# Supplementary material for: Concordant Gene Expression and Alternative Splicing Regulation under Abiotic Stresses in Arabidopsis
Source: Genes (Basel). 2024 May 23;15(6):675. doi: 10.3390/genes15060675 (PMC11202685; doi:10.3390/genes15060675)
Supplement: Supplementary file 1 [file genes-15-00675-s001.zip]

Archive with 12 entries (12 files):
- genes-2990598-Supplementary Figures-new.pdf
- Table S1.xlsx
- Table S2.xlsx
- Table S3.xlsx
- Table S4.xlsx
- Table S5.xlsx
- Table S6.xlsx
- Figure S43.pdf
- Figure S44.pdf
- Figure S45.pdf
- Figure S46.pdf
- Figure S47.pdf
