# Supplementary material for: Concordant Gene Expression and Alternative Splicing Regulation under Abiotic Stresses in Arabidopsis
Source: Genes (Basel). 2024 May 23;15(6):675. doi: 10.3390/genes15060675 (PMC11202685; doi:10.3390/genes15060675)
Supplement: Supplementary file 1 [file genes-15-00675-s001.zip › Table S1.xlsx]

## Sheet: Table S1
Table S1. Cluster analysis of transcriptome datasets of 10-d-old Arabidopsis thaliana (wild-type Col-0) seedlings exposed to different multifactorial stress combinations. C = control (0 mM NaCl, 21°C, 50 µmol m-2 s-1), S = salt stress (50 mM NaCl, 21°C, 50 µmol m-2 s-1), H = heat stress (0 mM NaCl, 33°C, 50 µmol m-2 s-1), L = high light stress (0 mM NaCl, 21°C, 700 µmol m-2 s-1). Further growth a…
Serial no.	XLOC ID	Cluster no./Gene ID	Gene description	Stress condition
1		Cluster 1000		C2	C1	C3	S2	S1	S3	SH2	SH3	SL1	SL2	SHL1	SHL3	SHL2	HL1	HL2	HL3	L2	L1	H2	H3
2	XLOC_007744	AT2G28290.1	SYD (SPLAYED); ATPase/ chromatin binding	-0.18839	-0.18839	-0.18839	-0.18839	-0.18839	-0.18839	-0.175464	-0.18839	-0.18839	-0.18839	-0.169756	0.329641	0.667599	-0.18839	0.0119885	1.32914	0.455927	-0.18839	-0.18839	-0.18839
3	XLOC_019746	STRG.20136.6	ARV1_ARATH Protein ARV 1 {ECO:0000303|PubMed:16725371}	0.0470319	0.338873	0.51336	-0.382718	-0.0019885	-0.382718	0.0630088	-0.382718	-0.382718	0.128244	-0.382718	0.214694	1.33142	-0.382718	-0.382718	0.86156	0.330978	-0.382718	-0.382718	-0.382718
4		Cluster 1001		C2	C1	C3	S2	S1	S3	SH2	SH3	SL1	SL2	SHL1	SHL3	SHL2	HL1	HL2	HL3	L2	L1	H2	H3
5	XLOC_007820	AT2G30010.2	LHY_ARATH Protein LHY {ECO:0000303|PubMed:9657154}	1.59501	1.59487	1.54964	0.885961	0.962777	0.925666	0.167087	0.285658	-1.57316	-1.48694	-1.10786	-1.35126	-1.25726	-0.469498	-0.283269	-0.380543	-1.0198	-1.02891	0.948967	1.04285
6		Cluster 1002		C2	C1	C3	S2	S1	S3	SH2	SH3	SL1	SL2	SHL1	SHL3	SHL2	HL1	HL2	HL3	L2	L1	H2	H3
7	XLOC_021913	STRG.24544.3	RVE3_ARATH Protein REVEILLE 3	-0.611498	-0.936537	-0.726317	-1.16287	-1.10421	-1.24718	-1.23812	-1.20304	0.992457	1.0567	1.47023	1.65338	1.44857	1.03984	1.03956	1.17603	0.885937	1.01387	-1.7811	-1.76568
8	XLOC_020475	STRG.21633.1	RVE3_ARATH Protein REVEILLE 3	-1.17649	-0.572088	-1.00062	-1.5897	-1.4369	-1.24288	-0.912206	-1.0148	1.25633	1.31946	2.02178	1.70591	1.79031	0.862479	0.892277	0.916867	0.954616	0.559867	-1.74202	-1.59221
9		Cluster 1003		C2	C1	C3	S2	S1	S3	SH2	SH3	SL1	SL2	SHL1	SHL3	SHL2	HL1	HL2	HL3	L2	L1	H2	H3
10	XLOC_015099	AT3G47990.2	RVE3_ARATH Protein REVEILLE 3	0.0435887	0.48147	-0.72784	-0.854813	-0.249793	-0.224408	-0.854813	-0.854813	-0.854813	-0.854813	-0.246004	0.817386	0.940122	1.36273	-0.854813	0.328515	0.410023	1.45553	0.322148	0.415417
11		Cluster 1004		C2	C1	C3	S2	S1	S3	SH2	SH3	SL1	SL2	SHL1	SHL3	SHL2	HL1	HL2	HL3	L2	L1	H2	H3
12	XLOC_009677	AT2G26030.1	F-box family protein	0.68104	0.292584	0.47934	0.970003	0.581932	-0.43599	-0.43599	0.221193	-0.182605	-0.406007	0.198139	0.430325	-0.00196196	-0.43599	-0.43599	0.223935	-0.43599	-0.43599	-0.43599	-0.43599
13	XLOC_021497	AT5G43730.1	disease resistance protein (CC-NBS-LRR class), putative	0.46585	-0.379741	0.336592	0.809926	0.551564	0.0251623	-0.264708	-0.0612793	-0.379741	0.0446439	-0.379741	0.609398	-0.379741	-0.213668	-0.148308	0.0870168	-0.379741	-0.379741	-0.171848	0.208104
14		Cluster 1005		C2	C1	C3	S2	S1	S3	SH2	SH3	SL1	SL2	SHL1	SHL3	SHL2	HL1	HL2	HL3	L2	L1	H2	H3
15	XLOC_003214	STRG.6618.5	FRO2_ARATH Ferric reduction oxidase 2	-1.02519	-0.521188	-0.296716	-1.19746	-0.887332	-1.05101	-1.17217	-0.363575	0.411334	0.581259	0.737038	1.10707	1.1412	1.50153	1.243	1.50221	-0.0222437	0.28686	-0.422624	-0.851991
16	XLOC_011013	STRG.11428.3	PRD3_ARATH Putative recombination initiation defects 3 {ECO:0000303|PubMed:19763177}	-0.543695	-0.783829	-0.905853	-0.894769	-0.947236	-0.866825	-0.988533	-0.557223	0.503611	0.612918	0.798101	0.805293	0.946191	1.26339	1.19212	1.27897	0.186909	0.217307	-0.378479	-0.938358
17		Cluster 1006		C2	C1	C3	S2	S1	S3	SH2	SH3	SL1	SL2	SHL1	SHL3	SHL2	HL1	HL2	HL3	L2	L1	H2	H3
18	XLOC_000173	AT1G04430.2	dehydration-responsive protein-related	1.26239	-0.351781	-0.153024	0.580562	0.448284	-0.562007	-2.1369	-0.1428	0.544281	0.0987131	-0.512336	0.403978	-0.0489723	0.0356438	0.407124	0.829327	-1.05855	-1.89962	0.908845	1.34685
19		Cluster 1007		C2	C1	C3	S2	S1	S3	SH2	SH3	SL1	SL2	SHL1	SHL3	SHL2	HL1	HL2	HL3	L2	L1	H2	H3
20	XLOC_003091	STRG.6354.2	ADF10_ARATH Actin-depolymerizing factor 10	-0.366244	-0.621823	-0.209763	-0.981421	-0.763397	-0.890221	-0.302078	-0.099339	0.942166	0.54689	0.549093	-0.0155352	-0.0155352	0.568341	1.39297	0.777513	-0.035869	0.199488	-0.390534	-0.284705
21		Cluster 1008		C2	C1	C3	S2	S1	S3	SH2	SH3	SL1	SL2	SHL1	SHL3	SHL2	HL1	HL2	HL3	L2	L1	H2	H3
22	XLOC_012460	AT3G45780.1	PHOT1 (PHOTOTROPIN 1); FMN binding / blue light photoreceptor/ kinase/ protein binding / protein serine/threonine kinase	-1.74312	-1.9872	-1.20016	-0.297359	0.337612	-0.995104	0.590519	1.33315	1.72351	0.420882	-2.68978	0.570359	-2.02041	-1.85012	0.609098	1.30802	1.26159	2.01653	1.17004	1.44195
23		Cluster 1009		C2	C1	C3	S2	S1	S3	SH2	SH3	SL1	SL2	SHL1	SHL3	SHL2	HL1	HL2	HL3	L2	L1	H2	H3
24	XLOC_018080	STRG.16675.6	VAD1_ARATH Protein VASCULAR ASSOCIATED DEATH 1, chloroplastic {ECO:0000303|PubMed:15269331}	-0.668072	0.321794	0.259445	0.54294	0.403004	0.530422	0.162994	0.29762	-0.668072	-0.668072	0.6194	-0.668072	-0.668072	1.00367	-0.109315	0.426164	-0.668072	0.284262	-0.0659003	-0.668072
25		Cluster 100		C2	C1	C3	S2	S1	S3	SH2	SH3	SL1	SL2	SHL1	SHL3	SHL2	HL1	HL2	HL3	L2	L1	H2	H3
26	XLOC_002238	AT1G56600.1	AtGolS2 (Arabidopsis thaliana galactinol synthase 2); transferase, transferring glycosyl groups / transferase, transferring hexosyl groups	-2.85224	-2.72865	-2.8034	-2.55394	-2.67489	-2.5317	-0.227098	-0.490279	1.81014	1.80834	2.98336	2.92636	2.92005	2.22697	2.16276	2.16176	0.743816	0.796181	-1.91286	-1.76468
27		Cluster 1010		C2	C1	C3	S2	S1	S3	SH2	SH3	SL1	SL2	SHL1	SHL3	SHL2	HL1	HL2	HL3	L2	L1	H2	H3
28	XLOC_024643	STRG.24180.2	CER1_ARATH Very-long-chain aldehyde decarbonylase CER1 {ECO:0000305}	0.256736	1.63631	1.10627	-0.803311	-0.0686556	-0.803311	-0.803311	-0.803311	-0.525921	0.408947	0.194523	0.290249	-0.803311	-0.148875	-0.358644	-0.248477	0.649284	0.707651	-0.803311	0.920466
29		Cluster 1011		C2	C1	C3	S2	S1	S3	SH2	SH3	SL1	SL2	SHL1	SHL3	SHL2	HL1	HL2	HL3	L2	L1	H2	H3
30	XLOC_013071	STRG.15695.3	CER1_ARATH Very-long-chain aldehyde decarbonylase CER1 {ECO:0000305}	-0.368654	-0.714618	-0.272072	-0.714618	-0.714618	-0.714618	-0.549831	-0.108649	-0.289158	0.157226	0.912055	0.718876	-0.0177336	1.06359	1.03083	0.0952083	0.600949	0.575217	-0.714618	0.0252304
31	XLOC_013922	AT3G12340.3	G2OX6_ARATH Gibberellin 2-beta-dioxygenase 6	-0.75199	-0.327884	-0.40055	-0.697847	-0.825435	-0.911972	-0.48193	-0.23308	-0.228173	0.103682	0.999459	0.604044	-0.426545	1.22732	0.977325	1.0775	0.277062	0.355428	0.0188518	-0.355263
32		Cluster 1012		C2	C1	C3	S2	S1	S3	SH2	SH3	SL1	SL2	SHL1	SHL3	SHL2	HL1	HL2	HL3	L2	L1	H2	H3
33	XLOC_020863	AT5G24640.1	unknown protein	-1.44826	-1.74199	-1.24718	-0.122543	-0.757591	-0.653619	1.19721	1.01909	1.86523	1.97682	0.74703	0.826064	1.02525	0.206113	0.186638	0.160915	0.336131	0.249839	-0.800161	-1.01765
34	XLOC_009278	AT2G18193.1	AAA-type ATPase family protein	-1.54238	-1.53792	-1.53904	-0.398153	-0.807608	-0.857736	0.649906	0.686632	2.09328	1.85127	0.719888	0.870237	0.845609	0.205953	0.127947	0.253952	0.464859	0.112538	-0.803854	-1.17031
35	XLOC_008924	AT2G03760.1	ST; brassinosteroid sulfotransferase/ sulfotransferase	-1.50488	-1.44661	-1.40396	-0.490661	-0.864772	-0.966568	0.490973	0.435058	1.6242	1.68247	0.943574	1.10131	1.11461	0.0555958	0.0702419	0.125924	0.399837	0.412466	-0.874322	-0.90449
36		Cluster 1013		C2	C1	C3	S2	S1	S3	SH2	SH3	SL1	SL2	SHL1	SHL3	SHL2	HL1	HL2	HL3	L2	L1	H2	H3
37	XLOC_003681	STRG.646.1	GSTF6_ARATH Glutathione S-transferase F6	-0.999668	-1.18363	-1.18363	-0.980743	-1.05666	-1.18363	0.272124	0.216907	-0.098886	0.0854025	0.934064	1.34369	1.67971	1.60255	1.27423	1.49264	0.397034	0.341937	-0.975738	-1.18363
38	XLOC_019341	STRG.19313.2	CUL2_ARATH Cullin-2	-0.740475	-1.09662	-1.09662	-1.09662	-0.598879	-1.06099	0.177196	0.167617	0.279116	0.0455073	0.966539	1.5569	1.87276	1.24081	1.57354	1.59625	0.390868	0.483087	-1.09662	-1.09662
39		Cluster 1014		C2	C1	C3	S2	S1	S3	SH2	SH3	SL1	SL2	SHL1	SHL3	SHL2	HL1	HL2	HL3	L2	L1	H2	H3
40	XLOC_003631	AT1G06110.1	SKIP16 (SKP1/ASK-interacting protein 16); protein binding	0.630578	0.85297	0.707514	-0.464334	0.202877	-0.232901	-0.464334	0.541426	0.51313	0.0577222	-0.464334	-0.464334	-0.464334	0.167004	-0.464334	-0.464334	-0.201299	0.278966	-0.121779	-0.145872
41	XLOC_023707	AT5G22700.4	LFG4_ARATH Protein LIFEGUARD 4 {ECO:0000303|PubMed:23888068}	0.585936	0.803276	0.529948	-0.292986	-0.292986	0.538891	-0.292986	0.659348	0.984404	-0.292986	-0.292986	-0.292986	-0.292986	-0.292986	-0.292986	-0.292986	-0.292986	-0.292986	-0.292986	-0.292986
42		Cluster 1015		C2	C1	C3	S2	S1	S3	SH2	SH3	SL1	SL2	SHL1	SHL3	SHL2	HL1	HL2	HL3	L2	L1	H2	H3
43	XLOC_011403	AT3G12810.2	LFG4_ARATH Protein LIFEGUARD 4 {ECO:0000303|PubMed:23888068}	-0.136661	-0.493316	0.155165	-0.564522	-0.576018	0.580378	-0.25409	-0.576018	0.416025	0.0562501	1.06321	-0.576018	0.517542	-0.523602	0.66826	0.878158	-0.576018	-0.576018	0.308384	0.208905
44		Cluster 1016		C2	C1	C3	S2	S1	S3	SH2	SH3	SL1	SL2	SHL1	SHL3	SHL2	HL1	HL2	HL3	L2	L1	H2	H3
45	XLOC_017587	AT4G34790.1	auxin-responsive family protein	0.838732	0.815133	1.10708	0.19647	0.463154	0.410298	-0.04756	-0.551831	-0.810187	-0.878509	-0.0898661	-0.0996196	-0.325142	-0.180979	-0.04756	0.103184	-0.635672	-0.703463	0.32962	0.106723
46	XLOC_012734	AT3G51290.3	SCAM2_ARATH Secretory carrier-associated membrane protein 2	0.96765	0.823669	1.00495	0.0396358	0.604525	0.206945	0.171815	-0.364023	-1.03412	-1.00472	-0.812938	0.0308738	-0.402762	-0.0793735	-0.139727	-0.183765	0.137692	-0.294608	0.230684	0.0975885
47		Cluster 1017		C2	C1	C3	S2	S1	S3	SH2	SH3	SL1	SL2	SHL1	SHL3	SHL2	HL1	HL2	HL3	L2	L1	H2	H3
48	XLOC_014016	AT3G13790.2	AB19I_ARATH ABC transporter I family member 19	-1.60234	1.73746	-1.31346	-1.6741	-1.6741	1.38992	-0.41107	-0.49523	-1.6741	0.915659	2.71001	1.12912	1.15127	0.508906	0.69606	1.90109	-1.65975	0.616615	-1.6741	-0.577843
49		Cluster 1018		C2	C1	C3	S2	S1	S3	SH2	SH3	SL1	SL2	SHL1	SHL3	SHL2	HL1	HL2	HL3	L2	L1	H2	H3
50	XLOC_004352	AT1G20450.1	ERD10 (EARLY RESPONSIVE TO DEHYDRATION 10); actin binding	-1.50626	-2.37435	-4.63769	-2.15716	-1.82355	-2.03148	0.00622572	-0.499201	1.41816	1.91843	2.53483	2.58028	2.7057	1.66253	2.09306	2.17239	1.44718	1.31944	-2.41427	-2.41427
51		Cluster 1019		C2	C1	C3	S2	S1	S3	SH2	SH3	SL1	SL2	SHL1	SHL3	SHL2	HL1	HL2	HL3	L2	L1	H2	H3
52	XLOC_012166	AT3G27250.1	unknown protein	0.0262579	-0.00982747	0.0812006	0.432358	0.464182	0.351872	-0.0532126	-0.369185	1.64601	1.75745	-0.248406	-0.315373	-0.494602	-1.51113	-1.20294	-1.19105	0.769003	0.762332	-0.456308	-0.438633
53		Cluster 101		C2	C1	C3	S2	S1	S3	SH2	SH3	SL1	SL2	SHL1	SHL3	SHL2	HL1	HL2	HL3	L2	L1	H2	H3
54	XLOC_001540	STRG.3187.4	CATIN_ARATH Splicing factor Cactin {ECO:0000305}	-0.75427	-0.75427	-0.637905	-0.66071	-0.637905	-0.75427	-0.2232	-0.183828	1.82032	2.00638	-0.521609	-0.250412	-0.25665	-0.183491	0.278536	-0.542699	0.7768	0.823461	-0.535179	-0.655311
55	XLOC_005378	AT1G52560.1	26.5 kDa class I small heat shock protein-like (HSP26.5-P)	-0.590955	-0.624122	-0.680706	-0.749418	-0.725687	-0.692835	-0.12969	-0.122646	1.57364	1.65272	-0.241051	-0.0766342	0.154561	-0.141648	0.0198374	-0.230208	1.03053	0.976243	-0.241051	-0.606168
56		Cluster 1020		C2	C1	C3	S2	S1	S3	SH2	SH3	SL1	SL2	SHL1	SHL3	SHL2	HL1	HL2	HL3	L2	L1	H2	H3
57	XLOC_019966	STRG.20565.1	2AB2E_ARATH Probable serine/threonine protein phosphatase 2A regulatory subunit B''epsilon	-5.33033	-5.34971	-5.45182	-5.30224	-5.10563	-5.13453	-0.197957	-0.230026	2.72521	2.63566	5.41345	5.44505	5.48008	4.68773	4.73034	4.68938	0.941247	0.866289	-2.86172	-2.65046
58		Cluster 1021		C2	C1	C3	S2	S1	S3	SH2	SH3	SL1	SL2	SHL1	SHL3	SHL2	HL1	HL2	HL3	L2	L1	H2	H3
59	XLOC_021866	AT5G51460.1	ATTPPA; trehalose-phosphatase	0.521667	0.739875	0.398505	1.58432	1.38814	1.48906	-0.743424	-0.853949	-0.265799	-0.49503	-0.855317	-0.681444	-0.296134	-0.616206	-0.486525	-0.364621	-0.144596	-0.512193	-0.733327	-0.532842
60	XLOC_012898	AT3G54670.1	TTN8 (TITAN8); ATP binding / transporter	0.549525	0.307561	0.378603	1.33808	1.35766	1.39953	-0.444331	-0.444331	-0.444331	-0.444331	-0.425697	-0.444331	-0.425697	-0.444331	-0.444331	-0.391915	-0.444331	-0.444331	-0.444331	-0.444331
61		Cluster 1022		C2	C1	C3	S2	S1	S3	SH2	SH3	SL1	SL2	SHL1	SHL3	SHL2	HL1	HL2	HL3	L2	L1	H2	H3
62	XLOC_003864	STRG.994.3	PR39A_ARATH Pre-mRNA-processing factor 39-1 {ECO:0000303|PubMed:17380304}	-2.94002	-2.94002	-2.31428	-1.72901	-1.91004	-1.74657	-0.340228	-2.94002	-0.275311	1.16255	3.67813	3.53316	3.43023	3.14145	3.23119	3.54258	0.669615	0.613708	-2.94002	-2.9271
63		Cluster 1023		C2	C1	C3	S2	S1	S3	SH2	SH3	SL1	SL2	SHL1	SHL3	SHL2	HL1	HL2	HL3	L2	L1	H2	H3
64	XLOC_000076	STRG.171.2	MYO8_ARATH Myosin-8	-0.412411	-0.412411	-0.412411	-0.412411	-0.412411	-0.412411	0.470428	-0.412411	0.177353	0.0883912	0.184047	0.954401	0.260241	0.137505	0.229135	1.00875	-0.0495202	-0.267059	0.105621	-0.412411
65	XLOC_022482	AT5G63640.2	DYM_MOUSE Dymeclin	-0.211776	-0.284532	-0.110192	-0.214143	-0.371684	-0.406449	-0.25377	-0.256207	-0.23322	-0.00911392	0.499177	0.613042	0.34613	0.210634	0.452931	0.968101	-0.135766	-0.0796574	-0.322334	-0.201172
66	XLOC_022158	STRG.24989.1	PMT8_ARATH Probable methyltransferase PMT8	-0.105569	-0.377138	-0.429432	-0.312094	-0.407809	-0.305415	-0.495049	0.241663	0.294647	0.104616	0.214037	0.472933	0.446796	0.722087	0.358426	0.942454	-0.407809	-0.115271	-0.360888	-0.481183
67	XLOC_004691	STRG.2682.10	FBT8_ARATH Probable folate-biopterin transporter 8, chloroplastic	-0.178267	-0.281122	-0.340477	-0.340477	-0.234799	-0.340477	-0.225444	0.256935	0.149066	-0.340477	0.107367	0.243523	0.49383	0.0302453	0.760501	1.05404	-0.340477	0.207466	-0.340477	-0.340477
68	XLOC_000757	AT1G16190.2	CTF18_XENLA Chromosome transmission fidelity protein 18 homolog	-0.356592	-0.447796	-0.223822	-0.436762	-0.314326	-0.507151	-0.102248	-0.264701	-0.158919	-0.0176085	0.139933	0.665976	0.177219	0.448905	0.760085	0.985471	-0.244117	0.0219199	-0.145383	0.0199189
69	XLOC_010964	STRG.11327.4	HDG2_ARATH Homeobox-leucine zipper protein HDG2 {ECO:0000303|PubMed:16778018}	-0.428237	-0.428237	-0.428237	-0.428237	-0.428237	-0.428237	-0.205432	0.0509936	0.418156	0.29685	0.371679	0.0897946	0.40607	0.404451	0.269537	1.11377	-0.0331741	-0.00923745	-0.285497	-0.318542
70		Cluster 1024		C2	C1	C3	S2	S1	S3	SH2	SH3	SL1	SL2	SHL1	SHL3	SHL2	HL1	HL2	HL3	L2	L1	H2	H3
71	XLOC_011373	AT3G12050.2	Aha1 domain-containing protein	-1.02046	-1.02046	-0.640835	-1.02046	-1.02046	-1.02046	0.380628	0.921026	0.0151681	0.373509	1.30924	-0.372451	1.30032	0.577433	0.970499	1.10652	-0.0190138	-0.529886	0.730579	-1.02046
72		Cluster 1025		C2	C1	C3	S2	S1	S3	SH2	SH3	SL1	SL2	SHL1	SHL3	SHL2	HL1	HL2	HL3	L2	L1	H2	H3
73	XLOC_005909	STRG.5202.5	HC173_ARATH Protein HIGH CHLOROPHYLL FLUORESCENCE PHENOTYPE 173, chloroplastic {ECO:0000303|PubMed:17435084}	-0.790895	-0.958926	-0.628897	-0.794398	-0.717011	-0.776967	-0.376149	-0.0593045	0.316936	0.267392	1.20472	1.02692	0.752259	0.997171	0.183809	1.03747	0.334684	0.0298926	-0.588805	-0.459899
74	XLOC_020703	STRG.22088.2	LAMA_DROME Laminin subunit alpha	-0.881495	-1.03203	-0.9328	-0.527858	-0.692055	-0.774816	-0.417114	0.11105	0.332017	0.499367	1.3393	0.891699	0.7973	1.10314	0.112295	0.904455	0.153202	-0.24992	-0.392178	-0.343562
75	XLOC_020408	AT5G14610.5	LAMA_DROME Laminin subunit alpha	-0.700465	-0.700465	-0.700465	0.116749	-0.676145	-0.700465	-0.700465	0.685242	0.534036	0.376778	0.919652	0.733029	-0.0775348	0.68469	0.536487	0.942005	0.348469	-0.2202	-0.700465	-0.700465
76	XLOC_003287	AT1G79560.2	IDM1_ARATH Increased DNA methylation 1 {ECO:0000303|PubMed:22700931}	-1.07206	-0.372509	-1.07206	-0.619992	-0.817466	-0.579438	-0.367188	0.333387	0.257924	0.687095	0.786319	1.13521	0.569023	1.11095	0.44143	1.14206	0.192776	0.0302618	-1.07206	-0.713664
77		Cluster 1026		C2	C1	C3	S2	S1	S3	SH2	SH3	SL1	SL2	SHL1	SHL3	SHL2	HL1	HL2	HL3	L2	L1	H2	H3
78	XLOC_014203	STRG.12832.4	SYT5_ARATH Synaptotagmin-5	-0.575398	-0.575398	-0.575398	-0.575398	-0.309961	-0.575398	1.1139	0.94515	0.169624	1.05454	-0.575398	-0.575398	-0.575398	0.362699	0.0999661	-0.575398	0.53229	-0.575398	0.903315	0.882459
79		Cluster 1027		C2	C1	C3	S2	S1	S3	SH2	SH3	SL1	SL2	SHL1	SHL3	SHL2	HL1	HL2	HL3	L2	L1	H2	H3
80	XLOC_002644	AT1G67070.1	DIN9 (DARK INDUCIBLE 9); mannose-6-phosphate isomerase	-0.559294	0.219755	-0.559294	-0.245468	-0.0192669	-0.559294	0.407874	0.919419	1.67183	1.66783	-0.559294	-0.559294	-0.0831717	-0.559294	-0.559294	-0.559294	0.372011	0.363665	-0.559294	-0.240833
81		STRG.18439.2	U74E1_ARATH UDP-glycosyltransferase 74E1	-0.330816	-0.430418	-0.353199	-0.0940855	-0.19407	-0.719264	0.833442	0.685288	1.86428	1.83468	-0.971437	-0.323432	-0.181499	-0.853742	-0.50051	-0.543831	0.669646	0.41206	-0.385513	-0.417585
82		Cluster 1028		C2	C1	C3	S2	S1	S3	SH2	SH3	SL1	SL2	SHL1	SHL3	SHL2	HL1	HL2	HL3	L2	L1	H2	H3
83	XLOC_014617	AT3G26480.2	CTL1_ARATH Chitinase-like protein 1	0.0702458	0.0205923	-0.240094	0.51422	-0.0211242	0.414922	-0.0308312	0.268272	-0.275718	-0.0162951	-0.275718	-0.0765956	0.00642499	-0.275718	-0.240094	-0.275718	0.0871724	0.079298	0.00642499	0.260335
84	XLOC_021742	AT5G48620.2	SRL2_ORYSJ Protein SEMI-ROLLED LEAF 2 {ECO:0000303|PubMed:26873975}	0.262271	-0.37303	0.812823	0.672122	0.0106957	0.753493	-0.359985	0.136531	-0.0404196	0.213917	-0.245416	-0.230229	-0.259662	-0.649229	-0.649229	-0.649229	0.521337	-0.101286	-0.0885139	0.263038
85	XLOC_007650	STRG.8750.2	FTSH8_ARATH ATP-dependent zinc metalloprotease FTSH 8, chloroplastic	0.0121172	0.247237	0.095852	0.739667	0.00883963	0.380013	0.264747	0.5407	-0.390605	-0.0583267	-0.390605	-0.390605	-0.390605	-0.288955	-0.286268	-0.390605	0.236068	-0.113215	0.186643	-0.0120933
86	XLOC_006067	STRG.5509.6	FBL27_ARATH F-box/LRR-repeat protein At1g06630	0.342593	-0.374617	0.00500406	0.917576	0.0346382	0.490906	0.45645	0.231351	-0.374617	0.305257	-0.374617	0.129241	-0.0607906	-0.374617	-0.374617	-0.374617	-0.077132	-0.374617	-0.374617	0.221841
87		Cluster 1029		C2	C1	C3	S2	S1	S3	SH2	SH3	SL1	SL2	SHL1	SHL3	SHL2	HL1	HL2	HL3	L2	L1	H2	H3
88	XLOC_022622	AT5G66070.1	zinc finger (C3HC4-type RING finger) family protein	-0.821425	-0.0423752	-0.821425	-0.821425	-0.821425	-0.821425	-0.821425	-0.769009	-0.821425	-0.821425	1.97351	2.23689	1.6508	1.21455	0.801037	1.06688	-0.185438	0.267395	-0.821425	-0.821425
89		Cluster 102		C2	C1	C3	S2	S1	S3	SH2	SH3	SL1	SL2	SHL1	SHL3	SHL2	HL1	HL2	HL3	L2	L1	H2	H3
90	XLOC_008122	AT2G35840.4	HSP7Q_ARATH Heat shock 70 kDa protein 16	0.457097	0.624951	0.311863	0.270059	0.287625	0.242703	0.568588	0.461231	0.41935	0.422534	-0.678441	-0.603134	-0.756696	-0.721131	-0.821755	-0.676169	0.218906	0.320691	0.281209	0.149714
91	XLOC_006637	AT1G78860.1	curculin-like (mannose-binding) lectin family protein	0.554026	0.443346	0.460441	0.169957	0.319722	0.256197	0.54134	0.473275	0.213073	0.318651	-0.74583	-0.83939	-0.86567	-0.83939	-0.83939	-0.687531	0.242631	0.392657	0.612678	0.482538
92	XLOC_002473	AT1G63740.2	SR45A_ARATH Serine/arginine-rich splicing factor SR45a	0.456196	0.305309	0.263023	0.213217	0.34182	0.544374	0.60285	0.542384	0.272661	0.495825	-0.992176	-0.992176	-0.992176	-0.810755	-0.992176	-0.992176	0.271958	0.297659	0.441318	0.423042
93	XLOC_007097	STRG.7610.5	SR45A_ARATH Serine/arginine-rich splicing factor SR45a	0.613384	0.600053	0.263007	0.16599	0.492214	0.381581	0.579	0.760712	0.786102	0.684797	-0.930975	-1.04334	-0.907164	-1.04334	-1.04334	-1.04334	0.031849	0.392287	0.662416	0.194834
94	XLOC_008207	AT2G37430.1	zinc finger (C2H2 type) family protein (ZAT11)	0.630598	0.483578	0.329116	0.315517	0.405024	0.155418	0.215893	0.352912	0.464101	0.645002	-0.752514	-0.862036	-0.866456	-0.831457	-0.83864	-0.870401	0.200506	0.246183	0.0110279	0.0323452
95		Cluster 1030		C2	C1	C3	S2	S1	S3	SH2	SH3	SL1	SL2	SHL1	SHL3	SHL2	HL1	HL2	HL3	L2	L1	H2	H3
96	XLOC_005263	AT1G49950.1	DNA-binding protein, putative	1.29846	0.583069	1.31755	0.712008	1.38008	1.66238	-0.686291	0.617226	-1.00981	0.41427	-1.35804	-1.35804	-0.602723	-1.35804	-1.34083	-1.35804	-0.696288	-0.589959	1.38224	0.990761
97		Cluster 1031		C2	C1	C3	S2	S1	S3	SH2	SH3	SL1	SL2	SHL1	SHL3	SHL2	HL1	HL2	HL3	L2	L1	H2	H3
98	XLOC_013016	AT3G56930.2	ECA4_ARATH Calcium-transporting ATPase 4, endoplasmic reticulum-type	-0.279115	-0.407409	-0.407409	-0.407409	-0.407409	-0.407409	0.18714	1.00835	-0.154024	-0.407409	0.814778	-0.0785721	1.44259	0.957164	-0.407409	0.583183	-0.407409	-0.407409	-0.407409	-0.407409
99		Cluster 1032		C2	C1	C3	S2	S1	S3	SH2	SH3	SL1	SL2	SHL1	SHL3	SHL2	HL1	HL2	HL3	L2	L1	H2	H3
100	XLOC_016908	AT4G21585.1	ENDO4 (endonuclease 4); T/G mismatch-specific endonuclease/ endonuclease/ nucleic acid binding / single-stranded DNA specific endodeoxyribonuclease	-0.0335076	0.236554	0.316698	0.75991	-0.199155	0.736656	-0.0917827	0.173628	-0.370362	0.0432318	-0.370362	-0.0255338	0.69521	-0.370362	-0.370362	-0.370362	0.0963954	-0.115768	-0.370362	-0.370362
101	XLOC_023289	AT5G13590.5	RA51D_ARATH DNA repair protein RAD51 homolog 4	0.494026	0.414658	0.832011	0.0801578	-0.223185	0.866991	-0.223185	-0.223185	-0.223185	-0.223185	-0.223185	-0.223185	0.43674	-0.223185	-0.223185	-0.223185	-0.223185	-0.223185	-0.223185	-0.223185
102	XLOC_018027	STRG.16572.2	MOM1_ARATH Helicase protein MOM1	0.206687	0.640828	0.566253	0.164337	0.465213	0.835969	0.00970968	0.103229	-0.611346	-0.611346	0.275399	0.155885	0.377793	0.260498	-0.611346	-0.611346	0.143114	-0.611346	-0.611346	-0.53684
103	XLOC_021014	STRG.22692.3	ASP36_ARATH Aspartic proteinase 36 {ECO:0000303|PubMed:27872247}	0.527653	0.34741	0.287467	0.412998	-0.166631	0.50861	-0.282996	-0.0626659	-0.092697	0.0618327	-0.100304	-0.282996	0.413888	0.0458406	-0.282996	-0.282996	-0.215357	-0.282996	-0.282996	-0.27007
104		Cluster 1033		C2	C1	C3	S2	S1	S3	SH2	SH3	SL1	SL2	SHL1	SHL3	SHL2	HL1	HL2	HL3	L2	L1	H2	H3
105	XLOC_014497	AT3G23900.1	RNA recognition motif (RRM)-containing protein	-0.335182	1.04644	1.09804	-0.612572	-0.612572	1.0727	-0.612572	-0.450362	0.752001	-0.612572	-0.555988	-0.612572	-0.612572	-0.00376236	-0.612572	0.562474	0.903948	1.051	-0.240734	-0.612572
106		Cluster 1034		C2	C1	C3	S2	S1	S3	SH2	SH3	SL1	SL2	SHL1	SHL3	SHL2	HL1	HL2	HL3	L2	L1	H2	H3
107	XLOC_011452	AT3G13580.2	60S ribosomal protein L7 (RPL7D)	0.26524	-0.303018	-0.660535	0.483787	-0.19634	0.0498003	-0.684855	-0.684855	-0.0666165	0.211223	-0.684855	0.791267	-0.237011	0.426176	1.39785	0.702507	-0.684855	0.570343	-0.0103945	-0.684855
108		Cluster 1035		C2	C1	C3	S2	S1	S3	SH2	SH3	SL1	SL2	SHL1	SHL3	SHL2	HL1	HL2	HL3	L2	L1	H2	H3
109	XLOC_019590	STRG.19828.3	ASP36_ARATH Aspartic proteinase 36 {ECO:0000303|PubMed:27872247}	-0.824961	-0.644353	-0.741373	-0.482405	-0.741373	-0.304744	2.22577	1.9704	2.03964	2.04587	-2.05578	-2.05578	-2.05578	-0.434724	-1.33594	-2.05578	1.39668	1.57521	1.36928	1.11013
110		Cluster 1036		C2	C1	C3	S2	S1	S3	SH2	SH3	SL1	SL2	SHL1	SHL3	SHL2	HL1	HL2	HL3	L2	L1	H2	H3
111	XLOC_020923	STRG.22584.7	NVL_ARATH Protein NO VEIN-LIKE {ECO:0000303|PubMed:19880797}	0.135832	-0.248218	-0.121245	-0.248218	-0.188862	-0.248218	0.156686	0.172938	0.531672	0.503675	-0.248218	0.18581	-0.248218	-0.248218	-0.248218	-0.248218	0.413532	-0.233862	-0.248218	0.677782
112	XLOC_003220	STRG.6626.2	HDA8_ARATH Histone deacetylase 8 {ECO:0000303|PubMed:12466527}	0.160554	0.00449262	-0.349395	0.0760641	-0.349395	-0.349395	0.153445	-0.0839583	0.628068	0.161567	-0.349395	0.310529	-0.349395	-0.349395	-0.349395	-0.349395	0.738746	0.739425	-0.349395	0.255625
113	XLOC_002869	AT1G71220.3	JMJ16_ARATH Putative lysine-specific demethylase JMJ16 {ECO:0000305}	0.0751136	-0.211768	-0.211768	-0.211768	0.268498	-0.211768	-0.211768	0.0857174	0.601347	-0.211768	-0.211768	0.193136	0.207232	-0.211768	-0.211768	-0.211768	0.283928	0.317304	-0.211768	0.297168
114		Cluster 1037		C2	C1	C3	S2	S1	S3	SH2	SH3	SL1	SL2	SHL1	SHL3	SHL2	HL1	HL2	HL3	L2	L1	H2	H3
115	XLOC_020559	AT5G17850.2	PPCK1_ARATH Phosphoenolpyruvate carboxylase kinase 1	-1.17157	-2.64198	-0.968876	-1.84538	-0.825995	-1.29943	-0.740872	-0.714463	-0.0771145	-0.251863	1.84621	1.98796	1.91531	1.78435	1.58206	1.75452	0.0791735	0.123554	-0.348316	-0.187278
116		Cluster 1038		C2	C1	C3	S2	S1	S3	SH2	SH3	SL1	SL2	SHL1	SHL3	SHL2	HL1	HL2	HL3	L2	L1	H2	H3
117	XLOC_014208	AT3G17590.2	ERDL2_ARATH Sugar transporter ERD6-like 2	0.905008	-0.870675	-0.870675	-0.870675	0.664881	-0.202555	1.13077	1.05	-0.870675	-0.870675	-0.870675	1.56602	0.458162	-0.735797	-0.549901	-0.870675	-0.870675	0.923013	1.57267	0.183132
118		Cluster 1039		C2	C1	C3	S2	S1	S3	SH2	SH3	SL1	SL2	SHL1	SHL3	SHL2	HL1	HL2	HL3	L2	L1	H2	H3
119	XLOC_016791	STRG.18019.2	PUB42_ARATH Putative U-box domain-containing protein 42	-0.912437	-0.900941	-0.865597	-0.912437	0.111883	-0.900941	0.548044	-0.912437	0.0502972	0.411798	0.179094	-0.215553	0.4164	0.834736	0.980537	1.10013	-0.0249116	0.951502	-0.301737	0.36257
120		Cluster 103		C2	C1	C3	S2	S1	S3	SH2	SH3	SL1	SL2	SHL1	SHL3	SHL2	HL1	HL2	HL3	L2	L1	H2	H3
121	XLOC_023621	AT5G20360.7	PUB42_ARATH Putative U-box domain-containing protein 42	-0.283871	0.0415157	-0.283871	-0.283871	-0.283871	-0.248247	-0.283871	0.640609	0.381522	0.511896	1.19691	0.424537	-0.283871	0.457704	-0.283871	-0.283871	-0.283871	-0.283871	-0.283871	-0.283871
122	XLOC_001469	AT1G31360.7	PUB42_ARATH Putative U-box domain-containing protein 42	-0.324297	-0.324297	-0.197324	-0.324297	-0.324297	-0.324297	0.313545	0.281671	0.144547	0.595615	0.572556	0.957253	-0.0104707	0.225619	-0.324297	-0.125174	-0.324297	0.0740533	-0.324297	-0.237513
123	XLOC_014933	AT3G44690.1	unknown protein	-0.161207	0.20149	-0.0116049	0.0399796	0.0587354	0.286023	-0.264174	0.474263	0.18541	-0.177288	0.469845	0.5298	-0.035486	0.36429	0.243513	-0.498062	-0.498062	-0.498062	-0.344905	-0.364498
124		Cluster 1040		C2	C1	C3	S2	S1	S3	SH2	SH3	SL1	SL2	SHL1	SHL3	SHL2	HL1	HL2	HL3	L2	L1	H2	H3
125	XLOC_019075	AT4G26370.2	antitermination NusB domain-containing protein	0.897799	1.00872	1.05818	0.680102	1.03052	0.526624	-0.521147	-0.309461	-0.742503	-0.686864	-1.00722	-0.918894	-0.969854	-0.624904	-0.597357	-0.507563	-0.11881	-0.0995017	-0.72547	-0.6008
126	XLOC_023529	AT5G18430.1	GDSL-motif lipase/hydrolase family protein	1.31408	1.40809	1.2617	0.6743	0.625474	0.588387	-0.178098	-0.262809	-0.737216	-0.629837	-0.902144	-0.935283	-0.919232	-0.613852	-0.517831	-0.425934	-0.156951	-0.129703	-0.392592	-0.244267
127		AT3G46492	0	1.17445	1.58638	1.44293	0.609234	0.589233	0.484249	-0.636081	-0.300864	-0.676697	-0.636887	-1.05082	-1.0685	-0.963584	-1.01798	-0.786008	-0.553915	-0.146864	-0.190434	-0.326076	-0.210036
128	XLOC_008031	AT2G34060.1	peroxidase, putative	1.257	1.26851	1.25747	0.987361	0.861153	0.79092	-0.534293	-0.596457	-0.571494	-0.469448	-0.942768	-1.00142	-0.961072	-0.679491	-0.678279	-0.563641	-0.15225	-0.112892	-0.182247	-0.128556
129		Cluster 1041		C2	C1	C3	S2	S1	S3	SH2	SH3	SL1	SL2	SHL1	SHL3	SHL2	HL1	HL2	HL3	L2	L1	H2	H3
130	XLOC_011391	AT3G12510.1	unknown protein	-0.604178	-0.604178	-0.604178	-0.604178	0.151991	-0.604178	-0.604178	-0.604178	0.618008	-0.604178	2.19076	1.1161	1.59463	0.982226	-0.604178	0.421559	0.174871	-0.604178	-0.604178	-0.604178
131		Cluster 1042		C2	C1	C3	S2	S1	S3	SH2	SH3	SL1	SL2	SHL1	SHL3	SHL2	HL1	HL2	HL3	L2	L1	H2	H3
132	XLOC_009198	STRG.7758.1	KN14H_ARATH Kinesin-like protein KIN-14H {ECO:0000305}	0.509484	0.675407	0.490694	1.60907	1.62576	1.64386	-0.140952	-0.0181851	1.05221	1.10942	-1.86718	-1.66793	-1.55821	-1.4069	-1.51667	-1.56364	1.28444	1.28419	-0.866058	-0.678849
133		Cluster 1043		C2	C1	C3	S2	S1	S3	SH2	SH3	SL1	SL2	SHL1	SHL3	SHL2	HL1	HL2	HL3	L2	L1	H2	H3
134	XLOC_014599	AT3G26170.1	CYP71B19; electron carrier/ heme binding / iron ion binding / monooxygenase/ oxygen binding	-1.11874	-1.01716	-1.06335	-0.736156	-1.22803	-0.64276	0.903756	0.817399	1.1877	0.912366	-0.303343	0.0668788	-0.00603326	0.40087	0.193569	0.477017	-0.0694711	-0.403851	-0.0920377	0.149487
135	XLOC_000369	AT1G08570.2	ACHT4 (ATYPICAL CYS HIS RICH THIOREDOXIN 4); oxidoreductase, acting on sulfur group of donors, disulfide as acceptor	-1.46845	-1.35859	-0.930839	-0.95201	-1.58417	-1.38993	0.981105	1.18427	1.6189	1.21401	0.0883549	-0.306201	-0.0159466	0.427771	0.195079	0.290003	-0.254223	0.00667985	-0.545771	-0.300496
136	XLOC_012948	AT3G55630.5	U1165_ARATH U11/U12 small nuclear ribonucleoprotein 65 kDa protein	-1.28968	-1.50143	-0.859838	-0.971119	-0.999553	-1.35607	0.742398	0.518107	1.43463	1.15832	0.170996	0.0891209	-0.128778	-0.0212531	0.130497	0.46526	-0.165438	0.00145721	-0.00894787	0.360448
137		Cluster 1044		C2	C1	C3	S2	S1	S3	SH2	SH3	SL1	SL2	SHL1	SHL3	SHL2	HL1	HL2	HL3	L2	L1	H2	H3
138	XLOC_004406	AT1G21280.1	unknown protein	-1.27408	-1.27408	-1.27408	-0.76921	-0.622402	-0.604453	-0.306916	-1.17243	1.40669	1.35469	0.760835	0.729517	0.62393	0.413872	0.887158	0.58031	1.31376	1.17508	-1.27408	-1.27408
139	XLOC_003272	AT1G79270.3	PHYA_ARATH Phytochrome A {ECO:0000303|PubMed:2606345}	-0.912102	-1.00396	-1.06353	-0.897628	-0.572146	-0.800183	-0.568096	-0.942366	0.571857	1.06134	0.48745	1.14041	0.595223	0.379037	1.15947	0.555861	1.36957	1.30717	-0.871602	-0.995773
140		Cluster 1045		C2	C1	C3	S2	S1	S3	SH2	SH3	SL1	SL2	SHL1	SHL3	SHL2	HL1	HL2	HL3	L2	L1	H2	H3
141	XLOC_008495	STRG.10526.4	PHYA_ARATH Phytochrome A {ECO:0000303|PubMed:2606345}	-2.60093	-2.60093	-2.33669	-2.60093	-2.60093	-2.60093	0.995533	1.02481	1.14194	1.24597	1.38849	1.10118	1.28621	1.38312	1.56426	1.24195	1.17781	1.11178	0.41664	0.261625
142	XLOC_020904	STRG.22530.10	ECT2_ARATH YTH domain-containing protein ECT2 {ECO:0000305}	-2.81921	-2.81921	-2.81921	-2.81921	-2.81921	-2.81921	0.62227	0.474451	1.13582	1.33386	1.55457	1.50033	1.76995	1.54948	1.75997	1.48479	1.19755	1.27426	0.706605	0.551369
143	XLOC_003799	AT1G09140.1	SF2/ASF-like splicing modulator (SRP30)	-3.13279	-2.88744	-3.00559	-2.64544	-2.66469	-2.85419	0.843302	0.865095	1.61533	1.59588	1.53413	1.53056	1.57269	1.59168	1.68186	1.60177	1.11052	1.10357	0.285038	0.258705
144	XLOC_005461	AT1G54050.1	17.4 kDa class III heat shock protein (HSP17.4-CIII)	-2.4258	-2.61104	-3.04618	-2.78333	-2.49449	-2.25908	0.668776	0.325987	1.57131	1.48743	1.43298	1.29557	1.32041	1.4881	1.74224	1.71273	1.23766	1.15682	0.0956298	0.0842779
145		Cluster 1046		C2	C1	C3	S2	S1	S3	SH2	SH3	SL1	SL2	SHL1	SHL3	SHL2	HL1	HL2	HL3	L2	L1	H2	H3
146	XLOC_012860	AT3G53830.3	NFXL1_ARATH NF-X1-type zinc finger protein NFXL1	-2.59866	-2.59866	-2.58716	-2.59866	-2.59866	-2.59866	0.778606	0.330377	2.05038	2.20689	1.84382	1.69435	1.82344	1.5212	1.7706	2.01699	0.641352	1.33303	-0.764755	-1.66584
147		Cluster 1047		C2	C1	C3	S2	S1	S3	SH2	SH3	SL1	SL2	SHL1	SHL3	SHL2	HL1	HL2	HL3	L2	L1	H2	H3
148	XLOC_022220	AT5G58003.2	NFXL1_ARATH NF-X1-type zinc finger protein NFXL1	-0.534442	-0.655837	-0.535708	-1.44966	-1.15107	-1.1569	0.482855	-0.0879538	0.50149	0.700371	0.476903	0.440988	0.414683	0.436153	0.174152	0.547053	0.268567	0.275441	0.738052	0.114871
149	XLOC_025363	AT5G63220.2	NT101_ARATH RNA cytidine acetyltransferase 1 {ECO:0000255|HAMAP-Rule:MF_03211}	-0.978963	-0.805704	-0.503585	-1.20354	-1.15748	-1.40095	0.156578	-0.257174	0.562736	0.500012	0.528196	0.436459	0.331364	0.16043	0.948373	0.543292	0.809451	0.321391	0.500564	0.508553
150		Cluster 1048		C2	C1	C3	S2	S1	S3	SH2	SH3	SL1	SL2	SHL1	SHL3	SHL2	HL1	HL2	HL3	L2	L1	H2	H3
151	XLOC_015664	STRG.15764.2	ZCIS_ARATH 15-cis-zeta-carotene isomerase, chloroplastic	1.49289	1.39787	1.42063	1.23609	1.35092	1.21326	-0.330989	-0.120088	-0.845489	-0.675159	-2.06473	-2.17034	-2.14589	-0.428084	-0.579602	-0.331755	-0.0101839	-0.133822	0.895153	0.829321
152		Cluster 1049		C2	C1	C3	S2	S1	S3	SH2	SH3	SL1	SL2	SHL1	SHL3	SHL2	HL1	HL2	HL3	L2	L1	H2	H3
153	XLOC_020642	AT5G19210.2	DEAD/DEAH box helicase, putative	-0.32595	-0.113992	-0.230357	1.06654	0.602331	0.574523	-0.230357	-0.230357	-0.230357	-0.230357	-0.230357	-0.230357	-0.230357	-0.230357	-0.230357	-0.230357	-0.230357	-0.230357	-0.230357	-0.230357
154		AT2G45280.2	ZCIS_ARATH 15-cis-zeta-carotene isomerase, chloroplastic	-0.0778788	-0.0340455	-0.0882104	0.792156	0.770927	0.788735	-0.00866358	0.229518	0.205769	-0.192547	-0.548691	-0.0448333	-0.548691	-0.548691	-0.317258	-0.0066805	-0.548691	-0.548691	-0.548691	-0.548691
155	XLOC_001932	AT1G50440.2	zinc finger (C3HC4-type RING finger) family protein	-0.356834	-0.142532	-0.281347	0.775237	0.766192	1.13008	0.144113	-0.281347	-0.281347	-0.281347	-0.24291	-0.281347	-0.281347	-0.00872618	-0.281347	-0.281347	-0.281347	-0.281347	-0.162323	-0.281347
156	XLOC_021460	AT5G43080.1	CYCA3;1 (Cyclin A3;1); cyclin-dependent protein kinase regulator	-0.296137	-0.172198	0.00152279	0.827193	1.11835	0.617429	-0.165107	0.080451	-0.34356	-0.338602	-0.361047	-0.361047	-0.310421	-0.442475	-0.439818	-0.56017	-0.56017	0.18313	-0.208542	-0.450475
157	XLOC_002392	AT1G61970.1	mitochondrial transcription termination factor-related / mTERF-related	-0.265001	-0.17364	-0.295047	0.627912	0.544913	0.646811	-0.00580249	0.257822	-0.295047	-0.280691	-0.0784367	-0.295047	-0.295047	-0.113626	-0.295047	-0.295047	-0.295047	-0.295047	-0.282121	-0.295047
158	XLOC_008539	AT2G43690.2	PPR31_ARATH Pentatricopeptide repeat-containing protein At1g10910, chloroplastic	-0.340248	-0.00597324	-0.31602	0.70546	0.603129	0.734308	0.0479921	0.124401	-0.0150177	-0.147378	-0.0662713	-0.31602	-0.31602	-0.31602	-0.31602	-0.31602	-0.31602	0.102979	-0.207663	-0.31602
159	XLOC_009735	STRG.8840.7	ZIP4_ARATH Zinc transporter 4, chloroplastic	-0.000910736	-0.173854	-0.209478	0.812002	1.11014	0.291324	-0.209478	-0.209478	-0.209478	-0.107828	-0.209478	-0.209478	-0.209478	-0.209478	-0.209478	-0.209478	-0.209478	-0.209478	-0.209478	-0.209478
160		Cluster 104		C2	C1	C3	S2	S1	S3	SH2	SH3	SL1	SL2	SHL1	SHL3	SHL2	HL1	HL2	HL3	L2	L1	H2	H3
161	XLOC_004277	STRG.1831.2	MLO4_ARATH MLO-like protein 4	-0.566717	-0.373892	-0.566717	-0.385296	-0.473157	-0.376418	-0.566717	-0.439744	0.12571	0.203055	1.62105	0.130167	0.964353	0.44263	0.646786	0.744205	0.171402	-0.566717	-0.254052	-0.479933
162	XLOC_012004	STRG.13479.4	MLO4_ARATH MLO-like protein 4	-0.412936	-0.412936	-0.304076	-0.292751	-0.495638	-0.213495	-0.430756	-0.264206	0.223326	-0.104971	0.950088	-0.12046	0.90872	0.505083	0.71038	0.615393	-0.376614	0.0902856	-0.495638	-0.0787987
163	XLOC_006184	STRG.5762.1	CHR28_ARATH Helicase-like transcription factor CHR28 {ECO:0000305}	-0.437602	-0.437602	-0.437602	-0.437602	-0.437602	-0.1366	-0.0735898	-0.437602	-0.100747	-0.437602	1.43148	0.491432	1.10688	0.0753835	0.427921	1.06727	-0.437602	-0.242254	-0.437602	-0.108765
164	XLOC_005312	STRG.4009.2	CHR28_ARATH Helicase-like transcription factor CHR28 {ECO:0000305}	-0.366687	-0.238394	-0.366687	-0.366687	-0.366687	-0.366687	-0.109676	-0.366687	-0.10125	0.0360352	0.724844	-0.0845437	0.906531	0.543278	0.759625	0.800671	-0.366687	0.0630629	-0.366687	-0.366687
165	XLOC_010611	STRG.10575.8	Y1112_ARATH G-type lectin S-receptor-like serine/threonine-protein kinase At1g11280	-0.323771	-0.33598	-0.418683	-0.247476	-0.348293	-0.418683	-0.0749906	-0.23345	0.199556	-0.00508856	0.753165	0.152751	0.570456	0.269274	0.514134	0.787961	-0.21329	0.0512033	-0.334618	-0.344177
166		Cluster 1050		C2	C1	C3	S2	S1	S3	SH2	SH3	SL1	SL2	SHL1	SHL3	SHL2	HL1	HL2	HL3	L2	L1	H2	H3
167	XLOC_023491	AT5G17780.1	hydrolase, alpha/beta fold family protein	0.014422	-0.00391646	-0.0386047	-1.03053	-0.334306	-1.03375	-0.870061	-0.815364	1.089	0.863922	-0.477789	-0.833054	-0.353662	0.592949	0.643647	0.565495	1.36797	1.34993	-0.505143	-0.191148
168		Cluster 1051		C2	C1	C3	S2	S1	S3	SH2	SH3	SL1	SL2	SHL1	SHL3	SHL2	HL1	HL2	HL3	L2	L1	H2	H3
169	XLOC_016604	AT4G15430.1	0	0.732513	0.0341604	0.979276	1.51324	1.01647	1.03453	-0.943303	-0.212119	0.566646	-0.360265	-0.943303	-0.333548	-0.943303	-0.417234	-0.5384	-0.874288	-0.0119978	-0.0127546	-0.542765	0.256448
170		Cluster 1052		C2	C1	C3	S2	S1	S3	SH2	SH3	SL1	SL2	SHL1	SHL3	SHL2	HL1	HL2	HL3	L2	L1	H2	H3
171	XLOC_001143	AT1G24145.1	unknown protein	-0.768268	-0.777586	-0.904534	-0.932014	-0.976387	-0.985715	0.584292	0.719369	1.42174	1.59312	-0.81675	-0.739456	-0.71538	-0.576629	-0.751646	-0.699353	1.90292	1.92845	0.715832	0.777997
172	XLOC_002146	STRG.4374.2	Y1112_ARATH G-type lectin S-receptor-like serine/threonine-protein kinase At1g11280	-0.188051	-0.949337	-0.949337	-0.86138	-0.949337	-0.937841	0.929977	0.843519	0.765239	1.3155	-0.949337	-0.949337	-0.949337	-0.512109	-0.517446	-0.521731	1.53403	1.53015	0.767874	0.948291
173	XLOC_016715	AT4G17410.5	Y1130_ARATH G-type lectin S-receptor-like serine/threonine-protein kinase At1g11300	-0.736416	-0.736416	-0.736416	-0.724921	-0.736416	-0.454273	1.03758	1.20507	1.252	0.978159	-0.736416	-0.736416	-0.736416	-0.667402	-0.598913	-0.736416	1.04347	1.73295	0.751584	0.336032
174		Cluster 1053		C2	C1	C3	S2	S1	S3	SH2	SH3	SL1	SL2	SHL1	SHL3	SHL2	HL1	HL2	HL3	L2	L1	H2	H3
175	XLOC_022307	AT5G59710.3	Y1133_ARATH G-type lectin S-receptor-like serine/threonine-protein kinase At1g11330	-0.0437077	0.168925	-0.197962	-0.389291	0.0703533	0.211947	-0.692633	-0.692633	0.161761	-0.0418687	0.529553	0.326001	0.666888	0.418398	0.201894	0.536955	0.00336055	0.147326	-0.692633	-0.692633
176	XLOC_017922	STRG.16345.2	CIA2_ARATH Protein CHLOROPLAST IMPORT APPARATUS 2	-0.258293	-0.198841	-0.45693	0.12643	0.164918	-0.161178	-0.730249	-0.139171	0.0467941	0.357043	0.829006	0.395685	0.702101	0.0303254	-0.0775566	0.533027	0.1907	0.458581	-1.07633	-0.736066
177		Cluster 1054		C2	C1	C3	S2	S1	S3	SH2	SH3	SL1	SL2	SHL1	SHL3	SHL2	HL1	HL2	HL3	L2	L1	H2	H3
178	XLOC_015547	AT3G56860.9	HSP7Q_ARATH Heat shock 70 kDa protein 16	-1.2555	-1.19614	-1.2555	-1.2555	-1.2555	-1.2555	0.915709	0.699443	0.866181	2.21985	-1.2555	-1.2555	-1.2555	1.4219	1.71646	1.09387	2.03611	1.3062	-0.187171	-0.848417
179		Cluster 1055		C2	C1	C3	S2	S1	S3	SH2	SH3	SL1	SL2	SHL1	SHL3	SHL2	HL1	HL2	HL3	L2	L1	H2	H3
180	XLOC_020949	AT5G26780.4	CSCL7_ARATH CSC1-like protein At1g11960	-1.37762	-1.37762	-1.37762	-1.37762	-1.37762	-1.37762	-1.05569	0.364822	0.607156	1.03787	1.71256	1.24461	1.16983	-0.0333554	1.45	0.968348	1.05561	0.95781	-1.3533	0.139408
181		Cluster 1056		C2	C1	C3	S2	S1	S3	SH2	SH3	SL1	SL2	SHL1	SHL3	SHL2	HL1	HL2	HL3	L2	L1	H2	H3
182	XLOC_023057	STRG.20959.3	CSCL7_ARATH CSC1-like protein At1g11960	0.417868	-0.0737903	0.0795237	-0.474328	2.00153	1.71249	-0.130636	-0.474328	0.890244	0.794705	-0.474328	-0.474328	-0.474328	-0.474328	-0.474328	-0.474328	-0.474328	-0.474328	-0.474328	-0.474328
183		Cluster 1057		C2	C1	C3	S2	S1	S3	SH2	SH3	SL1	SL2	SHL1	SHL3	SHL2	HL1	HL2	HL3	L2	L1	H2	H3
184	XLOC_022203	AT5G57700.3	BNR/Asp-box repeat family protein	0.692519	0.723824	0.647067	0.358124	0.579631	0.451362	0.0192407	-0.0530207	-0.130058	-0.501062	-0.634328	-0.580591	-0.320637	-0.172162	-0.375635	-0.364239	-0.315141	-0.551866	0.0544825	0.472489
185	XLOC_013953	AT3G12820.2	CSCL7_ARATH CSC1-like protein At1g11960	0.736685	0.683585	0.809555	0.71343	0.597797	0.142234	0.208271	-0.114822	-0.327949	-0.739452	-0.46025	-0.0737873	0.0110553	-0.822669	-0.61649	-0.756235	-0.545203	-0.18913	0.429902	0.313474
186	XLOC_023648	AT5G20860.2	PHR_ARATH Deoxyribodipyrimidine photo-lyase	0.422849	0.610556	0.763713	0.339652	0.427442	0.455343	0.22823	0.502131	-0.191327	-0.451949	-0.221829	-0.546586	-0.711372	-0.498492	-0.419769	-0.497247	-0.316309	-0.541447	0.465589	0.180824
187	XLOC_005476	AT1G54385.1	binding	0.558285	0.730196	0.820394	0.40072	0.88477	0.551484	0.436729	0.0557329	0.00685345	-0.667607	-0.434946	-0.537994	-0.667607	-0.667607	-0.580823	-0.667607	-0.104937	-0.667607	0.140572	0.411003
188	XLOC_018661	AT4G17860.1	unknown protein	0.818764	0.832741	0.763214	0.219405	0.147866	0.156782	-0.0108113	0.123512	-0.390022	-0.373239	-0.523247	-0.523247	-0.541881	-0.329	-0.541881	-0.390022	-0.325271	-0.252636	0.651576	0.487395
189	XLOC_001785	STRG.3647.1	P4KG6_ARATH Phosphatidylinositol 4-kinase gamma 6	0.606783	0.652608	0.430108	0.21484	0.274676	0.0650658	0.211345	0.25189	-0.24481	-0.154103	-0.416686	-0.34546	-0.39788	-0.328826	-0.35709	-0.423463	-0.3662	-0.267797	0.305329	0.28967
190		Cluster 1058		C2	C1	C3	S2	S1	S3	SH2	SH3	SL1	SL2	SHL1	SHL3	SHL2	HL1	HL2	HL3	L2	L1	H2	H3
191		AT3G20540.2	OFUT4_ARATH O-fucosyltransferase 4 {ECO:0000305}	-0.267771	-0.267771	-0.0449662	0.397622	0.45207	-0.14212	-0.267771	-0.242033	-0.267771	0.243191	-0.267771	-0.267771	-0.267771	-0.267771	0.473804	1.03557	-0.267771	0.290007	-0.267771	0.214561
192	XLOC_003773	STRG.806.3	OFUT4_ARATH O-fucosyltransferase 4 {ECO:0000305}	-0.080562	-0.338511	0.615775	0.543991	0.307006	0.441287	-0.397866	-0.397866	-0.0610114	0.465279	-0.397866	-0.215174	-0.397866	-0.397866	0.354883	0.777179	-0.397866	-0.0644423	0.0393617	-0.397866
193		Cluster 1059		C2	C1	C3	S2	S1	S3	SH2	SH3	SL1	SL2	SHL1	SHL3	SHL2	HL1	HL2	HL3	L2	L1	H2	H3
194	XLOC_018236	STRG.17041.2	LAMT_CATRO Loganic acid O-methyltransferase {ECO:0000303|PubMed:24104568, ECO:0000303|PubMed:29399933}	-0.949177	-0.823365	-0.704802	-0.493427	-1.42972	-1.48241	-0.134138	-0.522599	-0.815663	0.340023	2.13947	1.77173	1.39533	0.804711	1.35307	1.4697	-0.19379	0.00284284	-0.547899	-1.17988
195		Cluster 105		C2	C1	C3	S2	S1	S3	SH2	SH3	SL1	SL2	SHL1	SHL3	SHL2	HL1	HL2	HL3	L2	L1	H2	H3
196	XLOC_002175	AT1G55230.1	unknown protein	-0.898994	-0.841057	-0.764692	-0.934617	-0.864228	-0.934617	0.143992	0.23274	0.183742	0.106626	1.40281	1.47681	1.56899	0.657541	0.664224	0.570257	-0.204304	-0.405546	-0.553888	-0.605781
197		STRG.12777.4	MBD10_ARATH Methyl-CpG-binding domain-containing protein 10	-0.847245	-0.73088	-0.847245	-0.847245	-0.847245	-0.847245	-0.125653	0.0488332	0.264454	-0.112589	1.63638	1.15636	1.66321	0.641784	0.940188	0.701192	0.112525	-0.386764	-0.847245	-0.725566
198	XLOC_008527	AT2G43500.9	BOR4_ARATH Boron transporter 4	-0.684831	-0.568466	-0.684831	-0.684831	-0.557858	-0.547327	-0.684831	0.153516	-0.15476	0.0584687	1.59791	1.01738	1.75559	0.75293	0.479863	0.887574	-0.103721	-0.430237	-0.684831	-0.684831
199	XLOC_025040	AT5G57100.3	MD15A_ARATH Mediator of RNA polymerase II transcription subunit 15a	-0.504561	-0.901834	-1.05297	-0.735775	-0.41225	-0.400323	0.0298768	0.00916081	-0.181102	-0.306818	1.54295	1.00319	1.28825	0.885688	0.651013	0.798692	-0.424276	-0.365124	-0.245789	-0.678001
200	XLOC_020369	STRG.21413.7	PIGF_MOUSE Phosphatidylinositol-glycan biosynthesis class F protein	-0.681437	-1.05395	-0.869574	-0.820471	-1.134	-0.741819	-0.27843	-0.250934	0.210628	-0.00911182	1.50818	1.36521	1.38189	0.699817	0.497185	0.860755	-0.0180966	-0.141419	-0.395643	-0.411622
201		STRG.15976.3	GPI11_SCHPO PIGF/3-ketodihydrosphingosine reductase fusion protein {ECO:0000305}	-1.35089	-0.969057	-0.494904	-0.305451	-0.979056	-0.51174	-0.272284	0.054554	0.0799266	0.0767123	1.5904	1.4579	0.922324	0.784969	0.594339	1.09959	0.185159	-0.565971	-0.52796	-0.868562
202		Cluster 1060		C2	C1	C3	S2	S1	S3	SH2	SH3	SL1	SL2	SHL1	SHL3	SHL2	HL1	HL2	HL3	L2	L1	H2	H3
203	XLOC_011027	AT3G04630.3	WDL1	-0.527186	-1.14661	-0.851918	-1.23532	-1.33454	-0.745403	-0.739162	-1.35348	-0.955427	-0.411434	2.05867	1.70166	1.92473	1.59856	1.6761	1.78151	-0.0929001	0.000499399	-0.757967	-0.59038
204	XLOC_025050	AT5G57300.2	UbiE/COQ5 methyltransferase family protein	-0.982253	-1.08774	-0.996999	-1.28837	-0.867603	-1.11108	-0.975422	-1.20269	-0.095653	-0.817881	2.0164	1.88651	2.24478	1.87266	2.02895	1.40638	-0.130999	-0.421952	-0.853221	-0.623818
205	XLOC_019373	STRG.19378.4	RD23A_ARATH Probable ubiquitin receptor RAD23a	-1.07667	-1.07667	-1.07667	-1.07667	-1.07667	-1.07667	-0.948374	-1.05093	-0.458428	-0.673945	2.02482	2.0367	2.43872	2.18034	1.93822	1.7651	-0.362971	-0.275922	-1.07667	-1.07667
206	XLOC_009262	AT2G17840.2	KDSA2_ARATH 2-dehydro-3-deoxyphosphooctonate aldolase 2	-0.72104	-0.849584	-1.25147	-1.006	-1.359	-1.46723	-1.45276	-0.792139	-0.683687	-0.705358	1.93819	1.97442	1.81284	2.27402	1.89987	2.03215	-0.125082	0.259515	-1.08395	-0.693708
207	XLOC_017968	AT4G01810.2	MOCOS_ARATH Molybdenum cofactor sulfurase {ECO:0000255|HAMAP-Rule:MF_03050}	-1.02776	-1.02776	-1.02776	-1.02776	-1.02776	-0.857835	-1.02776	-1.02776	-0.623947	-0.806192	2.33218	1.76155	2.49266	1.80351	1.48775	1.99354	-0.0821522	-0.251235	-1.02776	-1.02776
208		Cluster 1061		C2	C1	C3	S2	S1	S3	SH2	SH3	SL1	SL2	SHL1	SHL3	SHL2	HL1	HL2	HL3	L2	L1	H2	H3
209		AT1G16340.4	SEN1_YEAST Helicase SEN1	-0.469069	0.74692	0.538844	0.823124	0.512784	0.755589	-0.212058	-0.318509	-0.29147	-0.101698	-0.203632	-0.236408	-0.469069	0.935834	-0.469069	-0.469069	0.334158	-0.469069	-0.469069	-0.469069
210		Cluster 1062		C2	C1	C3	S2	S1	S3	SH2	SH3	SL1	SL2	SHL1	SHL3	SHL2	HL1	HL2	HL3	L2	L1	H2	H3
211	XLOC_021908	AT5G52240.2	SHA_ARATH SH2 domain-containing protein A {ECO:0000303|PubMed:15063865}	0.438707	1.53877	1.40994	-0.0730128	1.08979	0.491066	-0.812861	-0.812861	-0.812861	-0.812861	0.00925737	0.492234	-0.812861	-0.812861	0.575604	1.38563	-0.812861	-0.812861	-0.812861	-0.0422433
212		Cluster 1063		C2	C1	C3	S2	S1	S3	SH2	SH3	SL1	SL2	SHL1	SHL3	SHL2	HL1	HL2	HL3	L2	L1	H2	H3
213	XLOC_011805	STRG.13071.4	UBC34_ARATH Ubiquitin-conjugating enzyme E2 34	-0.460215	-0.460215	-0.460215	-0.460215	-0.116522	-0.460215	-0.460215	0.000265939	-0.460215	-0.188789	0.685137	-0.460215	-0.460215	0.745803	0.82903	1.00654	0.660137	0.107331	0.873209	-0.460215
214	XLOC_018181	STRG.16899.4	UBC34_ARATH Ubiquitin-conjugating enzyme E2 34	-0.404859	-0.404859	-0.404859	-0.267355	-0.404859	0.202057	0.0206003	-0.139422	-0.404859	0.0419266	0.417259	-0.404859	-0.404859	0.108126	0.627947	0.847314	0.825344	-0.259508	0.269602	0.140121
215	XLOC_017557	STRG.19587.12	TRP6_ARATH Telomere repeat-binding protein 6	-0.498348	-0.339729	-0.371463	-0.352112	-0.379506	-0.402739	-0.612887	0.192337	-0.17367	-0.234897	0.65353	-0.703741	0.0404203	0.888417	0.664189	0.950236	0.391171	0.211589	0.119193	-0.0419912
216		Cluster 1064		C2	C1	C3	S2	S1	S3	SH2	SH3	SL1	SL2	SHL1	SHL3	SHL2	HL1	HL2	HL3	L2	L1	H2	H3
217	XLOC_011818	AT3G20280.1	PHD finger family protein	-0.349008	-0.349008	0.299917	0.300837	0.407161	0.400311	-0.349008	-0.349008	0.316384	-0.349008	-0.132398	0.28605	0.113568	-0.349008	0.413978	-0.149886	0.666061	-0.349008	-0.129917	-0.349008
218	XLOC_003659	STRG.608.4	EGY3_ARATH Probable zinc metallopeptidase EGY3, chloroplastic	0.192685	-0.416124	-0.0747078	0.121917	0.0464515	0.712829	-0.416124	-0.0243566	-0.416124	-0.416124	-0.416124	-0.150687	0.38462	0.0082603	0.487685	-0.0420586	0.378811	0.310707	0.144591	-0.416124
219		Cluster 1065		C2	C1	C3	S2	S1	S3	SH2	SH3	SL1	SL2	SHL1	SHL3	SHL2	HL1	HL2	HL3	L2	L1	H2	H3
220	XLOC_004114	AT1G14970.3	LNG2_ARATH Protein LONGIFOLIA 2	0.374191	0.649307	0.0386276	0.28732	0.160478	0.282069	0.698749	0.771123	0.413542	0.259537	-1.25376	-1.43646	-1.25376	0.207399	-1.43646	-0.083134	0.56246	-0.192788	0.19488	0.756684
221		Cluster 1066		C2	C1	C3	S2	S1	S3	SH2	SH3	SL1	SL2	SHL1	SHL3	SHL2	HL1	HL2	HL3	L2	L1	H2	H3
222	XLOC_011630	AT3G16785.4	IBS1_ARATH Protein IMPAIRED IN BABA-INDUCED STERILITY 1 {ECO:0000303|PubMed:15722464}	-0.143616	0.55693	0.227167	-0.215378	0.83216	-0.215378	-0.215378	0.709102	-0.215378	-0.215378	-0.215378	-0.215378	-0.215378	-0.215378	-0.215378	-0.215378	0.833555	-0.215378	-0.215378	-0.215378
223	XLOC_001258	AT1G27180.3	XXT4_ARATH Xyloglucan 6-xylosyltransferase 4 {ECO:0000305}	0.315724	0.449966	0.308538	0.30222	0.000501269	-0.371336	0.178579	0.517748	-0.371336	-0.371336	-0.371336	-0.371336	-0.172214	-0.0844552	-0.371336	0.170674	0.104786	0.128446	0.378841	-0.371336
224		AT5G59660.2	SC31A_ARATH Protein transport protein SEC31 homolog A {ECO:0000305}	0.469088	0.0239788	0.41727	-0.32085	0.133326	-0.285226	-0.32085	0.285119	-0.292281	-0.306494	-0.0233648	0.113178	0.155273	0.0228423	-0.216513	-0.136887	0.384022	-0.279607	0.399867	-0.221891
225		Cluster 1067		C2	C1	C3	S2	S1	S3	SH2	SH3	SL1	SL2	SHL1	SHL3	SHL2	HL1	HL2	HL3	L2	L1	H2	H3
226	XLOC_016095	AT4G03500.1	ankyrin repeat family protein	0.46285	1.0184	1.00963	1.18808	0.943497	0.440844	-0.704508	0.184576	-0.704508	0.583555	0.00301705	-0.704508	-0.704508	-0.704508	-0.704508	-0.704508	0.665657	-0.704508	-0.704508	-0.159528
227		Cluster 1068		C2	C1	C3	S2	S1	S3	SH2	SH3	SL1	SL2	SHL1	SHL3	SHL2	HL1	HL2	HL3	L2	L1	H2	H3
228	XLOC_003797	AT1G09060.3	transcription factor jumonji (jmjC) domain-containing protein	-1.34714	1.17565	-0.65167	1.49106	0.830848	-1.39458	0.977258	0.888236	0.598665	0.471351	0.945391	1.03211	0.894055	0.651145	-1.4189	-1.4189	-1.4189	-1.4189	-1.40597	0.519197
229		Cluster 1069		C2	C1	C3	S2	S1	S3	SH2	SH3	SL1	SL2	SHL1	SHL3	SHL2	HL1	HL2	HL3	L2	L1	H2	H3
230	XLOC_023604	STRG.22043.2	DCR1B_DANRE 5' exonuclease Apollo	0.356996	0.562819	0.515808	0.0735779	-0.206939	0.419932	0.262997	0.232534	-0.0964665	0.349918	-0.193089	-0.521926	-0.521926	-0.521926	-0.521926	-0.521926	-0.0751402	-0.134563	0.796536	-0.255289
231	XLOC_002050	AT1G53160.2	SPL4 (SQUAMOSA PROMOTER BINDING PROTEIN-LIKE 4); DNA binding / transcription factor	0.757102	0.701448	0.480272	0.520314	0.11817	0.124888	0.125726	0.454503	0.0421302	0.0658897	0.258426	-0.659197	-0.659197	-0.659197	-0.659197	-0.659197	-0.232664	-0.659197	0.51201	0.0269673
232		Cluster 106		C2	C1	C3	S2	S1	S3	SH2	SH3	SL1	SL2	SHL1	SHL3	SHL2	HL1	HL2	HL3	L2	L1	H2	H3
233	XLOC_025264	AT5G61250.1	AtGUS1 (Arabidopsis thaliana glucuronidase 1); beta-glucuronidase	-0.215812	0.702525	0.446768	0.0865535	0.401178	-0.681525	1.31992	0.870852	-0.681525	0.48519	0.373671	-0.681525	-0.0464671	-0.681525	-0.681525	-0.681525	-0.681525	0.0539972	0.973827	-0.681525
234		Cluster 1070		C2	C1	C3	S2	S1	S3	SH2	SH3	SL1	SL2	SHL1	SHL3	SHL2	HL1	HL2	HL3	L2	L1	H2	H3
235	XLOC_019809	AT5G01542.1	DCR1B_DANRE 5' exonuclease Apollo	0.368608	0.159354	0.28234	-0.295875	-0.0619865	-0.0644422	-0.038864	-0.295875	0.22417	0.256994	-0.295875	-0.295875	-0.295875	0.0329619	0.298674	-0.295875	-0.295875	0.698343	-0.0340429	-0.0509875
236	XLOC_000372	AT1G08620.4	KN6_ARATH Kinesin-like protein KIN-6 {ECO:0000305}	0.382345	-0.0235769	0.0623501	0.0339741	-0.0971851	-0.0470664	0.146762	-0.411532	0.402601	0.0806731	-0.356497	0.275051	0.113249	0.265167	0.438902	-0.0518106	-0.167525	0.021382	-0.534958	-0.532304
237		Cluster 1071		C2	C1	C3	S2	S1	S3	SH2	SH3	SL1	SL2	SHL1	SHL3	SHL2	HL1	HL2	HL3	L2	L1	H2	H3
238	XLOC_007497	AT2G22970.1	serine carboxypeptidase S10 family protein	1.33256	1.3155	1.36286	1.08428	1.1439	1.36027	1.2747	1.07721	0.515893	1.03626	-1.98213	-2.10027	-2.03269	-2.60413	-1.98589	-1.75453	-0.265845	-0.193515	0.86654	0.54903
239		Cluster 1072		C2	C1	C3	S2	S1	S3	SH2	SH3	SL1	SL2	SHL1	SHL3	SHL2	HL1	HL2	HL3	L2	L1	H2	H3
240		AT4G21450.3	CRSP_ARATH CO(2)-response secreted protease {ECO:0000303|PubMed:25043023}	-2.62041	-2.51474	-2.62041	-2.62041	-2.62041	-2.62041	1.08678	0.707848	-0.222338	-1.03449	2.21202	2.29668	2.31589	1.82465	1.97144	1.91769	0.301212	0.0675422	0.88357	1.2883
241		Cluster 1073		C2	C1	C3	S2	S1	S3	SH2	SH3	SL1	SL2	SHL1	SHL3	SHL2	HL1	HL2	HL3	L2	L1	H2	H3
242	XLOC_001424	AT1G30620.3	MUR4 (MURUS 4); UDP-arabinose 4-epimerase/ catalytic	-1.01595	0.266789	-0.180023	-1.01595	-1.01595	-1.01595	0.482814	0.0161539	0.14239	-1.01595	1.56178	1.65285	1.29294	0.58765	-0.221843	0.665727	-0.786974	0.307711	0.307711	-1.01595
243		Cluster 1074		C2	C1	C3	S2	S1	S3	SH2	SH3	SL1	SL2	SHL1	SHL3	SHL2	HL1	HL2	HL3	L2	L1	H2	H3
244	XLOC_013228	AT3G61320.2	CRSP_ARATH CO(2)-response secreted protease {ECO:0000303|PubMed:25043023}	-1.72764	-1.72764	-1.72764	-1.72764	-1.72764	-1.72764	-1.72764	-1.72764	-0.818446	-0.730531	4.12366	4.0544	4.01269	3.35225	3.33849	3.39921	-1.72764	-1.72764	-1.72764	-1.72764
245	XLOC_003921	AT1G11270.1	F-box family protein	-1.7228	-1.7228	-1.7228	-1.47913	-1.7228	-1.7228	-1.7228	-1.7228	-0.526196	-1.23326	3.94688	3.9926	3.9188	3.27787	3.29979	3.34423	-1.7228	-1.31355	-1.7228	-1.7228
246	XLOC_018986	AT4G24410.1	unknown protein	-1.54964	-1.64717	-1.66962	-1.60456	-1.60456	-1.67095	-1.78598	-1.64717	-0.900015	-1.39531	4.39864	4.23043	4.13783	3.04929	3.12705	3.01668	-1.66696	-1.54353	-1.78598	-1.48849
247	XLOC_006397	AT1G74310.2	NLP4_ARATH Protein NLP4	-1.59992	-1.68262	-1.68262	-1.68262	-1.68262	-1.61223	-1.44873	-1.58097	-0.877739	-0.947963	3.84814	3.853	3.72252	3.00052	3.13044	3.07994	-1.23583	-1.56227	-1.44261	-1.59583
248	XLOC_006699	AT1G79920.2	ATP binding	-1.72633	-1.83817	-1.54326	-1.63777	-1.66629	-1.73135	-1.58803	-1.60174	-1.28556	-1.15268	3.72569	3.82354	3.71493	3.35453	3.30603	3.44004	-1.32292	-1.55432	-1.40566	-1.31067
249		Cluster 1075		C2	C1	C3	S2	S1	S3	SH2	SH3	SL1	SL2	SHL1	SHL3	SHL2	HL1	HL2	HL3	L2	L1	H2	H3
250		AT2G38462	0	0.424883	0.11587	0.292352	0.757153	0.238255	0.0554758	-0.0492408	-0.635165	0.914751	-0.635165	-0.635165	-0.635165	0.16558	-0.635165	-0.635165	-0.635165	0.817431	-0.194744	0.201567	0.706821
251		Cluster 1076		C2	C1	C3	S2	S1	S3	SH2	SH3	SL1	SL2	SHL1	SHL3	SHL2	HL1	HL2	HL3	L2	L1	H2	H3
252	XLOC_020117	AT5G07330.1	unknown protein	-3.61648	-3.6394	-3.66786	-2.84022	-2.65156	-2.66786	-0.267294	-0.324953	1.62942	1.47807	3.72261	3.7414	3.65345	2.52505	2.62626	2.60099	0.103083	-0.026875	-1.28945	-1.28838
253	XLOC_002363	AT1G61340.1	F-box family protein	-3.59141	-3.54506	-3.52538	-2.62166	-2.68597	-2.307	-0.754479	-0.921727	1.4099	1.21757	3.74324	3.73524	3.67242	2.68184	2.78311	2.66031	0.334209	0.380628	-1.67008	-1.59569
254		Cluster 1077		C2	C1	C3	S2	S1	S3	SH2	SH3	SL1	SL2	SHL1	SHL3	SHL2	HL1	HL2	HL3	L2	L1	H2	H3
255	XLOC_022634	STRG.25999.1	ARP1_ARATH Probable RNA-binding protein ARP1	0.588123	0.212311	-0.101177	0.239069	0.153904	-0.0379614	-1.62725	-1.62725	-0.303011	0.314612	0.806782	-0.275617	0.816626	0.434531	-1.08029	-0.0911926	0.711036	0.554175	0.0978413	0.214728
256		Cluster 1078		C2	C1	C3	S2	S1	S3	SH2	SH3	SL1	SL2	SHL1	SHL3	SHL2	HL1	HL2	HL3	L2	L1	H2	H3
257	XLOC_012749	STRG.15022.14	RH42_ARATH DEAD-box ATP-dependent RNA helicase 42	0.997043	-0.151042	-0.579721	0.423881	0.649252	-0.579721	0.0581213	0.236674	0.306244	-0.370579	0.617516	-0.0347409	-0.579721	-0.579721	-0.579721	-0.579721	-0.579721	1.09248	-0.0446632	0.277862
258		Cluster 1079		C2	C1	C3	S2	S1	S3	SH2	SH3	SL1	SL2	SHL1	SHL3	SHL2	HL1	HL2	HL3	L2	L1	H2	H3
259	XLOC_019032	AT4G25450.1	ATNAP8; ATPase, coupled to transmembrane movement of substances / transporter	0.902685	1.15063	1.4804	0.583823	1.63916	1.06874	-0.914939	-0.914939	-0.334793	0.217967	0.299186	-0.914939	-0.194222	-0.571247	-0.356181	-0.914939	-0.914939	0.000391055	-0.914939	-0.396907
260		Cluster 107		C2	C1	C3	S2	S1	S3	SH2	SH3	SL1	SL2	SHL1	SHL3	SHL2	HL1	HL2	HL3	L2	L1	H2	H3
261	XLOC_005435	AT1G53625.1	unknown protein	-0.525634	-0.642216	-0.616163	-1.16187	-1.14833	-1.24751	1.54712	1.60193	1.15874	1.13758	0.217717	-0.0220018	0.401825	-0.079559	-0.00883767	0.0436609	0.621361	0.289379	-0.509475	-1.05771
262		Cluster 1080		C2	C1	C3	S2	S1	S3	SH2	SH3	SL1	SL2	SHL1	SHL3	SHL2	HL1	HL2	HL3	L2	L1	H2	H3
263	XLOC_018027	STRG.16572.3	ODBA1_ARATH 2-oxoisovalerate dehydrogenase subunit alpha 1, mitochondrial	-0.349225	-0.349225	-0.349225	0.331549	-0.349225	0.15971	0.989912	0.421392	0.259584	0.182842	-0.349225	-0.349225	-0.349225	-0.349225	0.245323	-0.349225	-0.349225	-0.349225	0.86054	0.390623
264	XLOC_017897	STRG.16302.3	ODBA1_ARATH 2-oxoisovalerate dehydrogenase subunit alpha 1, mitochondrial	-0.220691	-0.220691	0.373857	-0.220691	-0.220691	-0.161336	0.974026	0.493884	0.161146	0.558358	-0.220691	-0.220691	-0.220691	-0.220691	-0.220691	-0.220691	-0.220691	-0.220691	0.469055	-0.220691
265		Cluster 1081		C2	C1	C3	S2	S1	S3	SH2	SH3	SL1	SL2	SHL1	SHL3	SHL2	HL1	HL2	HL3	L2	L1	H2	H3
266	XLOC_013119	AT3G59350.4	ODBA1_ARATH 2-oxoisovalerate dehydrogenase subunit alpha 1, mitochondrial	-0.606772	-0.656253	-0.658543	-0.990822	-0.695686	-0.886485	-0.689819	-0.212613	-0.878455	-0.368828	1.67525	1.18231	1.17782	1.03669	1.53098	1.16039	-0.311848	-0.395318	-0.15409	-0.257901
267	XLOC_003909	AT1G11000.2	SKP2A_ARATH F-box protein SKP2A	-1.11183	-0.590814	-0.790155	-1.13564	-0.698662	-0.895312	-0.444364	-0.107492	-0.5059	-0.285959	1.23742	1.37789	1.44511	1.03429	1.46732	1.03597	-0.126824	-0.704272	0.174109	-0.374869
268		AT1G22110.2	Y1158_ARATH Uncharacterized protein At1g21580	-0.717473	-1.12998	-0.731633	-0.668455	-0.915859	-0.887534	-0.115628	-0.117773	-0.283591	-0.413651	1.4446	1.73336	1.32814	0.96087	0.909857	1.35905	-0.87781	-0.411019	-0.185875	-0.279584
269	XLOC_025040	AT5G57100.2	Y1158_ARATH Uncharacterized protein At1g21580	-0.674013	-0.924479	-0.707076	-0.745643	-0.612237	-0.948818	-0.358411	-0.25954	-0.0229618	-0.417569	1.55408	1.73644	0.883259	0.798474	1.01389	1.2981	-0.467487	-0.205593	-0.317341	-0.623077
270		Cluster 1082		C2	C1	C3	S2	S1	S3	SH2	SH3	SL1	SL2	SHL1	SHL3	SHL2	HL1	HL2	HL3	L2	L1	H2	H3
271	XLOC_004276	AT1G18340.1	basal transcription factor complex subunit-related	1.19245	1.3109	1.32545	1.21738	1.4149	1.31564	-0.249774	-0.0848356	-1.61491	-1.61491	-0.134124	-0.675304	-0.28607	-0.393957	-0.401404	-1.61491	-0.860446	-0.728942	0.426687	0.45617
272		Cluster 1083		C2	C1	C3	S2	S1	S3	SH2	SH3	SL1	SL2	SHL1	SHL3	SHL2	HL1	HL2	HL3	L2	L1	H2	H3
273	XLOC_017844	AT4G39795.1	senescence-associated protein-related	1.41216	1.3738	1.67011	0.394976	0.215739	0.474839	-0.852117	-0.710972	-0.684992	-0.909185	-0.761749	-0.625006	-0.583188	0.0411888	0.141882	0.143825	-0.0994465	0.0771677	0.197384	0.302495
274	XLOC_015449	STRG.15356.3	Y1158_ARATH Uncharacterized protein At1g21580	1.59397	1.42752	1.52118	0.559751	0.548971	0.595858	-1.06988	-0.869864	-1.15028	-1.26169	-0.98081	-0.642617	-0.671878	-0.00735675	0.0893604	0.163252	-0.0794435	-0.0837547	0.428646	0.515569
275		Cluster 1084		C2	C1	C3	S2	S1	S3	SH2	SH3	SL1	SL2	SHL1	SHL3	SHL2	HL1	HL2	HL3	L2	L1	H2	H3
276	XLOC_010433	AT2G40290.2	eukaryotic translation initiation factor 2 subunit 1, putative / eIF-2A, putative / eIF-2-alpha, putative	1.37141	1.49196	1.29659	1.29345	1.77321	1.75933	-0.897461	-1.52531	-2.41437	-1.71785	0.449455	0.785113	0.219726	-0.368773	-0.614304	-0.28751	-1.89894	-2.11985	0.594447	0.809692
277		Cluster 1085		C2	C1	C3	S2	S1	S3	SH2	SH3	SL1	SL2	SHL1	SHL3	SHL2	HL1	HL2	HL3	L2	L1	H2	H3
278	XLOC_005354	AT1G52100.4	NADK2_ARATH NAD kinase 2, chloroplastic	-0.210344	0.969312	0.300104	-0.423005	0.0774971	0.166194	0.345024	0.708216	-0.346567	-0.344556	-0.866612	-0.754245	-0.866612	-0.866612	-0.779828	-0.866612	0.843561	0.852791	0.909913	1.15238
279	XLOC_021350	AT5G41080.1	glycerophosphoryl diester phosphodiesterase family protein	0.146741	0.385609	0.55914	-0.156142	-0.0342022	0.316218	0.127246	0.963079	-0.118788	0.225823	-1.20277	-1.39033	-1.52433	-1.02338	-0.815229	-0.734968	1.15962	0.315366	1.44075	1.36053
280		Cluster 1086		C2	C1	C3	S2	S1	S3	SH2	SH3	SL1	SL2	SHL1	SHL3	SHL2	HL1	HL2	HL3	L2	L1	H2	H3
281	XLOC_022442	AT5G62730.2	SKI32_ARATH F-box protein 7	-1.34669	-1.41743	-1.4716	-1.35015	-1.45911	-1.40061	-0.366385	-0.572253	-0.343246	0.303133	1.23999	1.29098	1.46033	2.52746	2.78535	2.66726	-0.52788	-0.750272	-0.761731	-0.507158
282		Cluster 1087		C2	C1	C3	S2	S1	S3	SH2	SH3	SL1	SL2	SHL1	SHL3	SHL2	HL1	HL2	HL3	L2	L1	H2	H3
283	XLOC_006591	STRG.6611.1	SCY2A_ARATH SCY1-like protein 2 A {ECO:0000303|PubMed:28751315}	1.23255	1.47357	1.56986	1.5626	1.37712	1.49898	-0.388179	-0.221144	-0.300268	-0.524921	-1.23482	-1.40094	-1.59212	-1.18614	-1.04389	-1.27264	-0.301664	-0.344376	0.544515	0.109629
284	XLOC_002285	AT1G58602.1	ATP binding / protein binding	1.78455	1.77627	2.00656	1.31946	1.38244	1.46032	-0.117693	-0.170665	-0.488691	-0.539682	-1.50361	-1.10697	-1.42872	-1.5168	-1.53106	-1.52343	-0.211807	-0.277208	0.436331	0.250407
285		Cluster 1088		C2	C1	C3	S2	S1	S3	SH2	SH3	SL1	SL2	SHL1	SHL3	SHL2	HL1	HL2	HL3	L2	L1	H2	H3
286	XLOC_013999	STRG.12385.2	SCY2A_ARATH SCY1-like protein 2 A {ECO:0000303|PubMed:28751315}	-0.760987	-0.760987	-0.749491	-0.736667	-0.568161	-0.499155	-0.760987	-0.760987	0.416612	-0.100149	1.12927	-0.270417	0.994328	1.04265	0.984466	1.04843	0.14821	0.233231	-0.167394	0.138189
287	XLOC_003957	STRG.1174.3	SCY2A_ARATH SCY1-like protein 2 A {ECO:0000303|PubMed:28751315}	-0.711231	-0.742967	-0.968242	-0.943922	-0.968242	-0.777943	-0.66724	-0.229258	0.321002	0.184915	1.28211	0.0208972	0.892522	1.36575	0.665887	0.639621	0.302586	0.571785	-0.0174002	-0.22064
288		Cluster 1089		C2	C1	C3	S2	S1	S3	SH2	SH3	SL1	SL2	SHL1	SHL3	SHL2	HL1	HL2	HL3	L2	L1	H2	H3
289		STRG.7198.1	FRO3_ARATH Ferric reduction oxidase 3, mitochondrial	-0.426313	-0.304264	-0.431814	0.910905	0.839189	0.978966	0.942756	0.964954	1.45085	1.1862	-0.249816	-0.0761176	-0.0995625	-0.654206	-0.820279	-0.717285	-0.344156	-0.465262	-0.498351	-0.586391
290	XLOC_009278	AT2G18190.1	AAA-type ATPase family protein	-0.621197	-0.448302	-0.563959	1.14705	0.717661	1.0233	0.978803	0.871251	1.33903	0.81032	-0.245308	-0.404725	-0.207377	-0.610291	-0.682069	-0.465671	-0.351286	-0.671954	-0.139599	-0.254713
291		Cluster 108		C2	C1	C3	S2	S1	S3	SH2	SH3	SL1	SL2	SHL1	SHL3	SHL2	HL1	HL2	HL3	L2	L1	H2	H3
292	XLOC_018612	AT4G16940.2	FRO3_ARATH Ferric reduction oxidase 3, mitochondrial	0.0173943	0.429428	0.143743	0.41127	-0.236068	0.237602	-0.117492	0.0550929	0.531531	-0.0179568	-0.385328	0.0486998	0.335388	-0.385328	-0.385328	0.340631	-0.385328	-0.385328	0.132704	-0.385328
293	XLOC_000888	AT1G18690.2	CSI3_ARATH Protein CELLULOSE SYNTHASE INTERACTIVE 3 {ECO:0000303|PubMed:20616083}	0.164218	-0.140694	0.305717	0.400101	0.092018	-0.281464	0.171048	-0.245937	0.173966	-0.309713	-0.396497	0.415796	0.174937	0.0796254	-0.196118	0.443463	-0.396497	-0.396497	0.339025	-0.396497
294		Cluster 1090		C2	C1	C3	S2	S1	S3	SH2	SH3	SL1	SL2	SHL1	SHL3	SHL2	HL1	HL2	HL3	L2	L1	H2	H3
295	XLOC_014269	AT3G19000.1	oxidoreductase, 2OG-Fe(II) oxygenase family protein	0.0603947	0.534732	-0.545448	0.960969	0.656147	1.00143	-0.0232874	0.687613	1.70559	1.94481	-2.69031	-2.59924	-0.841433	-2.27824	-0.210512	-0.819893	0.666519	0.678159	0.311916	0.800092
296		Cluster 1091		C2	C1	C3	S2	S1	S3	SH2	SH3	SL1	SL2	SHL1	SHL3	SHL2	HL1	HL2	HL3	L2	L1	H2	H3
297	XLOC_008791	STRG.11065.9	CSI3_ARATH Protein CELLULOSE SYNTHASE INTERACTIVE 3 {ECO:0000303|PubMed:20616083}	1.07784	1.11909	1.36611	1.86453	1.98488	1.90606	0.429124	-0.0636359	0.380559	-1.82577	-1.82577	-1.05854	-1.59311	-1.82577	-1.65713	-1.82577	-0.124001	-0.305224	1.34078	0.635756
298		Cluster 1092		C2	C1	C3	S2	S1	S3	SH2	SH3	SL1	SL2	SHL1	SHL3	SHL2	HL1	HL2	HL3	L2	L1	H2	H3
299	XLOC_022223	AT5G58040.1	ATFIP1[V] (Arabidopsis homolog of yeast Fip1 [V]); RNA binding / protein binding	-0.720295	-0.285983	0.402788	0.552814	0.091154	-0.523091	-0.163875	0.126397	-1.25684	-0.8463	0.803607	0.903702	1.35608	0.630049	0.801792	0.558739	-1.16965	-1.58826	-0.377645	0.704817
300		Cluster 1093		C2	C1	C3	S2	S1	S3	SH2	SH3	SL1	SL2	SHL1	SHL3	SHL2	HL1	HL2	HL3	L2	L1	H2	H3
301	XLOC_025372	AT5G63370.9	LIP_STAHY Lipase	-0.971774	0.849395	0.173365	-1.52969	-1.6124	0.615962	-0.680334	1.96207	1.30656	-1.6124	-1.6124	-1.6124	-1.6124	-1.6124	-1.6124	-1.6124	3.33078	3.00573	2.56393	2.27318
302		Cluster 1094		C2	C1	C3	S2	S1	S3	SH2	SH3	SL1	SL2	SHL1	SHL3	SHL2	HL1	HL2	HL3	L2	L1	H2	H3
303	XLOC_005571	AT1G56300.2	EXA1_ARATH Protein ESSENTIAL FOR POTEXVIRUS ACCUMULATION 1 {ECO:0000303|PubMed:27402258}	-0.996975	-1.0958	-0.978926	-1.03803	-1.62347	-1.65702	0.104641	-0.0898735	0.607493	0.431244	0.783924	0.627634	0.947426	1.09516	1.17022	0.870033	0.831138	1.10084	0.328947	0.187166
304	XLOC_008062	AT2G34660.3	EXA1_ARATH Protein ESSENTIAL FOR POTEXVIRUS ACCUMULATION 1 {ECO:0000303|PubMed:27402258}	-1.57109	-1.55043	-1.2128	-1.059	-1.44543	-1.13855	0.871304	0.543028	0.700875	0.722047	0.781882	0.926878	0.989286	1.0383	0.944066	0.606343	0.563957	0.896611	-0.0381178	0.230837
305		Cluster 1095		C2	C1	C3	S2	S1	S3	SH2	SH3	SL1	SL2	SHL1	SHL3	SHL2	HL1	HL2	HL3	L2	L1	H2	H3
306	XLOC_021706	AT5G47990.1	CYP705A5; oxygen binding / thalian-diol desaturase	1.40533	1.43693	1.5011	1.58173	1.57715	1.51161	-0.153988	0.114005	-1.2899	-1.36619	-0.902179	-0.791381	-1.08108	-0.638266	-0.689747	-0.912882	-1.48221	-1.7124	0.996193	0.896184
307	XLOC_021708	AT5G48010.2	THAS1 (THALIANOL SYNTHASE 1); catalytic/ thalianol synthase	1.45667	1.51815	1.51297	1.95036	1.97582	2.00813	-0.388713	-0.0629606	-1.30829	-1.36635	-1.27276	-1.19911	-1.3583	-0.834775	-0.843317	-1.13815	-2.03487	-2.17743	0.488253	0.374683
308		Cluster 1096		C2	C1	C3	S2	S1	S3	SH2	SH3	SL1	SL2	SHL1	SHL3	SHL2	HL1	HL2	HL3	L2	L1	H2	H3
309	XLOC_025172	AT5G59480.3	EXA1_ARATH Protein ESSENTIAL FOR POTEXVIRUS ACCUMULATION 1 {ECO:0000303|PubMed:27402258}	-0.789809	-0.89015	-0.822871	-0.427866	-1.06325	-0.934318	-0.465179	-0.391493	0.838818	0.512601	1.29898	1.23948	1.19404	0.833341	-0.019641	0.402484	0.605511	0.539314	-0.853171	-0.806816
310	XLOC_015697	AT3G59820.3	EXA1_ARATH Protein ESSENTIAL FOR POTEXVIRUS ACCUMULATION 1 {ECO:0000303|PubMed:27402258}	-1.07968	-0.89813	-1.04797	-0.646513	-0.874922	-1.02331	-0.145844	-0.504698	1.36572	0.667534	0.503073	1.1394	0.647639	0.838446	0.318682	0.734767	0.525049	0.341978	-0.546104	-0.315118
311		Cluster 1097		C2	C1	C3	S2	S1	S3	SH2	SH3	SL1	SL2	SHL1	SHL3	SHL2	HL1	HL2	HL3	L2	L1	H2	H3
312	XLOC_022817	STRG.20464.2	THOC2_ARATH THO complex subunit 2	-0.745068	0.635227	-0.203746	-2.38198	-0.459784	-0.926227	-2.38198	0.322004	-0.552538	-2.38198	2.48012	1.71891	1.84075	2.10923	1.5514	0.669738	0.631123	-0.194531	-0.240876	-1.48979
313		Cluster 1098		C2	C1	C3	S2	S1	S3	SH2	SH3	SL1	SL2	SHL1	SHL3	SHL2	HL1	HL2	HL3	L2	L1	H2	H3
314	XLOC_003123	AT1G76320.1	FRS4 (FAR1-related sequence 4); zinc ion binding	1.00038	0.900377	0.757976	1.06045	0.358725	0.59591	-0.256153	-0.911505	-0.897149	-0.911505	-0.911505	-0.911505	0.514492	-0.129096	-0.0967491	0.391838	-0.911505	0.16437	0.340669	-0.148518
315		Cluster 1099		C2	C1	C3	S2	S1	S3	SH2	SH3	SL1	SL2	SHL1	SHL3	SHL2	HL1	HL2	HL3	L2	L1	H2	H3
316	XLOC_000767	AT1G16410.1	CYP79F1 (CYTOCHROME P450 79F1); oxidoreductase, acting on paired donors, with incorporation or reduction of molecular oxygen, NADH or NADPH as one donor, and incorporation of one atom of oxygen	0.785542	0.713588	0.828069	1.44132	1.59526	1.44267	0.517092	0.793232	0.594201	0.430763	-1.42998	-1.48408	-1.4055	-2.1364	-1.96499	-2.13708	0.41687	0.596223	0.42645	-0.0232534
317	XLOC_000767	AT1G16410.2	CYP79F1 (CYTOCHROME P450 79F1); oxidoreductase, acting on paired donors, with incorporation or reduction of molecular oxygen, NADH or NADPH as one donor, and incorporation of one atom of oxygen	0.619889	0.606118	0.937879	1.41456	1.21967	1.493	0.560482	0.477411	1.06164	0.474997	-1.61868	-2.07589	-1.36332	-1.20505	-1.65764	-1.30484	-0.220974	0.385529	0.364818	-0.1696
318		STRG.16599.2	THOC2_ARATH THO complex subunit 2	0.422994	0.541091	0.652656	1.18113	0.962023	1.07549	0.622162	0.717433	0.834052	0.144752	-1.34953	-1.67981	-1.5788	-1.15022	-1.38231	-1.40945	0.29043	0.449415	0.604184	0.0523062
319		Cluster 109		C2	C1	C3	S2	S1	S3	SH2	SH3	SL1	SL2	SHL1	SHL3	SHL2	HL1	HL2	HL3	L2	L1	H2	H3
320	XLOC_004425	AT1G21580.2	THOC2_ARATH THO complex subunit 2	-1.26491	-1.26491	-1.26491	-1.22929	-1.26491	-1.26491	-0.67899	-0.285987	0.560464	0.749084	1.46996	1.09433	0.877499	1.29482	1.83202	1.1953	0.0395967	0.0644963	-0.537212	-0.121521
321	XLOC_000743	AT1G15940.1	binding	-1.01413	-1.41148	-1.17149	-1.18125	-1.08593	-1.21883	-0.379797	-0.528361	-0.170602	-0.11073	1.0667	1.17134	0.889835	1.52986	1.69705	1.65411	0.169536	0.330668	-0.124789	-0.11172
322	XLOC_018067	AT4G03430.2	MP702_ARATH Microtubule-associated protein 70-2	-0.958527	-1.219	-1.367	-1.3762	-1.10703	-1.05916	-0.491758	-0.324732	0.0923709	-0.105113	1.05118	1.12975	1.18205	1.58167	1.68848	1.55798	0.395024	0.494431	-0.644912	-0.519514
323	XLOC_010888	AT3G01920.2	IST1_BOVIN IST1 homolog	-0.927385	-1.17875	-1.27233	-1.77557	-1.02422	-0.932006	-0.135736	-0.566764	0.175223	0.214642	1.27734	1.43978	1.05299	1.12049	1.50747	1.27202	0.179942	0.149865	-0.231032	-0.345964
324	XLOC_006055	AT1G67300.5	YJU2B_BOVIN Probable splicing factor YJU2B {ECO:0000305}	-1.23748	-1.02987	-1.37879	-1.13584	-1.48195	-0.946607	-0.486176	-0.141381	-0.27356	0.824134	1.67047	1.27869	1.11252	1.42981	1.17513	1.43429	-0.114228	0.144316	-0.471667	-0.371821
325	XLOC_011971	AT3G23340.2	UPS5_ARATH Ureide permease 5 {ECO:0000303|PubMed:11971139}	-1.061	-1.32057	-1.23888	-0.935786	-1.45313	-1.41453	-0.275795	-0.191257	0.515284	0.303389	1.33279	1.19863	0.746908	1.65094	1.04379	1.35998	0.223517	0.40402	-0.657547	-0.230741
326	XLOC_003822	AT1G09570.5	RPV1_VITRO Disease resistance protein RPV1 {ECO:0000305}	-0.922952	-1.25756	-1.24653	-0.955149	-0.973226	-1.06474	-0.456153	-0.298283	0.0476548	0.105315	1.40926	1.25694	1.34278	1.13752	1.22658	1.30835	-0.0407188	0.246729	-0.399295	-0.466518
327	XLOC_005424	AT1G53450.3	HS235_ARATH 23.5 kDa heat shock protein, mitochondrial	-1.3204	-1.3214	-1.40234	-1.16482	-0.972231	-0.80096	-0.0239892	-0.384274	-0.0136892	0.0970589	1.35267	1.36099	1.28899	1.37551	1.41492	1.51463	-0.0770422	-0.0317117	-0.297683	-0.594231
328		Cluster 10		C2	C1	C3	S2	S1	S3	SH2	SH3	SL1	SL2	SHL1	SHL3	SHL2	HL1	HL2	HL3	L2	L1	H2	H3
329	XLOC_014062	AT3G14440.1	NCED3 (NINE-CIS-EPOXYCAROTENOID DIOXYGENASE 3); 9-cis-epoxycarotenoid dioxygenase	-0.842317	-0.952116	-0.863501	-0.985767	-1.11309	-1.11205	-1.06827	-0.869947	0.851816	0.793311	1.82581	1.85377	1.84109	0.683348	0.651788	0.670181	0.174723	0.476728	-1.03102	-0.984495
330	XLOC_011935	AT3G22830.1	AT-HSFA6B; DNA binding / transcription factor	-0.953577	-0.929464	-0.808828	-0.935169	-1.00604	-1.03638	-0.753353	-0.605488	0.916095	0.950687	1.49402	1.57491	1.41001	0.683688	0.586901	0.53565	0.275088	0.346418	-0.922648	-0.822508
331	XLOC_006321	STRG.6056.1	RUN1_VITRO Disease resistance protein RUN1 {ECO:0000305}	-1.07841	-1.0214	-1.01079	-0.978138	-0.913727	-0.947468	-0.416176	-0.505499	0.901371	0.86871	1.57351	1.53103	1.59992	0.506089	0.730524	0.793159	-0.0174152	0.0340801	-0.918676	-0.730686
332		Cluster 1100		C2	C1	C3	S2	S1	S3	SH2	SH3	SL1	SL2	SHL1	SHL3	SHL2	HL1	HL2	HL3	L2	L1	H2	H3
333	XLOC_008195	AT2G37180.1	RD28 (RESPONSIVE TO DESICCATION 28); water channel	-2.26037	-2.59255	-2.46315	-2.04784	-2.15376	-2.15054	0.498803	0.502766	1.37327	1.47266	1.57007	1.54366	1.50073	1.21545	1.23639	1.21649	1.19045	1.24198	-0.469727	-0.424761
334	XLOC_010234	AT2G36750.1	UGT73C1 (UDP-GLUCOSYL TRANSFERASE 73C1); UDP-glucosyltransferase/ UDP-glycosyltransferase/ cis-zeatin O-beta-D-glucosyltransferase/ trans-zeatin O-beta-D-glucosyltransferase/ transferase, transferring glycosyl groups	-2.76273	-2.78557	-2.91105	-2.10483	-2.21509	-2.37362	0.276499	0.0941866	1.6257	1.76841	1.55775	1.70537	1.76153	1.44858	1.50134	1.48166	1.47823	1.48789	-0.480361	-0.553901
335		Cluster 1101		C2	C1	C3	S2	S1	S3	SH2	SH3	SL1	SL2	SHL1	SHL3	SHL2	HL1	HL2	HL3	L2	L1	H2	H3
336	XLOC_024318	STRG.23516.7	RUN1_VITRO Disease resistance protein RUN1 {ECO:0000305}	-0.753551	0.60203	-0.753551	-0.035463	-0.372821	-0.753551	0.800793	0.245728	0.331194	0.640415	1.21841	0.445572	-0.753551	0.128506	0.188307	0.794886	0.0570982	-0.523348	-0.753551	-0.753551
337		Cluster 1102		C2	C1	C3	S2	S1	S3	SH2	SH3	SL1	SL2	SHL1	SHL3	SHL2	HL1	HL2	HL3	L2	L1	H2	H3
338	XLOC_020005	AT5G05220.1	unknown protein	-2.81903	-2.98248	-2.86316	-2.77269	-2.66678	-2.961	-1.58188	-1.75238	2.44023	2.18067	4.12647	4.11912	3.97598	2.29057	2.23412	2.22434	0.798761	1.1234	-2.72441	-2.38987
339		Cluster 1103		C2	C1	C3	S2	S1	S3	SH2	SH3	SL1	SL2	SHL1	SHL3	SHL2	HL1	HL2	HL3	L2	L1	H2	H3
340	XLOC_013322	AT3G63280.4	RUN1_VITRO Disease resistance protein RUN1 {ECO:0000305}	0.135936	-0.145159	0.489873	0.0416496	-0.775564	0.221547	0.51486	0.300995	-0.718981	-0.775564	-0.775564	-0.775564	-0.385997	0.589008	-0.775564	0.741963	0.975899	0.36456	0.395643	0.356025
341		Cluster 1104		C2	C1	C3	S2	S1	S3	SH2	SH3	SL1	SL2	SHL1	SHL3	SHL2	HL1	HL2	HL3	L2	L1	H2	H3
342	XLOC_015025	AT3G46440.1	UXS5; UDP-glucuronate decarboxylase/ catalytic	1.5455	2.10934	1.28475	0.27903	-0.626333	1.47621	0.230068	-0.637829	-0.637829	-0.281685	-0.637829	-0.161706	-0.637829	-0.637829	-0.390509	-0.534835	-0.637829	-0.637829	-0.0938378	-0.371192
343		Cluster 1105		C2	C1	C3	S2	S1	S3	SH2	SH3	SL1	SL2	SHL1	SHL3	SHL2	HL1	HL2	HL3	L2	L1	H2	H3
344	XLOC_024103	AT5G37370.1	ATSRL1; binding	-0.366053	-0.366053	-0.366053	-0.366053	-0.366053	-0.366053	-0.366053	-0.366053	-0.366053	-0.366053	1.03612	1.64723	0.931432	0.219871	1.65614	-0.366053	-0.366053	-0.366053	-0.366053	-0.366053
345	XLOC_000101	AT1G02980.2	TO202_ARATH Mitochondrial import receptor subunit TOM20-2 {ECO:0000303|PubMed:11161051}	-0.414794	-0.483156	-0.427945	-0.417415	-0.427945	-0.37477	-0.169763	-0.103905	-0.554918	0.00775163	0.141076	1.3431	1.63095	0.22749	0.951988	-0.0129078	-0.192028	-0.0348732	-0.357053	-0.330878
346	XLOC_004142	STRG.1532.4	TAF4_ARATH Transcription initiation factor TFIID subunit 4	-0.346089	-0.346089	-0.346089	-0.346089	-0.346089	-0.346089	-0.346089	-0.346089	-0.346089	-0.346089	1.10703	0.853034	1.18498	0.609968	1.43632	-0.346089	-0.346089	-0.346089	-0.346089	-0.346089
347		Cluster 1106		C2	C1	C3	S2	S1	S3	SH2	SH3	SL1	SL2	SHL1	SHL3	SHL2	HL1	HL2	HL3	L2	L1	H2	H3
348	XLOC_002220	AT1G56170.1	NF-YC2 (NUCLEAR FACTOR Y, SUBUNIT C2); DNA binding / transcription activator/ transcription factor	-2.70387	-3.31282	-2.7137	-2.57287	-2.70014	-1.53027	0.863378	0.767556	1.60105	1.71005	2.29003	2.29384	2.32712	1.40478	1.66485	1.63754	0.644771	0.346718	-1.20293	-0.815096
349		Cluster 1107		C2	C1	C3	S2	S1	S3	SH2	SH3	SL1	SL2	SHL1	SHL3	SHL2	HL1	HL2	HL3	L2	L1	H2	H3
350		AT2G06465.1	ACA1_ARATH Calcium-transporting ATPase 1	-0.548439	-0.548439	-0.0795947	-0.548439	0.686063	-0.548439	-0.383652	-0.548439	0.956436	0.949812	1.15156	1.02881	0.339087	-0.320698	0.317084	0.122402	-0.379797	-0.548439	-0.548439	-0.548439
351		Cluster 1108		C2	C1	C3	S2	S1	S3	SH2	SH3	SL1	SL2	SHL1	SHL3	SHL2	HL1	HL2	HL3	L2	L1	H2	H3
352	XLOC_006488	STRG.6406.9	MA658_ARATH 65-kDa microtubule-associated protein 8	0.0913065	0.759721	0.337356	-0.446612	0.171696	-0.740571	-0.740571	-0.151766	-0.740571	0.131273	1.34553	1.29188	0.894487	-0.542705	0.503707	-0.740571	-0.740571	-0.740571	0.210271	-0.152726
353		Cluster 1109		C2	C1	C3	S2	S1	S3	SH2	SH3	SL1	SL2	SHL1	SHL3	SHL2	HL1	HL2	HL3	L2	L1	H2	H3
354	XLOC_024285	AT5G41610.3	PSD11_ARATH 26S proteasome non-ATPase regulatory subunit 11 homolog	-0.686172	-1.15546	-1.41126	-0.815755	-0.0161961	-0.450747	0.453472	0.298914	0.0360558	0.352578	1.39754	1.29693	1.4196	0.522691	0.519668	0.695424	-0.715265	-0.203366	-0.95603	-0.582627
355		Cluster 110		C2	C1	C3	S2	S1	S3	SH2	SH3	SL1	SL2	SHL1	SHL3	SHL2	HL1	HL2	HL3	L2	L1	H2	H3
356	XLOC_001298	AT1G28090.2	polynucleotide adenylyltransferase family protein	-0.389855	-0.389855	-0.389855	-0.389855	-0.389855	-0.389855	1.1043	-0.0495777	0.49611	0.885748	0.0291444	-0.389855	-0.389855	0.875582	-0.389855	-0.354231	0.914656	0.38667	-0.389855	-0.389855
357		Cluster 1110		C2	C1	C3	S2	S1	S3	SH2	SH3	SL1	SL2	SHL1	SHL3	SHL2	HL1	HL2	HL3	L2	L1	H2	H3
358	XLOC_017465	AT4G32360.1	NADP adrenodoxin-like ferredoxin reductase	0.408602	0.317454	0.193704	0.506419	0.789659	1.14869	-0.240324	-0.240324	-0.240324	-0.240324	-0.240324	-0.240324	-0.240324	-0.240324	-0.240324	-0.240324	-0.240324	-0.240324	-0.240324	-0.240324
359	XLOC_007199	AT2G16990.1	tetracycline transporter	0.315729	-0.0643874	0.65836	0.852058	0.620626	0.845284	-0.379374	-0.379374	-0.379374	-0.379374	0.328151	-0.379374	0.508151	0.109141	-0.379374	-0.379374	-0.379374	-0.379374	-0.379374	-0.379374
360	XLOC_017465	AT4G32360.6	AML5_ARATH Protein MEI2-like 5	0.140488	0.100741	1.09497	0.200814	0.655061	0.952954	-0.224645	-0.224645	-0.224645	-0.224645	-0.224645	-0.224645	-0.224645	-0.224645	-0.224645	-0.224645	-0.224645	-0.224645	-0.224645	-0.224645
361	XLOC_025219	AT5G60335.1	SAU64_ARATH Auxin-responsive protein SAUR64 {ECO:0000305}	0.471505	0.247277	0.641593	0.257527	0.781348	1.28576	-0.503758	-0.0826025	-0.503758	-0.0349145	-0.271098	-0.189932	-0.189932	-0.0029564	0.0051772	-0.503758	-0.503758	-0.503758	-0.284667	-0.115293
362	XLOC_000886	AT1G18620.1	unknown protein	-0.166637	0.574752	0.714362	0.353187	0.441218	1.24701	-0.225993	-0.225993	-0.225993	-0.225993	-0.225993	-0.225993	-0.225993	-0.225993	-0.225993	-0.225993	-0.225993	-0.225993	-0.225993	-0.225993
363		Cluster 1111		C2	C1	C3	S2	S1	S3	SH2	SH3	SL1	SL2	SHL1	SHL3	SHL2	HL1	HL2	HL3	L2	L1	H2	H3
364	XLOC_015695	AT3G59770.3	SAU65_ARATH Auxin-responsive protein SAUR65 {ECO:0000305}	-0.641644	-0.641644	-0.641644	-0.641644	0.099931	0.396792	0.23335	-0.641644	0.574345	0.862214	0.265247	-0.641644	0.478708	0.161583	0.55685	-0.240013	0.733535	-0.30822	0.05613	-0.0205884
365		Cluster 1112		C2	C1	C3	S2	S1	S3	SH2	SH3	SL1	SL2	SHL1	SHL3	SHL2	HL1	HL2	HL3	L2	L1	H2	H3
366	XLOC_017748	AT4G37770.1	ACS8; 1-aminocyclopropane-1-carboxylate synthase	-0.238726	-0.351755	-0.439158	-0.525661	-0.471253	-0.528926	0.674507	0.710488	0.262778	-0.217497	-0.156462	-0.261178	-0.0995226	-0.279394	-0.0882389	-0.24051	0.266549	-0.109265	1.02705	1.06617
367	XLOC_015664	AT3G59060.3	PIL6 (PHYTOCHROME INTERACTING FACTOR 3-LIKE 6); DNA binding / transcription factor	-0.505461	-0.440929	-0.191209	-0.633755	-0.633755	-0.633755	1.0389	0.858868	-0.164911	0.12753	-0.290063	-0.468969	0.0869614	-0.0957133	-0.176423	0.0261698	0.374876	-0.0759771	1.17195	0.625668
368		Cluster 1113		C2	C1	C3	S2	S1	S3	SH2	SH3	SL1	SL2	SHL1	SHL3	SHL2	HL1	HL2	HL3	L2	L1	H2	H3
369	XLOC_000537	AT1G11850.1	unknown protein	1.49478	2.08922	1.01656	0.407548	0.5555	-0.61632	-0.187091	0.129987	-0.856564	-0.618359	-1.27602	-1.28449	-1.45847	-0.200582	-0.488224	-0.638907	0.445372	-0.177853	0.7495	0.91441
370		Cluster 1114		C2	C1	C3	S2	S1	S3	SH2	SH3	SL1	SL2	SHL1	SHL3	SHL2	HL1	HL2	HL3	L2	L1	H2	H3
371	XLOC_017573	AT4G34550.1	0	0.037287	0.143303	0.139739	0.306602	0.279095	0.232051	-1.09323	-1.0426	1.11246	1.08228	-0.343854	-0.222904	-0.391683	0.0174482	-0.260086	-0.116785	1.12462	1.09074	-0.989226	-1.10526
372	XLOC_023824	AT5G24850.1	CRY3 (cryptochrome 3); DNA binding / DNA photolyase/ FMN binding	0.0577761	0.121339	0.101265	0.1611	0.0559093	0.035056	-1.29162	-1.52083	1.15617	1.28055	0.0415167	-0.140744	-0.347552	0.138787	0.24077	0.30387	1.20268	1.17528	-1.43914	-1.33219
373		Cluster 1115		C2	C1	C3	S2	S1	S3	SH2	SH3	SL1	SL2	SHL1	SHL3	SHL2	HL1	HL2	HL3	L2	L1	H2	H3
374	XLOC_001854	AT1G48770.1	unknown protein	0.161672	0.250774	-0.775672	-0.532003	-0.186867	-0.0195026	-0.775672	-0.775672	-0.498282	-0.775672	1.21601	0.431596	0.613895	0.694735	1.669	1.37975	-0.594251	-0.775672	-0.775672	0.067508
375		Cluster 1116		C2	C1	C3	S2	S1	S3	SH2	SH3	SL1	SL2	SHL1	SHL3	SHL2	HL1	HL2	HL3	L2	L1	H2	H3
376	XLOC_001078	AT1G22610.1	C2 domain-containing protein	0.930946	1.23501	1.01019	1.80472	1.88723	1.80726	0.710824	0.782228	-1.18642	-1.18642	-1.18642	-1.18642	-1.18642	-1.18642	-1.18642	-1.18642	-1.18642	-1.18642	0.917585	0.778167
377	XLOC_000232	AT1G05710.3	ethylene-responsive protein, putative	0.858514	1.31826	1.2054	1.58383	1.43553	1.37166	1.16444	1.24692	-1.32767	-1.32767	-1.32767	-1.32767	-1.32767	-1.32767	-1.32767	-1.32767	-1.32767	-0.0378349	0.76149	1.04082
378		Cluster 1117		C2	C1	C3	S2	S1	S3	SH2	SH3	SL1	SL2	SHL1	SHL3	SHL2	HL1	HL2	HL3	L2	L1	H2	H3
379	XLOC_021092	STRG.22884.7	C3H10_ARATH Putative zinc finger CCCH domain-containing protein 10	-1.49993	-1.48843	-1.49993	-1.49993	-1.49993	-1.49993	0.00392816	-0.235693	1.49772	0.932228	0.287085	2.13001	-0.0809299	1.11854	0.754665	1.44718	1.66228	1.39847	-1.49993	-0.427481
380		Cluster 1118		C2	C1	C3	S2	S1	S3	SH2	SH3	SL1	SL2	SHL1	SHL3	SHL2	HL1	HL2	HL3	L2	L1	H2	H3
381	XLOC_008004	STRG.9487.4	CYBP_RAT Calcyclin-binding protein	-0.480109	-0.165123	-0.00191417	-0.480109	-0.0894417	-0.0482191	1.1757	0.282027	0.221218	0.141884	-0.480109	-0.480109	-0.480109	1.37309	-0.480109	-0.480109	-0.480109	0.843549	0.588217	-0.480109
382		Cluster 1119		C2	C1	C3	S2	S1	S3	SH2	SH3	SL1	SL2	SHL1	SHL3	SHL2	HL1	HL2	HL3	L2	L1	H2	H3
383	XLOC_022767	AT5G02320.1	MYB3R-5 (MYB DOMAIN PROTEIN 3R-5); DNA binding / transcription factor	-0.626184	-0.476105	-1.02587	-0.919019	-1.04669	-1.1952	-0.467145	-0.402265	-0.453807	-0.685077	1.47757	1.04004	1.111	1.42628	1.44861	1.26548	0.258933	-0.342518	0.303748	-0.691772
384	XLOC_000990	AT1G20780.3	PP407_ARATH Pentatricopeptide repeat-containing protein At5g39710	-0.656454	-0.999701	-0.603165	-0.88854	-0.914712	-1.09374	-0.451783	-0.606716	-0.403885	-0.362021	1.19899	1.12785	1.21517	1.11011	1.15248	1.32549	0.216174	-0.0850493	-0.207769	-0.0727185
385	XLOC_022293	AT5G59400.2	unknown protein	-0.906392	-0.881574	-0.618403	-1.46244	-1.12393	-1.02006	-1.16526	0.0221962	-0.107046	-0.000335969	1.09861	1.05299	1.30475	1.09486	1.52137	1.16761	0.22853	0.0606935	0.241768	-0.507929
386	XLOC_000339	AT1G07890.5	APX1 (ascorbate peroxidase 1); L-ascorbate peroxidase	-0.518377	-0.749559	-0.948197	-1.37168	-1.14701	-1.23068	-0.543972	-0.505202	-0.39951	-0.42582	1.33019	1.07331	0.979704	1.22486	1.452	1.38773	0.477388	0.268666	-0.0893451	-0.264502
387	XLOC_023878	STRG.22563.2	AB12C_ARATH ABC transporter C family member 12	-0.651727	-0.734636	-0.667778	-1.23365	-1.10424	-0.671626	-0.115726	-0.475229	-0.166952	-0.0361795	1.01451	0.994499	1.22433	0.768054	1.32548	0.903282	0.12955	-0.140578	0.0429714	-0.404359
388		Cluster 111		C2	C1	C3	S2	S1	S3	SH2	SH3	SL1	SL2	SHL1	SHL3	SHL2	HL1	HL2	HL3	L2	L1	H2	H3
389	XLOC_008014	AT2G33620.1	DNA-binding family protein / AT-hook protein 1 (AHP1)	0.201019	0.708577	0.351069	0.460235	0.748719	0.620759	0.277675	0.381077	-0.4525	0.00452358	-0.52522	-0.899286	-0.202402	-0.733213	-0.651966	-0.747427	0.00991108	-0.197959	0.244107	0.402302
390	XLOC_022140	AT5G56320.3	CPSF_ARATH 30-kDa cleavage and polyadenylation specificity factor 30 {ECO:0000303|PubMed:18479511}	0.161653	0.581045	-0.209485	0.893127	0.441615	0.599557	0.247894	0.532413	-0.634945	0.228201	-0.452252	-0.634945	-0.275423	-0.634945	-0.481788	-0.634945	-0.099887	-0.634945	0.552823	0.455231
391	XLOC_013563	STRG.11561.4	RRN3_PONAB RNA polymerase I-specific transcription initiation factor RRN3	0.132755	0.638572	0.517494	0.796091	-0.0796776	1.0238	-0.0553619	0.882014	-0.0275021	-0.577418	-0.577418	-0.577418	-0.577418	-0.577418	-0.577418	-0.577418	-0.577418	-0.577418	0.44264	0.925931
392	XLOC_003304	AT1G79950.4	PSI2_ARATH Protein PSK SIMULATOR 2 {ECO:0000303|PubMed:25062973}	0.479017	0.359151	0.0906785	1.06113	0.243971	0.682221	0.467137	0.269276	-0.33097	0.140563	-0.655204	-0.357719	-0.655204	-0.655204	-0.655204	-0.655204	-0.655204	-0.164634	0.538252	0.453153
393		Cluster 1120		C2	C1	C3	S2	S1	S3	SH2	SH3	SL1	SL2	SHL1	SHL3	SHL2	HL1	HL2	HL3	L2	L1	H2	H3
394	XLOC_018914	AT4G22880.1	LDOX (LEUCOANTHOCYANIDIN DIOXYGENASE); leucocyanidin oxygenase	0.250395	0.0314557	0.383535	0.390692	0.320887	1.06193	-0.761816	0.451687	1.03478	-0.761816	-0.244792	-0.761816	-0.0410997	-0.761816	-0.761816	-0.761816	0.468387	0.415783	-0.0341133	0.0813639
395		Cluster 1121		C2	C1	C3	S2	S1	S3	SH2	SH3	SL1	SL2	SHL1	SHL3	SHL2	HL1	HL2	HL3	L2	L1	H2	H3
396	XLOC_017402	STRG.19256.2	PSI2_ARATH Protein PSK SIMULATOR 2 {ECO:0000303|PubMed:25062973}	0.332037	0.165564	0.240264	0.626488	0.690475	0.657755	1.22881	1.04208	0.38552	0.0816336	-1.59039	-0.798382	-1.23514	-0.9689	-1.11942	-0.776589	-0.3531	-0.200618	0.762846	0.829073
397	XLOC_017353	AT4G29930.1	basic helix-loop-helix (bHLH) family protein	0.560041	0.498296	0.348934	0.678138	0.871308	0.536062	0.885295	1.25828	0.9457	0.943119	-1.77383	-1.09663	-1.38475	-1.90664	-1.36204	-1.13654	0.149489	-0.185205	0.626462	0.5445
398		Cluster 1122		C2	C1	C3	S2	S1	S3	SH2	SH3	SL1	SL2	SHL1	SHL3	SHL2	HL1	HL2	HL3	L2	L1	H2	H3
399	XLOC_014371	AT3G21250.5	SRX_ARATH Sulfiredoxin, chloroplastic/mitochondrial	-0.399589	-0.399589	-0.375269	-0.399589	-0.399589	-0.399589	-0.399589	-0.399589	2.09968	0.057743	0.0899543	-0.399589	-0.399589	-0.399589	-0.399589	0.652132	0.745763	1.92465	-0.399589	-0.399589
400		Cluster 1123		C2	C1	C3	S2	S1	S3	SH2	SH3	SL1	SL2	SHL1	SHL3	SHL2	HL1	HL2	HL3	L2	L1	H2	H3
401	XLOC_016689	STRG.17808.3	RECQ2_ARATH ATP-dependent DNA helicase Q-like 2	-0.496734	-0.496734	-0.496734	-0.496734	-0.496734	-0.496734	-0.496734	-0.496734	0.412463	0.1732	-0.496734	1.31515	1.45746	-0.298869	1.6923	1.70584	-0.496734	-0.496734	-0.496734	-0.496734
402		Cluster 1124		C2	C1	C3	S2	S1	S3	SH2	SH3	SL1	SL2	SHL1	SHL3	SHL2	HL1	HL2	HL3	L2	L1	H2	H3
403	XLOC_007345	STRG.8092.2	HIS2_ARATH Histidine biosynthesis bifunctional protein hisIE, chloroplastic	-1.18706	-1.17651	-1.76796	-0.920096	-0.911994	-0.933017	-0.0474126	-0.731264	0.819846	0.836771	0.711495	1.21842	0.0632216	0.462161	1.18073	1.02716	0.598838	0.30423	0.2487	0.203742
404		Cluster 1125		C2	C1	C3	S2	S1	S3	SH2	SH3	SL1	SL2	SHL1	SHL3	SHL2	HL1	HL2	HL3	L2	L1	H2	H3
405	XLOC_007646	AT2G26150.3	XLG3_ARATH Extra-large guanine nucleotide-binding protein 3	-4.34442	-3.7027	-4.56817	-3.68867	-4.21706	-4.12767	1.26456	1.32884	1.59911	1.47838	3.68896	3.74815	3.53065	2.8031	2.77531	2.73623	0.215035	0.46805	-0.583716	-0.403963
406	XLOC_007646	AT2G26150.2	ATHSFA2; DNA binding / transcription factor	-4.21778	-4.14538	-3.85322	-4.1466	-3.85024	-4.11765	0.987723	1.12635	1.57337	1.44401	3.80216	3.82705	3.85871	2.91976	2.88241	2.89558	0.23354	0.305002	-0.933199	-0.591595
407		Cluster 1126		C2	C1	C3	S2	S1	S3	SH2	SH3	SL1	SL2	SHL1	SHL3	SHL2	HL1	HL2	HL3	L2	L1	H2	H3
408	XLOC_005637	AT1G58320.1	unknown protein	-0.270386	-0.397784	0.208558	-0.447422	-0.237563	-0.403731	1.58029	1.74029	-0.587042	-0.722517	0.178802	0.284485	0.654342	-0.0569904	0.0111411	-0.433161	-0.439255	-0.539712	-0.0663925	-0.0559495
409	XLOC_015309	AT3G52170.3	RCD1_ARATH Inactive poly [ADP-ribose] polymerase RCD1	-0.35207	-0.35207	-0.039405	-0.35207	-0.35207	-0.35207	1.36602	0.976766	-0.0152155	-0.35207	-0.35207	0.863919	0.953025	-0.35207	-0.35207	-0.0197919	-0.35207	-0.35207	0.139526	-0.35207
410		Cluster 1127		C2	C1	C3	S2	S1	S3	SH2	SH3	SL1	SL2	SHL1	SHL3	SHL2	HL1	HL2	HL3	L2	L1	H2	H3
411	XLOC_018230	STRG.17030.1	RCD1_ARATH Inactive poly [ADP-ribose] polymerase RCD1	0.193169	0.362234	-0.843158	-0.843158	-0.843158	-0.843158	0.894961	0.813567	0.798388	0.857725	-0.824524	0.707742	0.816766	0.627248	0.0986991	-0.843158	1.39929	-0.843158	-0.843158	-0.843158
412		Cluster 1128		C2	C1	C3	S2	S1	S3	SH2	SH3	SL1	SL2	SHL1	SHL3	SHL2	HL1	HL2	HL3	L2	L1	H2	H3
413	XLOC_024882	AT5G53710.2	RCD1_ARATH Inactive poly [ADP-ribose] polymerase RCD1	-0.959278	-0.959278	-0.959278	-0.959278	-0.959278	-0.959278	-0.474882	-0.959278	1.91257	2.07229	-0.0937552	0.74913	1.13833	1.31752	-0.261504	-0.479013	1.74493	1.00789	-0.959278	-0.959278
414	XLOC_000340	STRG.754.2	HFA1D_ARATH Heat stress transcription factor A-1d	-0.984119	-1.43625	-1.06992	-0.997916	-1.04297	-1.04107	-0.80204	-1.0964	2	1.75618	0.436515	0.972202	0.616624	0.826893	0.152469	-0.597042	1.43463	1.5353	-0.508139	-0.154959
415		Cluster 1129		C2	C1	C3	S2	S1	S3	SH2	SH3	SL1	SL2	SHL1	SHL3	SHL2	HL1	HL2	HL3	L2	L1	H2	H3
416	XLOC_008035	AT2G34170.1	unknown protein	1.42249	0.73871	0.554876	-0.482858	-0.482858	-0.482858	-0.379864	-0.417975	-0.482858	-0.452875	-0.482858	-0.482858	0.707441	0.825736	-0.482858	-0.482858	0.351449	-0.337506	0.367542	0.482834
417		Cluster 112		C2	C1	C3	S2	S1	S3	SH2	SH3	SL1	SL2	SHL1	SHL3	SHL2	HL1	HL2	HL3	L2	L1	H2	H3
418	XLOC_024249	AT5G40800.1	unknown protein	-0.58522	-0.586292	-0.520298	-0.289883	-0.115794	0.0581647	0.0381413	0.07385	1.49726	1.53445	0.199155	0.184153	0.175329	-0.538848	-0.468014	-0.534705	0.124499	0.308688	-0.287267	-0.267368
419	XLOC_008082	AT2G35070.1	unknown protein	-0.557536	-0.785805	-0.817341	0.322542	0.0175654	0.230259	0.55933	0.76876	1.29094	1.21698	0.0130899	0.438178	0.303295	-0.608842	-0.701426	-0.855415	0.178668	0.125757	-0.516287	-0.622704
420	XLOC_005585	AT1G56650.1	PAP1 (PRODUCTION OF ANTHOCYANIN PIGMENT 1); DNA binding / transcription factor	-0.922795	-0.99203	-0.867397	-0.0866359	-0.0242572	0.00167247	0.177197	0.251118	1.40801	1.49449	0.793226	0.701557	0.774614	-0.614969	-0.493707	-0.533006	-0.112265	-0.0215057	-0.52714	-0.40617
421	XLOC_024248	AT5G40790.1	unknown protein	-0.733303	-0.676293	-0.676293	-0.262587	-0.235861	-0.325901	0.181137	-0.102018	1.63548	1.95021	0.526382	0.20662	0.480559	-0.435388	-0.545338	-0.432013	0.289363	0.249986	-0.47073	-0.624016
422		Cluster 1130		C2	C1	C3	S2	S1	S3	SH2	SH3	SL1	SL2	SHL1	SHL3	SHL2	HL1	HL2	HL3	L2	L1	H2	H3
423	XLOC_012431	AT3G44970.2	NAC13_ARATH NAC domain-containing protein 13 {ECO:0000303|PubMed:15029955}	-0.0453518	0.011959	0.180782	-0.525758	-0.522164	-0.335026	0.75375	0.88101	1.18802	1.00076	-1.40473	-1.39539	-1.31597	-1.00383	-1.01515	-1.07182	1.51227	1.42916	0.856026	0.821437
424		Cluster 1131		C2	C1	C3	S2	S1	S3	SH2	SH3	SL1	SL2	SHL1	SHL3	SHL2	HL1	HL2	HL3	L2	L1	H2	H3
425	XLOC_021672	AT5G47160.3	SBT35_ARATH Subtilisin-like protease SBT3.5 {ECO:0000303|PubMed:16193095}	-0.142077	-0.844292	-0.844292	-0.170735	-0.844292	-0.494926	-0.844292	-0.844292	0.377895	-0.844292	0.914438	0.739709	0.771595	0.457296	0.989206	0.494846	0.0204393	0.797254	0.125826	0.184985
426		Cluster 1132		C2	C1	C3	S2	S1	S3	SH2	SH3	SL1	SL2	SHL1	SHL3	SHL2	HL1	HL2	HL3	L2	L1	H2	H3
427	XLOC_003166	AT1G77120.1	ADH1 (ALCOHOL DEHYDROGENASE 1); alcohol dehydrogenase	-2.01535	-2.33259	-1.86287	-1.50587	-1.51103	-1.42194	0.348663	-0.243282	1.38496	1.43357	1.59514	1.74593	1.85204	1.1482	0.825104	0.833937	0.906415	0.874438	-1.03287	-1.02259
428	XLOC_010236	AT2G36790.1	UGT73C6 (UDP-glucosyl transferase 73C6); UDP-glucosyltransferase/ UDP-glycosyltransferase/ quercetin 3-O-glucosyltransferase/ quercetin 4'-O-glucosyltransferase/ quercetin 7-O-glucosyltransferase/ transferase, transferring glycosyl groups	-2.39926	-2.32609	-2.34058	-0.858729	-1.36361	-1.69546	0.217688	0.153623	1.75775	1.9216	1.25114	1.33376	1.35688	1.08602	1.09064	1.14428	0.685327	0.62759	-0.779246	-0.863321
429	XLOC_008720	AT2G46830.2	CCA1 (CIRCADIAN CLOCK ASSOCIATED 1); DNA binding / transcription activator/ transcription factor/ transcription repressor	-2.43118	-2.34054	-2.28403	-1.44873	-1.66622	-1.5468	-0.0313593	0.108712	1.63418	1.55498	1.20165	1.32197	1.31572	1.08926	1.06023	1.18466	1.11669	1.12608	-0.450419	-0.514846
430		Cluster 1133		C2	C1	C3	S2	S1	S3	SH2	SH3	SL1	SL2	SHL1	SHL3	SHL2	HL1	HL2	HL3	L2	L1	H2	H3
431	XLOC_002850	AT1G70820.2	SBT35_ARATH Subtilisin-like protease SBT3.5 {ECO:0000303|PubMed:16193095}	1.81343	1.90158	1.78137	0.246093	0.184782	0.331762	-1.31808	-2.12239	-2.88846	-1.38167	0.0618382	0.000530023	-0.840809	0.343433	0.556644	0.552038	-0.621769	-0.407762	0.91243	0.895004
432		Cluster 1134		C2	C1	C3	S2	S1	S3	SH2	SH3	SL1	SL2	SHL1	SHL3	SHL2	HL1	HL2	HL3	L2	L1	H2	H3
433	XLOC_015053	STRG.14552.6	SBT35_ARATH Subtilisin-like protease SBT3.5 {ECO:0000303|PubMed:16193095}	-0.642806	0.887038	0.346427	0.488468	0.39033	0.77558	-0.748484	0.706218	0.0397839	0.51455	-0.748484	1.10152	-0.419648	-0.475864	-0.486652	-0.748484	-0.748484	-0.748484	0.122571	0.394909
434		Cluster 1135		C2	C1	C3	S2	S1	S3	SH2	SH3	SL1	SL2	SHL1	SHL3	SHL2	HL1	HL2	HL3	L2	L1	H2	H3
435	XLOC_019966	AT5G04380.3	PPR70_ARATH Pentatricopeptide repeat-containing protein At1g33350	-1.19368	-1.463	-1.43269	-1.42372	-1.13557	-1.12988	0.256091	-0.176419	2.35228	2.57392	-0.658417	0.080184	-0.339298	-0.25733	0.219343	0.337778	2.01185	2.10467	-0.41283	-0.313294
436		Cluster 1136		C2	C1	C3	S2	S1	S3	SH2	SH3	SL1	SL2	SHL1	SHL3	SHL2	HL1	HL2	HL3	L2	L1	H2	H3
437	XLOC_000200	STRG.415.3	SMYD4_HUMAN SET and MYND domain-containing protein 4	-0.65368	-0.65368	0.646151	-0.60684	-0.65368	-0.65368	0.609354	0.490366	-0.65368	0.646151	-0.65368	1.6826	-0.65368	-0.65368	-0.65368	-0.65368	0.661886	0.697383	2.06594	-0.356195
438		Cluster 1137		C2	C1	C3	S2	S1	S3	SH2	SH3	SL1	SL2	SHL1	SHL3	SHL2	HL1	HL2	HL3	L2	L1	H2	H3
439	XLOC_002780	AT1G69530.4	ATEXPA1 (ARABIDOPSIS THALIANA EXPANSIN A1)	1.60272	1.88882	2.08579	1.75833	1.60005	2.01964	0.551854	0.17323	-0.612034	-0.547125	-2.04061	-3.2628	-1.85844	-2.67687	-1.31757	-1.61479	0.453314	0.377128	0.74332	0.676052
440		Cluster 1138		C2	C1	C3	S2	S1	S3	SH2	SH3	SL1	SL2	SHL1	SHL3	SHL2	HL1	HL2	HL3	L2	L1	H2	H3
441	XLOC_012978	AT3G56140.1	unknown protein	-0.0631358	-0.229213	-0.497937	-1.00896	-0.193526	-0.143056	-0.426955	0.512596	0.652511	0.649146	-1.04032	-1.23594	-0.899768	-0.223032	0.11657	0.237287	1.06236	0.923229	0.705859	1.10228
442		Cluster 1139		C2	C1	C3	S2	S1	S3	SH2	SH3	SL1	SL2	SHL1	SHL3	SHL2	HL1	HL2	HL3	L2	L1	H2	H3
443	XLOC_009957	AT2G31580.3	Y1342_ARATH PHD finger protein At1g33420	-0.52794	-0.252878	0.463802	-0.921905	-0.921905	-0.721526	-0.506146	0.0967292	-0.783091	-0.921905	0.104541	0.467662	0.38319	0.881735	1.41666	1.21724	-0.225911	0.280356	0.215599	0.255694
444		Cluster 113		C2	C1	C3	S2	S1	S3	SH2	SH3	SL1	SL2	SHL1	SHL3	SHL2	HL1	HL2	HL3	L2	L1	H2	H3
445	XLOC_023881	AT5G26000.2	TGG1 (THIOGLUCOSIDE GLUCOHYDROLASE 1); hydrolase, hydrolyzing O-glycosyl compounds / thioglucosidase	-0.192391	0.622687	0.694389	-0.246656	0.660037	-0.793612	-0.793612	-0.793612	0.637208	-0.793612	-0.793612	-0.793612	-0.793612	0.900154	0.404882	0.958708	0.418646	0.71735	0.220029	-0.23976
446		Cluster 1140		C2	C1	C3	S2	S1	S3	SH2	SH3	SL1	SL2	SHL1	SHL3	SHL2	HL1	HL2	HL3	L2	L1	H2	H3
447	XLOC_000676	STRG.1432.5	DR100_ARATH DNA damage-repair/toleration protein DRT100	0.729733	-0.014496	-0.942013	-0.0190543	0.134546	-0.573524	0.528393	0.473745	0.176346	-0.0297466	0.646312	0.723834	-0.0756987	-0.942013	0.881329	0.459071	-0.123163	-0.149574	-0.942013	-0.942013
448		Cluster 1141		C2	C1	C3	S2	S1	S3	SH2	SH3	SL1	SL2	SHL1	SHL3	SHL2	HL1	HL2	HL3	L2	L1	H2	H3
449	XLOC_018786	STRG.18164.2	DR100_ARATH DNA damage-repair/toleration protein DRT100	0.41016	-0.0670023	-0.132959	-1.10424	-0.0417749	0.388877	0.850669	1.14753	0.720422	-0.376822	-1.41807	0.484973	1.31377	1.14167	0.0570196	0.576876	-1.41807	-1.41807	0.303089	-1.41807
450		Cluster 1142		C2	C1	C3	S2	S1	S3	SH2	SH3	SL1	SL2	SHL1	SHL3	SHL2	HL1	HL2	HL3	L2	L1	H2	H3
451	XLOC_000700	AT1G15120.2	ubiquinol-cytochrome C reductase complex 7.8 kDa protein, putative / mitochondrial hinge protein, putative	1.05705	3.47905	1.50369	-1.28437	-0.786626	1.93178	-0.43077	-1.28437	-1.28437	-1.28437	2.52967	-1.28437	-1.15475	-0.048639	-0.314985	-1.28437	1.31257	-0.406229	-1.28437	0.318756
452		Cluster 1143		C2	C1	C3	S2	S1	S3	SH2	SH3	SL1	SL2	SHL1	SHL3	SHL2	HL1	HL2	HL3	L2	L1	H2	H3
453	XLOC_020994	AT5G27560.4	DR100_ARATH DNA damage-repair/toleration protein DRT100	-0.679505	0.352596	0.363839	-0.281155	0.590725	-0.0259864	0.497456	-0.0650308	0.95741	0.638378	-0.217976	-0.216929	-0.679505	-0.679505	-0.0490996	0.518989	1.01381	-0.679505	-0.679505	-0.679505
454		Cluster 1144		C2	C1	C3	S2	S1	S3	SH2	SH3	SL1	SL2	SHL1	SHL3	SHL2	HL1	HL2	HL3	L2	L1	H2	H3
455	XLOC_016067	AT4G02920.2	unknown protein	1.63619	-0.506225	1.49953	1.15416	1.60714	1.69635	-0.506225	-0.506225	-0.506225	-0.506225	-0.506225	-0.506225	-0.506225	-0.506225	-0.506225	-0.506225	-0.506225	-0.506225	-0.506225	-0.506225
456		Cluster 1145		C2	C1	C3	S2	S1	S3	SH2	SH3	SL1	SL2	SHL1	SHL3	SHL2	HL1	HL2	HL3	L2	L1	H2	H3
457	XLOC_002686	AT1G67850.2	unknown protein	-0.280226	-0.763591	-0.499354	-0.763591	-0.763591	-0.763591	0.532132	-0.565725	-0.763591	-0.442817	-0.763591	-0.763591	2.06463	0.018818	1.65109	0.993859	1.0828	0.480078	0.127829	0.182017
458		Cluster 1146		C2	C1	C3	S2	S1	S3	SH2	SH3	SL1	SL2	SHL1	SHL3	SHL2	HL1	HL2	HL3	L2	L1	H2	H3
459	XLOC_015156	AT3G49160.1	pyruvate kinase family protein	-0.933389	-1.00186	-2.15372	-1.20512	-0.929679	-0.719692	-2.15372	-1.24299	1.05245	-0.742836	1.13833	1.74922	1.48563	1.57126	1.43916	1.05058	1.68785	1.025	-0.189875	-0.926594
460		Cluster 1147		C2	C1	C3	S2	S1	S3	SH2	SH3	SL1	SL2	SHL1	SHL3	SHL2	HL1	HL2	HL3	L2	L1	H2	H3
461	XLOC_006168	STRG.5733.4	IAN8_ARATH Immune-associated nucleotide-binding protein 8 {ECO:0000303|PubMed:17723251}	-1.03483	-1.03483	0.607636	-1.03483	-1.03483	-1.03483	-0.151996	1.27492	-0.213533	0.2894	0.961554	-0.705998	0.737473	1.27783	1.37306	1.61317	-0.472165	-0.134113	-0.248238	-1.03483
462		Cluster 1148		C2	C1	C3	S2	S1	S3	SH2	SH3	SL1	SL2	SHL1	SHL3	SHL2	HL1	HL2	HL3	L2	L1	H2	H3
463	XLOC_006246	STRG.5896.4	14334_ARATH 14-3-3-like protein GF14 phi	-2.67424	-3.1632	-3.0023	-3.21064	-3.15226	-3.23496	-0.279275	-3.23496	1.57697	1.52989	4.19811	3.80871	3.98493	3.0538	3.17227	2.91664	1.15068	1.23108	-3.23496	-1.43629
464		Cluster 1149		C2	C1	C3	S2	S1	S3	SH2	SH3	SL1	SL2	SHL1	SHL3	SHL2	HL1	HL2	HL3	L2	L1	H2	H3
465	XLOC_002627	AT1G66760.1	MATE efflux family protein	0.206164	-0.378798	-0.0557269	-0.805956	-0.577719	-0.977163	0.274404	0.0801137	1.00761	0.34072	0.33434	-0.977163	-0.176419	-0.439122	-0.279389	-0.825304	1.28286	1.49974	-0.0990265	0.565838
466		Cluster 114		C2	C1	C3	S2	S1	S3	SH2	SH3	SL1	SL2	SHL1	SHL3	SHL2	HL1	HL2	HL3	L2	L1	H2	H3
467	XLOC_015253	AT3G51010.1	unknown protein	1.32988	1.25726	1.23034	0.34061	0.519255	0.0474405	-2.58994	-2.58994	-2.58994	-2.58994	1.22277	-0.110707	0.440045	2.33274	2.22251	2.36737	-2.58994	-2.39459	1.06014	1.08464
468		Cluster 1150		C2	C1	C3	S2	S1	S3	SH2	SH3	SL1	SL2	SHL1	SHL3	SHL2	HL1	HL2	HL3	L2	L1	H2	H3
469	XLOC_011962	AT3G23250.1	MYB15 (MYB DOMAIN PROTEIN 15); DNA binding / transcription factor	-0.348376	-0.24884	-0.425682	-0.416258	-0.546922	-0.397594	1.29311	1.48033	1.43263	0.683528	-0.117814	0.00229708	0.0941762	0.0762816	0.0630533	0.0593953	0.381943	0.0273759	-0.663599	-0.242998
470	XLOC_004629	AT1G26420.1	FAD-binding domain-containing protein	-0.107902	-0.0304886	-0.2824	-0.117951	-0.306534	-0.402983	1.54345	1.57664	1.19875	1.035	-0.202858	-0.192827	0.0619576	0.097571	0.0903377	0.0394495	0.116425	0.0765462	-0.598522	-0.447761
471	XLOC_021379	AT5G41750.1	disease resistance protein (TIR-NBS-LRR class), putative	-0.312233	-0.202368	-0.503473	-0.268614	-0.349112	-0.552615	1.4673	1.39982	1.22707	1.28058	-0.169933	-0.241188	0.0443107	0.0864118	0.0864118	0.0712259	0.0450791	-0.325083	0.215857	0.214492
472		Cluster 1151		C2	C1	C3	S2	S1	S3	SH2	SH3	SL1	SL2	SHL1	SHL3	SHL2	HL1	HL2	HL3	L2	L1	H2	H3
473	XLOC_005341	AT1G51840.3	F91A1_MOUSE Protein FAM91A1	-0.745487	-0.745487	-0.745487	-0.745487	-0.745487	-0.745487	-0.745487	-0.745487	-0.745487	-0.745487	1.11845	1.46584	1.97742	1.96733	1.86427	1.83562	-0.745487	-0.745487	-0.537594	-0.745487
474	XLOC_005929	AT1G64980.3	F91A1_MOUSE Protein FAM91A1	-0.672496	-0.201735	-0.702094	-0.934897	-0.520097	-0.602182	-1.04437	-1.1072	-0.303517	-0.896472	1.42082	1.21409	1.79225	1.75535	1.66987	2.10145	-0.556896	-0.62959	-0.680436	-1.10186
475	XLOC_006733	AT1G80710.1	transducin family protein / WD-40 repeat family protein	-0.586635	-0.489949	-0.303383	-0.373461	-0.438313	-0.454005	-0.968719	-0.722572	-0.946351	-0.998613	1.27118	1.27817	1.39364	1.7846	1.75302	1.79335	-0.814534	-0.795042	-0.659811	-0.722572
476		Cluster 1152		C2	C1	C3	S2	S1	S3	SH2	SH3	SL1	SL2	SHL1	SHL3	SHL2	HL1	HL2	HL3	L2	L1	H2	H3
477	XLOC_007940	STRG.9361.2	PUM9_ARATH Pumilio homolog 9	-0.282681	0.273391	-0.261386	0.5285	0.876478	0.27976	0.852261	0.725342	-0.374004	-0.388359	-0.388359	-0.388359	-0.388359	-0.388359	-0.388359	-0.388359	0.756993	-0.388359	-0.388359	0.120577
478	XLOC_004428	STRG.2151.4	YGI3_SCHPO Uncharacterized WD repeat-containing protein C2A9.03	-0.320473	0.216869	-0.323054	0.614254	0.486698	0.635012	0.614928	0.256301	-0.482683	0.109954	-0.482683	-0.482683	-0.482683	-0.482683	0.226608	-0.482683	0.00377412	-0.482683	0.3749	0.483009
479		Cluster 1153		C2	C1	C3	S2	S1	S3	SH2	SH3	SL1	SL2	SHL1	SHL3	SHL2	HL1	HL2	HL3	L2	L1	H2	H3
480	XLOC_011189	AT3G07760.6	SBDS_CHICK Ribosome maturation protein SBDS	0.668431	0.760025	0.418692	0.505948	0.752796	0.0344773	-0.173315	-0.619041	-0.226174	0.674918	-0.619041	-0.619041	-0.619041	0.373002	0.112142	-0.286763	0.396028	-0.29596	-0.619041	-0.619041
481	XLOC_016138	STRG.16732.8	CSI2_ARATH Protein CELLULOSE SYNTHASE INTERACTIVE 2 {ECO:0000303|PubMed:20616083}	0.640902	1.40155	0.304664	0.744351	0.166702	0.545731	-0.610665	-0.0132535	0.460411	0.562462	-0.610665	-0.610665	-0.610665	-0.12215	-0.610665	-0.183059	0.377019	-0.610665	-0.610665	-0.610665
482		Cluster 1154		C2	C1	C3	S2	S1	S3	SH2	SH3	SL1	SL2	SHL1	SHL3	SHL2	HL1	HL2	HL3	L2	L1	H2	H3
483	XLOC_008175	AT2G36792.3	CSI2_ARATH Protein CELLULOSE SYNTHASE INTERACTIVE 2 {ECO:0000303|PubMed:20616083}	-0.129459	-0.559209	-0.559209	-0.559209	-0.559209	-0.559209	-0.559209	0.677131	0.396104	0.697802	0.662977	0.991692	-0.111365	-0.441514	0.541769	-0.523585	-0.0635137	1.05055	-0.559209	0.165878
484		Cluster 1155		C2	C1	C3	S2	S1	S3	SH2	SH3	SL1	SL2	SHL1	SHL3	SHL2	HL1	HL2	HL3	L2	L1	H2	H3
485	XLOC_003439	STRG.180.1	CSI2_ARATH Protein CELLULOSE SYNTHASE INTERACTIVE 2 {ECO:0000303|PubMed:20616083}	0.175963	0.106728	0.063904	0.52468	0.262318	0.641449	-0.00136175	0.00250348	-0.387343	-0.434902	-0.144683	-0.0870719	-0.280157	-0.305022	-0.132975	-0.302635	-0.224883	-0.0485707	0.313777	0.258282
486	XLOC_023559	AT5G19020.1	pentatricopeptide (PPR) repeat-containing protein	0.21543	0.00378564	0.131454	0.350755	0.578098	0.924642	-0.0410578	-0.0463638	-0.361133	-0.371751	-0.0106621	0.0709932	-0.1893	-0.273904	-0.366433	-0.154506	-0.318142	-0.280141	-0.00445247	0.142689
487	XLOC_008462	AT2G42320.3	CSI2_ARATH Protein CELLULOSE SYNTHASE INTERACTIVE 2 {ECO:0000303|PubMed:20616083}	-0.175075	0.21389	0.316872	0.78803	0.285819	0.933806	-0.197271	0.282122	-0.726543	-0.496368	0.139549	0.204153	-0.385376	-0.024004	-0.233863	-0.195551	-0.456696	-0.533898	-0.092754	0.353157
488		Cluster 1156		C2	C1	C3	S2	S1	S3	SH2	SH3	SL1	SL2	SHL1	SHL3	SHL2	HL1	HL2	HL3	L2	L1	H2	H3
489		STRG.14125.3	CSI2_ARATH Protein CELLULOSE SYNTHASE INTERACTIVE 2 {ECO:0000303|PubMed:20616083}	0.0872242	-0.325286	-0.325286	-0.325286	-0.325286	0.39543	-0.325286	-0.31236	-0.325286	0.529906	-0.195674	-0.325286	0.284469	0.236406	-0.325286	0.241285	-0.325286	0.232491	0.998372	0.430028
490	XLOC_013897	STRG.12199.2	CSI2_ARATH Protein CELLULOSE SYNTHASE INTERACTIVE 2 {ECO:0000303|PubMed:20616083}	-0.229082	-0.229082	-0.0694529	-0.229082	-0.229082	-0.229082	-0.229082	-0.229082	0.20708	0.468692	-0.229082	-0.229082	0.605225	-0.229082	-0.229082	0.549967	0.0800941	-0.229082	0.498621	0.40876
491		Cluster 1157		C2	C1	C3	S2	S1	S3	SH2	SH3	SL1	SL2	SHL1	SHL3	SHL2	HL1	HL2	HL3	L2	L1	H2	H3
492	XLOC_025524	AT5G66210.3	CPK28; ATP binding / calcium ion binding / calmodulin-dependent protein kinase/ protein kinase/ protein serine/threonine kinase	0.630785	0.520523	0.685312	-0.387137	0.0931284	1.09054	-0.387137	-0.387137	-0.387137	-0.387137	-0.170527	0.103433	-0.387137	-0.387137	-0.170527	-0.387137	-0.0560048	0.389388	-0.387137	0.368178
493	XLOC_008183	AT2G36960.1	TKI1 (TSL-kinase interacting protein 1); DNA binding / transcription factor	0.0586656	0.942215	0.629617	-0.509853	0.525771	0.910764	0.490868	-0.509853	-0.509853	0.0731847	-0.453269	-0.509853	-0.509853	-0.252842	-0.0009173	-0.509853	0.361991	9.62e-05	-0.378922	0.151897
494	XLOC_023619	AT5G20300.1	chloroplast outer membrane protein, putative	-0.0326512	0.53164	1.24888	-0.289662	-0.289662	1.17082	0.250365	-0.224779	-0.289662	-0.289662	-0.289662	-0.289662	-0.289662	-0.289662	-0.289662	-0.289662	-0.289662	0.565531	-0.289662	-0.033859
495		Cluster 1158		C2	C1	C3	S2	S1	S3	SH2	SH3	SL1	SL2	SHL1	SHL3	SHL2	HL1	HL2	HL3	L2	L1	H2	H3
496	XLOC_017383	AT4G30650.1	hydrophobic protein, putative / low temperature and salt responsive protein, putative	1.84643	1.8005	1.76517	0.759992	0.769755	0.836278	-0.90306	-0.683437	-0.996737	-0.622266	-0.21613	-0.369218	-0.181442	-0.159188	-0.175237	-0.09022	-1.01784	-0.960629	-0.63686	-0.625899
497	XLOC_015729	AT3G60380.1	0	2.00737	1.72672	1.81075	0.700082	0.808758	0.412623	-0.759224	-0.759224	-0.759224	-0.759224	-0.283102	-0.509476	-0.325197	-0.293152	-0.181835	-0.0450996	-0.759224	-0.759224	-0.759224	-0.613873
498		Cluster 1159		C2	C1	C3	S2	S1	S3	SH2	SH3	SL1	SL2	SHL1	SHL3	SHL2	HL1	HL2	HL3	L2	L1	H2	H3
499	XLOC_009179	STRG.7728.5	CSI2_ARATH Protein CELLULOSE SYNTHASE INTERACTIVE 2 {ECO:0000303|PubMed:20616083}	-0.367502	-1.44427	0.586929	-0.120079	-1.27939	-1.59591	0.920051	1.52343	0.450494	0.969149	-1.60764	0.342842	-0.601314	-2.27939	-2.06278	-0.919302	0.871986	2.24462	1.89214	2.47593
500		Cluster 115		C2	C1	C3	S2	S1	S3	SH2	SH3	SL1	SL2	SHL1	SHL3	SHL2	HL1	HL2	HL3	L2	L1	H2	H3
501	XLOC_002363	AT1G61340.2	AI5L5_ARATH ABSCISIC ACID-INSENSITIVE 5-like protein 5	-3.18578	-2.19011	-2.35633	-3.18578	-2.77652	-1.82907	-1.99737	-0.919139	1.33339	1.13391	3.38677	3.84411	3.38872	2.41155	2.20021	2.65338	0.502853	0.518433	-1.22823	-1.70499
502		Cluster 1160		C2	C1	C3	S2	S1	S3	SH2	SH3	SL1	SL2	SHL1	SHL3	SHL2	HL1	HL2	HL3	L2	L1	H2	H3
503	XLOC_019329	AT4G31450.2	IP5PB_ARATH Type IV inositol polyphosphate 5-phosphatase 11 {ECO:0000303|PubMed:15181205}	0.150659	-0.625023	-0.625023	-0.625023	-0.625023	-0.625023	-0.625023	-0.625023	0.664221	-0.625023	-0.625023	1.29374	0.393611	0.51837	1.68473	1.4267	0.390046	-0.625023	-0.625023	0.353172
504		Cluster 1161		C2	C1	C3	S2	S1	S3	SH2	SH3	SL1	SL2	SHL1	SHL3	SHL2	HL1	HL2	HL3	L2	L1	H2	H3
505	XLOC_007178	AT2G16586.1	unknown protein	-1.47498	-1.65941	-1.54633	-1.49386	-1.63503	-1.4376	0.0160988	0.134534	1.05052	1.25021	0.362353	0.266914	0.29859	0.705402	0.795395	0.804487	1.4961	1.57312	0.238161	0.255329
506	XLOC_002287	STRG.4688.15	NPS12_ARATH Novel plant SNARE 12	-1.87598	-1.96685	-1.86345	-1.5334	-1.44489	-1.50783	0.443093	0.503982	1.31623	1.46147	0.611692	0.614679	0.520963	0.700007	0.772432	0.740646	1.44107	1.38967	-0.119851	-0.203686
507	XLOC_025480	STRG.25881.2	HROB_MOUSE Homologous recombination OB-fold protein {ECO:0000303|PubMed:31467087}	-1.6595	-1.56328	-1.84486	-1.5388	-1.42224	-1.2662	0.60259	0.814655	1.36811	1.34447	0.452537	0.494127	0.4106	0.390637	0.398785	0.241038	1.10557	1.18588	0.265574	0.220313
508	XLOC_016422	AT4G12290.2	CP2_ARATH 2-oxoglutarate and iron-dependent oxygenase domain-containing protein CP2 {ECO:0000305}	-1.61306	-1.51092	-1.6654	-1.24676	-1.49328	-1.18455	0.656086	0.525173	1.11048	1.20955	0.448143	0.563871	0.440442	0.61285	0.476484	0.592016	1.00941	0.948327	0.110662	0.0104919
509		Cluster 1162		C2	C1	C3	S2	S1	S3	SH2	SH3	SL1	SL2	SHL1	SHL3	SHL2	HL1	HL2	HL3	L2	L1	H2	H3
510	XLOC_023727	AT5G23050.1	AAE17 (ACYL-ACTIVATING ENZYME 17); catalytic/ ligase	1.49033	1.18309	1.36334	1.6477	1.56471	1.6117	1.51572	1.48955	0.567925	1.04812	-3.29898	-3.29898	-2.37983	-3.29898	-3.29898	-3.29898	0.988489	1.1858	1.59608	1.62221
511		Cluster 1163		C2	C1	C3	S2	S1	S3	SH2	SH3	SL1	SL2	SHL1	SHL3	SHL2	HL1	HL2	HL3	L2	L1	H2	H3
512	XLOC_007558	AT2G24280.1	serine carboxypeptidase S28 family protein	1.15723	1.43323	1.05448	1.65356	1.4114	1.50457	-0.0408335	0.407776	-2.54698	-2.54698	-0.179048	-0.314625	-0.814926	-0.674347	-1.5776	-1.25773	0.424611	0.546413	0.271259	0.0885438
513		Cluster 1164		C2	C1	C3	S2	S1	S3	SH2	SH3	SL1	SL2	SHL1	SHL3	SHL2	HL1	HL2	HL3	L2	L1	H2	H3
514	XLOC_019027	STRG.18663.3	CP2_ARATH 2-oxoglutarate and iron-dependent oxygenase domain-containing protein CP2 {ECO:0000305}	-0.192255	-0.538219	-0.538219	-0.538219	0.0668008	-0.538219	-0.538219	-0.538219	-0.538219	-0.0589888	1.09451	0.887777	0.360182	1.95132	0.545845	0.425255	-0.538219	0.30174	-0.538219	-0.538219
515	XLOC_014552	STRG.13565.7	AI5L4_ARATH ABSCISIC ACID-INSENSITIVE 5-like protein 4	-0.0467686	-0.912292	-0.912292	0.103491	0.387539	-0.912292	-0.548279	-0.0885422	0.0504426	0.164951	0.880564	0.360926	0.521202	1.23143	1.0967	0.45452	-0.349622	0.342907	-0.912292	-0.912292
516		Cluster 1165		C2	C1	C3	S2	S1	S3	SH2	SH3	SL1	SL2	SHL1	SHL3	SHL2	HL1	HL2	HL3	L2	L1	H2	H3
517	XLOC_023229	AT5G12080.3	MSL10 (MECHANOSENSITIVE CHANNEL OF SMALL CONDUCTANCE-LIKE 10); mechanically-gated ion channel	-0.997648	-2.30304	-1.33926	-0.78138	-0.781751	-0.941297	-0.0788528	0.0770759	0.453946	0.511167	0.797993	0.979872	0.767111	1.23976	1.34772	1.17487	-0.0367355	0.194619	-0.0458651	-0.238303
518	XLOC_018034	AT4G02890.1	UBQ14; protein binding	-1.15504	-2.40438	-1.38718	-0.868045	-0.579124	-1.2236	0.04561	0.432894	0.196661	0.125833	0.640854	1.59241	1.44512	1.4966	1.12422	1.30553	-0.189644	0.41084	-0.83099	-0.178577
519		Cluster 1166		C2	C1	C3	S2	S1	S3	SH2	SH3	SL1	SL2	SHL1	SHL3	SHL2	HL1	HL2	HL3	L2	L1	H2	H3
520	XLOC_014711	AT3G28007.1	nodulin MtN3 family protein	-0.476132	-0.473823	-0.599914	0.200109	-0.0377912	0.096194	-0.463097	-0.50649	1.16843	1.36139	0.200109	0.290716	0.290716	-0.311781	-0.618497	-0.655524	0.981127	1.02124	-0.739013	-0.727965
521		Cluster 1167		C2	C1	C3	S2	S1	S3	SH2	SH3	SL1	SL2	SHL1	SHL3	SHL2	HL1	HL2	HL3	L2	L1	H2	H3
522	XLOC_025413	AT5G64170.2	dentin sialophosphoprotein-related	-2.19983	-2.27248	-2.15639	-3.2173	-2.56486	-3.2504	0.640751	0.788597	1.50203	1.38684	1.55759	1.41076	1.33881	1.49411	1.37274	1.44599	1.31456	1.42628	0.229997	-0.24782
523		Cluster 1168		C2	C1	C3	S2	S1	S3	SH2	SH3	SL1	SL2	SHL1	SHL3	SHL2	HL1	HL2	HL3	L2	L1	H2	H3
524	XLOC_003864	AT1G10170.4	Y1497_ARATH Probable receptor-like protein kinase At1g49730	-1.34976	-2.38609	-2.38609	-0.402043	-1.91412	-0.837156	-2.38609	-0.544515	0.966956	-0.980638	4.05172	4.24299	4.18514	3.48455	2.88414	1.38696	-2.38609	-0.91985	-2.38609	-2.32396
525		Cluster 1169		C2	C1	C3	S2	S1	S3	SH2	SH3	SL1	SL2	SHL1	SHL3	SHL2	HL1	HL2	HL3	L2	L1	H2	H3
526	XLOC_010619	AT2G43570.1	chitinase, putative	-1.25655	-1.40322	-1.43053	-1.33211	-1.25148	-1.30331	1.39653	1.3605	0.836343	0.908942	1.60756	1.60872	1.74676	0.454383	0.617312	0.640543	-0.409295	-0.30684	-1.20176	-1.28249
527		Cluster 116		C2	C1	C3	S2	S1	S3	SH2	SH3	SL1	SL2	SHL1	SHL3	SHL2	HL1	HL2	HL3	L2	L1	H2	H3
528	XLOC_013218	AT3G61160.4	POLK_ARATH DNA polymerase kappa {ECO:0000303|PubMed:15200644}	-0.364119	-0.038733	-0.0227028	0.793571	0.623565	0.475034	0.0407837	0.216026	0.301273	-0.364119	-0.364119	-0.364119	0.783187	-0.364119	-0.364119	-0.364119	0.323837	-0.364119	-0.364119	-0.218768
529	XLOC_020057	STRG.20753.4	POLK_ARATH DNA polymerase kappa {ECO:0000303|PubMed:15200644}	-0.354207	-0.354207	-0.354207	0.272466	0.290111	0.252709	0.0408556	-0.0887703	0.195708	0.612223	-0.137597	-0.0720639	0.0936365	-0.354207	-0.216704	-0.218016	0.598126	-0.0996131	0.247965	-0.354207
530	XLOC_013161	AT3G60140.2	CHR28_ARATH Helicase-like transcription factor CHR28 {ECO:0000305}	-0.303932	-0.378647	-0.113448	0.238872	0.720542	0.887092	0.0653417	0.509229	0.0315081	-0.333859	-0.216542	-0.0813632	0.358318	-0.460192	-0.529207	-0.442423	0.225253	-0.110207	-0.0551603	-0.0111754
531		AT5G53150.4	DTX42_ARATH Protein DETOXIFICATION 42 {ECO:0000303|PubMed:11739388}	-0.484895	-0.484895	-0.484895	0.173203	0.568912	0.431964	-0.0202264	0.474134	0.198577	0.294155	-0.484895	-0.484895	0.282336	0.203062	0.156651	-0.166433	0.496227	-0.484895	0.301702	-0.484895
532		Cluster 1170		C2	C1	C3	S2	S1	S3	SH2	SH3	SL1	SL2	SHL1	SHL3	SHL2	HL1	HL2	HL3	L2	L1	H2	H3
533	XLOC_001960	STRG.4004.4	DHE4_GIAIN NADP-specific glutamate dehydrogenase	-0.774796	-0.979565	-0.416294	-1.50947	-1.51496	-0.746309	-1.1773	-0.822941	-0.947458	-1.00958	2.51001	2.23744	2.4677	1.90937	2.01659	2.0079	-0.125938	-0.380282	-1.40651	-1.3376
534		Cluster 1171		C2	C1	C3	S2	S1	S3	SH2	SH3	SL1	SL2	SHL1	SHL3	SHL2	HL1	HL2	HL3	L2	L1	H2	H3
535	XLOC_017441	AT4G31870.2	Y5182_ARATH Probable LRR receptor-like serine/threonine-protein kinase At1g51820	0.165046	-0.54628	-0.206127	0.0922199	0.297181	0.278015	-1.30154	-1.12288	2.20761	1.93441	-0.582698	-0.0932376	-0.229516	0.196548	-1.35618	-0.787779	1.78366	1.63974	-0.733541	-1.63464
536		Cluster 1172		C2	C1	C3	S2	S1	S3	SH2	SH3	SL1	SL2	SHL1	SHL3	SHL2	HL1	HL2	HL3	L2	L1	H2	H3
537	XLOC_017683	AT4G36480.1	ATLCB1 (LONG-CHAIN BASE1); protein binding / serine C-palmitoyltransferase	0.985964	1.59677	1.31212	1.33259	0.964997	1.50837	-0.462014	0.412705	-0.0123578	-0.142836	-1.11737	-1.11737	-0.934673	-1.08315	-1.11737	-1.06495	0.124475	0.0416179	-0.11017	-1.11737
538		Cluster 1173		C2	C1	C3	S2	S1	S3	SH2	SH3	SL1	SL2	SHL1	SHL3	SHL2	HL1	HL2	HL3	L2	L1	H2	H3
539	XLOC_003612	AT1G05650.1	polygalacturonase, putative / pectinase, putative	0.0387791	0.0340533	0.0487279	0.953311	1.11204	0.827121	-0.178694	-0.286312	-0.261545	-0.279389	-0.62442	-0.374672	-0.62442	-0.458348	-0.3771	-0.305959	-0.505396	-0.62442	-0.0637053	-0.0973499
540	XLOC_018934	AT4G23290.1	protein kinase family protein	0.0434479	0.0283453	0.0623976	1.21627	1.21173	1.28112	-0.155623	-0.123074	-0.130364	0.0111719	-0.751891	-0.449947	-0.663979	-0.728232	-0.730111	-0.322612	-0.712363	-0.690252	-0.171388	-0.204956
541		Cluster 1174		C2	C1	C3	S2	S1	S3	SH2	SH3	SL1	SL2	SHL1	SHL3	SHL2	HL1	HL2	HL3	L2	L1	H2	H3
542	XLOC_021866	AT5G51450.2	Y5182_ARATH Probable LRR receptor-like serine/threonine-protein kinase At1g51820	1.93804	2.0632	1.93239	1.15342	1.80849	1.71964	-0.874967	-0.902121	-0.845538	-0.746372	-0.558429	-0.719429	-0.685511	-0.601119	-0.624731	-0.671918	-0.822146	-0.820781	-0.902121	-0.839999
543	XLOC_002557	AT1G65270.1	unknown protein	1.915	1.90411	1.93199	1.5106	1.66977	1.48076	-0.2461	-1.04115	-0.471089	-0.571925	-0.687785	-0.737123	-0.781557	-0.489941	-0.743572	-0.947341	-1.24016	-1.00816	-1.07898	-0.36735
544	XLOC_023451	AT5G17010.3	sugar transporter family protein	1.96281	2.28069	2.29198	1.70436	1.79627	1.87955	-0.914346	-0.914346	-0.914346	-0.914346	-0.914346	-0.914346	-0.914346	-0.914346	-0.914346	-0.914346	-0.914346	-0.914346	-0.914346	-0.0291622
545		Cluster 1175		C2	C1	C3	S2	S1	S3	SH2	SH3	SL1	SL2	SHL1	SHL3	SHL2	HL1	HL2	HL3	L2	L1	H2	H3
546	XLOC_012210	AT3G28080.6	Y5182_ARATH Probable LRR receptor-like serine/threonine-protein kinase At1g51820	0.520323	0.627116	0.887141	0.199823	0.606273	-0.466595	0.178257	-0.0152156	-0.169798	-0.155123	-0.668002	-0.81596	-0.81596	-0.230036	-0.554129	-0.81596	0.384419	0.51345	0.209777	0.580199
547	XLOC_006168	STRG.5733.10	Y5182_ARATH Probable LRR receptor-like serine/threonine-protein kinase At1g51820	0.301525	0.309781	0.709429	0.497658	0.33275	-1.17771	0.263246	0.347361	-0.200243	0.227742	-0.927957	-0.802527	-0.743678	-0.374479	-0.263907	-1.17771	0.891996	0.674693	0.375163	0.736859
548		Cluster 1176		C2	C1	C3	S2	S1	S3	SH2	SH3	SL1	SL2	SHL1	SHL3	SHL2	HL1	HL2	HL3	L2	L1	H2	H3
549	XLOC_023858	AT5G25475.3	DNA binding	-0.442784	-0.619782	-0.529553	-0.828811	-1.0834	-1.0834	0.276678	0.337212	-0.543378	-0.888057	0.780534	0.447665	0.80918	1.05246	0.814223	0.705281	0.123238	-0.382078	0.831925	0.222857
550	XLOC_013167	STRG.15892.2	JAL5_ARATH Jacalin-related lectin 5	-0.55567	-0.55567	-0.55567	-0.55567	-0.55567	-0.215393	0.133182	0.0765982	-0.254668	-0.55567	0.442164	0.352759	0.0923352	0.84268	0.72588	0.0109017	0.472899	-0.290233	0.66466	0.280254
551		Cluster 1177		C2	C1	C3	S2	S1	S3	SH2	SH3	SL1	SL2	SHL1	SHL3	SHL2	HL1	HL2	HL3	L2	L1	H2	H3
552	XLOC_008776	AT2G47770.1	benzodiazepine receptor-related	-2.01874	-2.04048	-1.89751	-1.3225	-0.955702	-1.02039	0.569518	0.361456	2.11849	2.32751	0.91464	0.881986	0.955333	-0.296381	-0.342052	-0.384672	1.44857	1.57253	-0.527031	-0.344586
553	XLOC_010919	AT3G02480.1	ABA-responsive protein-related	-2.38291	-2.21858	-2.01582	-1.35887	-0.84484	-0.715079	0.379285	-0.0157232	2.47548	2.59334	1.2878	1.33686	1.42319	-0.0626966	-0.135623	-0.256874	1.18914	1.20564	-0.893887	-0.98983
554	XLOC_021912	AT5G52300.1	LTI65 (LOW-TEMPERATURE-INDUCED 65)	-2.05315	-1.8399	-1.82312	-0.925934	-0.73352	-0.724427	0.754267	0.545228	2.20707	2.37064	0.795646	0.701329	0.892732	-0.234349	-0.39476	-0.330231	0.930938	1.08097	-0.668023	-0.551399
555	XLOC_013452	AT3G03341.1	unknown protein	-2.21846	-2.00177	-2.2236	-1.01509	-0.866125	-0.823302	0.564375	0.317502	2.00315	2.10076	1.47852	1.22662	1.32036	0.115977	-0.252725	-0.0872672	1.12441	1.17166	-0.987738	-0.94725
556		Cluster 1178		C2	C1	C3	S2	S1	S3	SH2	SH3	SL1	SL2	SHL1	SHL3	SHL2	HL1	HL2	HL3	L2	L1	H2	H3
557	XLOC_006032	AT1G66980.1	protein kinase family protein / glycerophosphoryl diester phosphodiesterase family protein	1.74408	1.93272	1.98213	1.30656	1.58259	1.55216	-1.05467	-1.00978	-1.24361	-1.24361	-1.24361	-1.24361	-1.15005	-1.24361	-1.24361	-0.911327	-1.20236	-0.320646	0.359516	0.123206
558	XLOC_000034	AT1G01580.2	JAL11_ARATH Jacalin-related lectin 11	2.19488	2.04538	2.23531	1.13209	1.44192	1.03991	-1.06402	-0.808114	-1.24665	-1.26094	-1.17533	-0.814121	-1.25412	-1.0082	-1.18762	-1.30326	-0.72371	-0.70127	0.0948105	-0.190227
559		Cluster 1179		C2	C1	C3	S2	S1	S3	SH2	SH3	SL1	SL2	SHL1	SHL3	SHL2	HL1	HL2	HL3	L2	L1	H2	H3
560	XLOC_025485	AT5G65430.3	JAL11_ARATH Jacalin-related lectin 11	-0.504934	-0.116566	-0.386398	-0.987892	-1.02284	-1.07691	-0.750775	-0.223938	-0.529391	-0.716992	1.86408	1.7203	1.42679	1.53634	1.32788	1.09203	-0.64514	-1.0085	-0.320894	-0.676232
561	XLOC_003119	AT1G76190.1	auxin-responsive family protein	-0.388676	-0.423859	-0.256403	-1.1243	-1.03329	-0.91539	-1.26887	-1.03881	-0.672206	-0.440472	1.85245	1.85255	1.69463	1.18854	1.29147	1.34137	-0.248153	-0.376637	-0.644275	-0.389684
562		Cluster 117		C2	C1	C3	S2	S1	S3	SH2	SH3	SL1	SL2	SHL1	SHL3	SHL2	HL1	HL2	HL3	L2	L1	H2	H3
563	XLOC_024974	AT5G55550.3	RNA recognition motif (RRM)-containing protein	0.473371	1.36586	0.799077	0.196514	-0.273372	0.860849	-0.273372	-0.273372	-0.273372	-0.273372	-0.273372	-0.273372	0.131531	-0.273372	-0.273372	-0.273372	-0.273372	-0.273372	-0.273372	-0.273372
564	XLOC_011805	AT3G20010.1	SNF2 domain-containing protein / helicase domain-containing protein / RING finger domain-containing protein	1.00014	0.834559	0.704498	-0.267091	-0.267091	0.6627	-0.267091	0.338877	-0.267091	-0.0197715	-0.267091	-0.267091	-0.267091	-0.267091	-0.267091	-0.267091	-0.0984494	-0.267091	-0.267091	-0.217461
565	XLOC_019156	AT4G27820.1	BGLU9 (BETA GLUCOSIDASE 9); catalytic/ cation binding / hydrolase, hydrolyzing O-glycosyl compounds	0.43506	0.591633	0.969091	0.461066	0.669433	0.890269	-0.142598	-0.0517103	-0.370008	-0.0012907	-0.358327	-0.387171	-0.430992	-0.70452	-0.701834	-0.301296	-0.0431837	0.340485	-0.575967	-0.288139
566	XLOC_022998	AT5G07152.2	JAL11_ARATH Jacalin-related lectin 11	0.890055	0.584115	0.625227	0.494043	0.491266	1.18119	0.291056	-0.222263	-0.562541	0.107393	-0.345931	0.0214597	-0.217712	-0.562541	-0.377308	-0.562541	-0.231409	-0.562541	-0.478476	-0.562541
567		AT3G46650.1	UDP-glycosyltransferase/ transferase, transferring glycosyl groups	0.442833	1.06713	0.857268	0.630754	0.685384	0.846992	-0.402757	-0.402757	-0.332368	0.12931	-0.402757	-0.402757	-0.402757	-0.402757	-0.402757	-0.315973	-0.402757	0.0162423	-0.402757	-0.402757
568		Cluster 1180		C2	C1	C3	S2	S1	S3	SH2	SH3	SL1	SL2	SHL1	SHL3	SHL2	HL1	HL2	HL3	L2	L1	H2	H3
569	XLOC_013518	AT3G04640.1	glycine-rich protein	-1.09074	-0.955302	-0.347546	-1.94097	-0.919536	-1.89617	0.366237	0.796886	0.460465	0.35419	-2.84478	2.155	1.92801	1.71527	1.5219	1.09642	-0.503644	0.780612	-1.49202	0.81572
570		Cluster 1181		C2	C1	C3	S2	S1	S3	SH2	SH3	SL1	SL2	SHL1	SHL3	SHL2	HL1	HL2	HL3	L2	L1	H2	H3
571	XLOC_018133	AT4G05330.2	AOP1L_ARATH Probable 2-oxoglutarate-dependent dioxygenase AOP1.2	0.146146	-0.00937113	0.370042	0.0599628	0.0202964	0.0266659	-0.68198	0.331974	-0.606111	-0.84685	-0.694498	0.401751	-0.811198	0.934827	0.506635	0.983116	0.0562317	-0.284971	0.0151805	0.0821491
572		Cluster 1182		C2	C1	C3	S2	S1	S3	SH2	SH3	SL1	SL2	SHL1	SHL3	SHL2	HL1	HL2	HL3	L2	L1	H2	H3
573		STRG.14125.2	MUC70_ARATH Probable hexosyltransferase MUCI70 {ECO:0000305}	-0.323774	-0.323774	1.13828	-0.312278	-0.058337	0.0255913	0.287871	-0.323774	-0.323774	0.165769	-0.323774	-0.323774	-0.323774	-0.323774	-0.323774	-0.323774	0.364183	0.508103	0.236941	0.881619
574	XLOC_005725	STRG.4819.2	ESP_ARATH Epithiospecifier protein	-0.270293	-0.270293	0.863928	-0.036405	0.366622	-0.270293	-0.270293	-0.270293	-0.270293	0.312745	0.388718	-0.270293	-0.270293	-0.270293	-0.270293	-0.270293	0.283559	0.220277	-0.270293	0.844074
575		Cluster 1183		C2	C1	C3	S2	S1	S3	SH2	SH3	SL1	SL2	SHL1	SHL3	SHL2	HL1	HL2	HL3	L2	L1	H2	H3
576	XLOC_016757	AT4G18280.1	glycine-rich cell wall protein-related	-1.87326	-1.84851	-1.79149	-2.26139	-2.14249	-2.20518	-1.09507	-1.19905	0.765399	0.888256	1.87672	1.88524	1.80154	2.09999	2.15025	2.16137	1.37278	1.36983	-1.06446	-0.890466
577		Cluster 1184		C2	C1	C3	S2	S1	S3	SH2	SH3	SL1	SL2	SHL1	SHL3	SHL2	HL1	HL2	HL3	L2	L1	H2	H3
578		STRG.7207.1	HS174_ARATH 17.4 kDa class III heat shock protein	-2.43074	-2.5108	-2.42153	-2.52341	-2.45336	-2.43339	-0.99539	-0.902311	0.836163	0.81029	3.19047	3.21306	3.23564	2.52294	2.57773	2.61788	0.287958	0.36886	-1.5454	-1.44467
579	XLOC_020269	STRG.21190.2	ERDL5_ARATH Sugar transporter ERD6-like 5	-2.46421	-2.46421	-2.41737	-2.39382	-2.42858	-2.42858	-1.40416	-1.51187	0.407636	0.630028	3.06149	3.1185	3.0378	3.12328	3.17948	3.24861	0.439216	0.347674	-1.62748	-1.45343
580		Cluster 1185		C2	C1	C3	S2	S1	S3	SH2	SH3	SL1	SL2	SHL1	SHL3	SHL2	HL1	HL2	HL3	L2	L1	H2	H3
581	XLOC_001544	AT1G32940.4	ERDL5_ARATH Sugar transporter ERD6-like 5	-0.709152	-0.709152	-0.709152	-0.709152	0.315167	-0.709152	-0.709152	-0.709152	-0.0629897	-0.709152	0.67821	0.595943	1.66129	0.511797	1.16898	0.316585	0.0857833	0.0589261	-0.217556	0.561078
582		Cluster 1186		C2	C1	C3	S2	S1	S3	SH2	SH3	SL1	SL2	SHL1	SHL3	SHL2	HL1	HL2	HL3	L2	L1	H2	H3
583	XLOC_023574	AT5G19410.2	PBL7_ARATH Probable serine/threonine-protein kinase PBL7 {ECO:0000305}	0.786353	-0.710365	-0.674741	-0.710365	-0.710365	-0.698869	0.760042	-0.0449718	1.13563	-0.28598	-0.0632804	0.649157	0.409987	-0.0224081	0.356586	0.383871	0.501893	-0.710365	-0.512499	0.16069
584		Cluster 1187		C2	C1	C3	S2	S1	S3	SH2	SH3	SL1	SL2	SHL1	SHL3	SHL2	HL1	HL2	HL3	L2	L1	H2	H3
585	XLOC_008932	AT2G04050.1	MATE efflux family protein	-0.967152	-0.528699	-0.759416	1.39044	0.982694	0.719435	0.855652	0.691589	1.95085	1.45762	-0.341	0.45452	0.35218	-1.05701	-1.74481	-1.2751	0.195699	-0.499312	-0.806233	-1.07195
586		Cluster 1188		C2	C1	C3	S2	S1	S3	SH2	SH3	SL1	SL2	SHL1	SHL3	SHL2	HL1	HL2	HL3	L2	L1	H2	H3
587	XLOC_021201	AT5G38200.3	SRC33_ARATH Serine/arginine-rich SC35-like splicing factor SCL33	0.0364421	0.128876	-0.643432	0.254196	0.0391412	0.412458	0.302924	0.103311	-0.643432	0.186823	0.74393	0.782564	-0.643432	-0.643432	0.397811	-0.643432	-0.643432	-0.643432	0.592907	0.522641
588		Cluster 1189		C2	C1	C3	S2	S1	S3	SH2	SH3	SL1	SL2	SHL1	SHL3	SHL2	HL1	HL2	HL3	L2	L1	H2	H3
589		AT2G38461	0	-0.393786	0.620569	-0.393786	1.34477	0.968543	0.411093	-0.393786	-0.368049	0.402811	-0.393786	-0.393786	-0.393786	0.525363	-0.393786	-0.393786	0.820339	-0.393786	-0.393786	-0.393786	-0.393786
590		Cluster 118		C2	C1	C3	S2	S1	S3	SH2	SH3	SL1	SL2	SHL1	SHL3	SHL2	HL1	HL2	HL3	L2	L1	H2	H3
591	XLOC_017751	AT4G37820.2	SRC33_ARATH Serine/arginine-rich SC35-like splicing factor SCL33	-0.106968	0.924902	-0.0219375	-0.364065	0.118961	0.482395	0.931354	0.866345	0.0810216	-0.911022	-0.911022	-0.911022	-0.911022	0.565619	0.0308359	-0.911022	0.591309	-0.217702	0.625031	0.0480066
592		Cluster 1190		C2	C1	C3	S2	S1	S3	SH2	SH3	SL1	SL2	SHL1	SHL3	SHL2	HL1	HL2	HL3	L2	L1	H2	H3
593	XLOC_020629	AT5G19070.2	MED13_ARATH Mediator of RNA polymerase II transcription subunit 13	-1.13952	-1.16066	-0.557279	-0.189352	-0.825307	-0.953741	-0.211862	-0.133698	0.0477966	-1.10153	1.09193	1.46705	0.92408	0.948974	0.480016	1.28178	-0.465241	-0.344041	0.293485	0.54713
594		Cluster 1191		C2	C1	C3	S2	S1	S3	SH2	SH3	SL1	SL2	SHL1	SHL3	SHL2	HL1	HL2	HL3	L2	L1	H2	H3
595	XLOC_003161	AT1G77000.3	SIRP1_ORYSJ E3 ubiquitin-protein ligase SIRP1 {ECO:0000305}	-1.89143	-2.0241	-1.99727	-1.88821	-2.32339	-1.86534	-0.94115	-1.49763	0.524786	0.343838	2.68997	2.83142	2.77481	2.40517	2.3759	2.39356	0.0659207	-0.0648628	-0.885262	-1.02676
596	XLOC_011029	STRG.11462.6	SIRP1_ORYSJ E3 ubiquitin-protein ligase SIRP1 {ECO:0000305}	-2.01512	-2.25833	-1.72657	-1.97676	-2.20702	-1.71628	-0.383634	-1.51343	0.580657	0.104793	2.79729	2.6593	2.6464	2.46635	2.51264	2.5898	-0.244405	-0.356755	-1.36343	-0.595495
597		Cluster 1192		C2	C1	C3	S2	S1	S3	SH2	SH3	SL1	SL2	SHL1	SHL3	SHL2	HL1	HL2	HL3	L2	L1	H2	H3
598	XLOC_017974	STRG.16469.4	SFH13_ARATH Phosphatidylinositol/phosphatidylcholine transfer protein SFH13	-0.863347	-1.08681	-1.17509	-1.51989	-2.18255	-2.35468	-0.113091	-0.182887	0.389756	0.489677	0.603861	0.702277	0.796853	0.700141	0.81122	0.784824	1.65982	1.72203	0.436836	0.381052
599	XLOC_011555	AT3G15500.1	ANAC055 (ARABIDOPSIS NAC DOMAIN CONTAINING PROTEIN 55); transcription factor	-1.33457	-1.51611	-1.45824	-1.89357	-1.61414	-1.87651	-0.087007	-0.13169	0.659677	0.734722	1.05029	0.994802	1.17034	0.633828	0.637237	0.612134	1.34495	1.36043	0.360904	0.352525
600		Cluster 1193		C2	C1	C3	S2	S1	S3	SH2	SH3	SL1	SL2	SHL1	SHL3	SHL2	HL1	HL2	HL3	L2	L1	H2	H3
601	XLOC_013171	AT3G60330.4	UKL3_ARATH Uridine kinase-like protein 3	0.849344	1.44427	0.911491	-0.765536	0.650843	-0.947143	-0.0451328	0.0616272	-0.032155	0.890819	-0.392266	-1.03935	-0.494371	-0.953926	0.645917	-0.0221412	0.956315	0.360094	-1.03935	-1.03935
602		Cluster 1194		C2	C1	C3	S2	S1	S3	SH2	SH3	SL1	SL2	SHL1	SHL3	SHL2	HL1	HL2	HL3	L2	L1	H2	H3
603	XLOC_018501	AT4G14840.3	UKL3_ARATH Uridine kinase-like protein 3	0.741421	0.507451	0.735184	1.07116	0.762859	0.868537	-0.151716	-0.22493	-1.00817	-0.398794	-0.775612	0.245708	0.459298	-0.687225	-0.0386466	0.29293	-1.05572	-1.23714	-0.280341	0.173743
604		Cluster 1195		C2	C1	C3	S2	S1	S3	SH2	SH3	SL1	SL2	SHL1	SHL3	SHL2	HL1	HL2	HL3	L2	L1	H2	H3
605		AT4G35080.3	UKL3_ARATH Uridine kinase-like protein 3	0.00233806	0.228777	-0.507611	0.666156	-0.507611	-0.507611	0.417629	-0.507611	-0.0180682	0.6719	-0.507611	-0.507611	-0.507611	-0.507611	0.551052	-0.507611	1.09313	0.917848	-0.155983	0.193716
606		Cluster 1196		C2	C1	C3	S2	S1	S3	SH2	SH3	SL1	SL2	SHL1	SHL3	SHL2	HL1	HL2	HL3	L2	L1	H2	H3
607	XLOC_025372	AT5G63370.8	PARN_ARATH Poly(A)-specific ribonuclease PARN	-1.32268	-1.74622	-1.25205	-0.868036	-1.61439	-1.81457	-0.402016	-0.639173	0.0800776	0.0487252	0.582213	0.996533	0.951413	1.55723	1.64154	1.81522	0.874819	0.857329	0.172452	0.081574
608		Cluster 1197		C2	C1	C3	S2	S1	S3	SH2	SH3	SL1	SL2	SHL1	SHL3	SHL2	HL1	HL2	HL3	L2	L1	H2	H3
609	XLOC_007800	AT2G29525.4	PARN_ARATH Poly(A)-specific ribonuclease PARN	-0.573444	0.428718	0.645647	1.40145	0.383356	-0.573444	1.25803	1.13275	0.483139	-0.573444	-0.573444	-0.573444	-0.390752	-0.573444	-0.311612	-0.573444	0.164675	-0.0344094	-0.573444	-0.573444
610		Cluster 1198		C2	C1	C3	S2	S1	S3	SH2	SH3	SL1	SL2	SHL1	SHL3	SHL2	HL1	HL2	HL3	L2	L1	H2	H3
611	XLOC_008720	AT2G46830.1	CCA1 (CIRCADIAN CLOCK ASSOCIATED 1); DNA binding / transcription activator/ transcription factor/ transcription repressor	0.609458	1.07702	0.685325	1.76689	1.24874	1.97606	-1.18174	-0.0314943	0.592558	-0.00936302	1.28048	-2.76767	0.0272695	-1.50223	-2.76767	0.522758	-0.0258757	0.998187	-0.690081	-1.80864
612		Cluster 1199		C2	C1	C3	S2	S1	S3	SH2	SH3	SL1	SL2	SHL1	SHL3	SHL2	HL1	HL2	HL3	L2	L1	H2	H3
613	XLOC_020007	STRG.20659.1	EF2_ARATH Elongation factor 2 {ECO:0000305}	-0.657813	0.542444	-1.06528	-1.17329	0.128416	-0.513996	-0.935347	-1.42569	0.990894	1.29557	0.183136	0.343451	0.42637	0.451811	1.28128	0.928835	0.799315	0.834602	-1.32078	-1.11393
614		Cluster 119		C2	C1	C3	S2	S1	S3	SH2	SH3	SL1	SL2	SHL1	SHL3	SHL2	HL1	HL2	HL3	L2	L1	H2	H3
615	XLOC_023226	AT5G12030.1	AT-HSP17.6A (ARABIDOPSIS THALIANA HEAT SHOCK PROTEIN 17.6A); unfolded protein binding	-7.34193	-6.97521	-7.08064	-7.16146	-7.23372	-7.31952	2.09059	1.90201	3.0756	3.12084	4.89923	4.89118	4.89369	4.53218	4.5545	4.54397	2.14459	2.11998	0.201627	0.142487
616	XLOC_000316	AT1G07400.1	17.8 kDa class I heat shock protein (HSP17.8-CI)	-7.09896	-7.03146	-7.35053	-7.59484	-7.76144	-7.85549	2.08067	1.98357	2.83576	2.89573	5.36306	5.32065	5.29935	4.9179	4.94181	4.92252	1.94393	1.95381	0.0893475	0.144604
617		Cluster 11		C2	C1	C3	S2	S1	S3	SH2	SH3	SL1	SL2	SHL1	SHL3	SHL2	HL1	HL2	HL3	L2	L1	H2	H3
618	XLOC_006386	AT1G74070.1	peptidyl-prolyl cis-trans isomerase cyclophilin-type family protein	1.37503	1.08426	1.16355	-0.285349	-0.237112	0.0261546	-0.285349	-0.285349	0.0741726	-0.285349	-0.285349	-0.285349	-0.285349	-0.285349	-0.0539161	-0.285349	-0.285349	-0.285349	-0.285349	-0.00795883
619	XLOC_002722	AT1G68580.3	Y1561_ARATH Probable LRR receptor-like serine/threonine-protein kinase At1g56130	1.03437	1.1187	1.42317	-0.301914	0.786227	-0.301914	-0.301914	-0.301914	-0.301914	-0.301914	-0.301914	-0.301914	-0.301914	-0.301914	-0.301914	-0.301914	-0.301914	-0.301914	-0.288988	0.153314
620	XLOC_008013	AT2G33600.1	cinnamoyl-CoA reductase family	0.849919	1.41987	1.02436	-0.215653	-0.215653	-0.215653	-0.188499	-0.189915	-0.215653	-0.18567	-0.215653	-0.159069	-0.139778	-0.181437	-0.180029	-0.128869	-0.215653	-0.215653	-0.215653	-0.215653
621	XLOC_003873	AT1G10390.1	nucleoporin family protein	0.903797	0.741209	1.2533	-0.285237	0.456338	0.923905	-0.285237	-0.285237	-0.285237	-0.285237	-0.285237	-0.285237	-0.285237	-0.285237	-0.285237	-0.285237	-0.285237	-0.285237	-0.285237	-0.285237
622	XLOC_017098	AT4G25220.1	transporter, putative	1.38256	1.06772	1.36435	0.119598	0.681334	0.625639	-0.583502	-0.531087	-0.380615	-0.510368	-0.318066	-0.38438	-0.418716	-0.146275	-0.262729	-0.155896	-0.209437	-0.271999	-0.510368	-0.557765
623	XLOC_008876	AT2G02710.3	PLPB (PAS/LOV PROTEIN B); signal transducer/ two-component sensor	1.03269	0.804933	1.15912	-0.244698	0.327707	0.346024	-0.244698	-0.244698	-0.244698	-0.244698	-0.244698	-0.244698	-0.244698	-0.244698	-0.244698	-0.244698	-0.244698	-0.244698	-0.244698	-0.244698
624	XLOC_002203	AT1G55810.3	uracil phosphoribosyltransferase, putative / UMP pyrophosphorylase, putative / UPRTase, putative	1.38764	1.30555	0.944177	-0.249279	-0.0351547	0.13698	-0.249279	-0.249279	-0.249279	-0.249279	-0.249279	-0.249279	-0.249279	-0.249279	-0.249279	-0.249279	-0.249279	-0.249279	-0.249279	-0.249279
625		Cluster 1200		C2	C1	C3	S2	S1	S3	SH2	SH3	SL1	SL2	SHL1	SHL3	SHL2	HL1	HL2	HL3	L2	L1	H2	H3
626	XLOC_018357	AT4G12490.1	protease inhibitor/seed storage/lipid transfer protein (LTP) family protein	-1.04705	-0.537358	-1.11101	0.825184	0.419437	0.666369	1.54323	1.51781	2.17183	0.819737	0.437459	1.13987	0.705396	-1.67641	-0.524682	-1.14674	-0.903392	-1.11547	-0.896331	-1.28787
627		Cluster 1201		C2	C1	C3	S2	S1	S3	SH2	SH3	SL1	SL2	SHL1	SHL3	SHL2	HL1	HL2	HL3	L2	L1	H2	H3
628	XLOC_001087	STRG.2265.6	DNAJ_THET2 Chaperone protein DnaJ {ECO:0000255|HAMAP-Rule:MF_01152}	0.879502	0.882477	0.87235	1.43734	1.46308	1.4578	0.534359	0.561119	-2.2789	-2.55025	0.91791	0.971073	0.940859	0.0438905	-0.109047	-0.0952332	-3.28448	-3.44589	0.363443	0.438607
629		Cluster 1202		C2	C1	C3	S2	S1	S3	SH2	SH3	SL1	SL2	SHL1	SHL3	SHL2	HL1	HL2	HL3	L2	L1	H2	H3
630	XLOC_004280	AT1G18415.1	other RNA	0.02972	0.325245	0.334396	0.244492	0.421888	0.698766	0.621966	0.322182	-0.281296	-0.224205	-1.04543	-0.958437	-0.942386	-0.423155	-0.360291	-0.47106	0.168077	0.165231	0.655209	0.719092
631	XLOC_018422	STRG.17415.14	PPR83_ARATH Putative pentatricopeptide repeat-containing protein At1g56570	0.0736994	-0.0169386	0.41772	0.490237	0.74171	0.57363	0.433113	0.608698	-0.870641	-0.189553	-0.785032	-0.797953	-1.0152	-0.609182	0.0316224	-0.303285	-0.0810953	-0.20139	0.60266	0.897177
632		Cluster 1203		C2	C1	C3	S2	S1	S3	SH2	SH3	SL1	SL2	SHL1	SHL3	SHL2	HL1	HL2	HL3	L2	L1	H2	H3
633	XLOC_002718	STRG.5611.2	CSCLA_ARATH CSC1-like protein RXW8	-0.982554	-0.277849	-0.825348	-1.01332	-1.55527	-0.824038	-0.53763	-0.803027	0.448438	0.181949	1.47044	1.36022	1.418	1.39887	1.21189	1.28695	0.496318	0.374309	-0.987188	-1.84116
634	XLOC_001961	AT1G51090.1	heavy-metal-associated domain-containing protein	-0.75808	-0.095529	-0.368483	-0.560645	-1.25061	-0.977114	-0.65004	-0.379038	0.209829	-0.144857	1.85442	0.659232	1.07726	0.711337	1.25734	0.98046	0.819483	0.509908	-1.13876	-1.75611
635		Cluster 1204		C2	C1	C3	S2	S1	S3	SH2	SH3	SL1	SL2	SHL1	SHL3	SHL2	HL1	HL2	HL3	L2	L1	H2	H3
636	XLOC_017369	AT4G30310.1	ribitol kinase, putative	-2.54985	0.873193	0.580095	-2.00289	1.10882	0.51141	-0.226478	0.0554096	0.5102	0.452135	1.42358	1.23225	1.35695	-0.639115	0.743081	0.207602	0.704746	-0.732634	-1.6125	-1.996
637		Cluster 1205		C2	C1	C3	S2	S1	S3	SH2	SH3	SL1	SL2	SHL1	SHL3	SHL2	HL1	HL2	HL3	L2	L1	H2	H3
638	XLOC_017208	STRG.18874.2	CSCLA_ARATH CSC1-like protein RXW8	-1.13545	0.403089	0.929089	-1.13545	0.670256	0.363312	0.758301	1.48514	0.838346	0.523105	-1.13545	-1.13545	-0.853306	-1.13545	-1.13545	-1.13545	0.218439	0.375513	0.769902	1.46696
639		Cluster 1206		C2	C1	C3	S2	S1	S3	SH2	SH3	SL1	SL2	SHL1	SHL3	SHL2	HL1	HL2	HL3	L2	L1	H2	H3
640	XLOC_015021	AT3G46320.1	histone H4	1.37309	1.62374	1.53874	1.40099	1.53307	1.45364	0.427658	0.32958	-0.163996	-0.136216	-1.34468	-1.41396	-1.30842	-1.81293	-1.68901	-1.52476	-0.475158	-0.561015	0.321078	0.428563
641	XLOC_017854	AT4G39950.2	CSCLA_ARATH CSC1-like protein RXW8	1.15253	0.988857	1.03472	1.38767	1.41513	1.29014	0.791228	0.738436	0.265687	0.408546	-1.17394	-1.28119	-1.24704	-1.82445	-1.83286	-1.89687	-0.39705	-0.369664	0.300788	0.249335
642		Cluster 1207		C2	C1	C3	S2	S1	S3	SH2	SH3	SL1	SL2	SHL1	SHL3	SHL2	HL1	HL2	HL3	L2	L1	H2	H3
643	XLOC_021103	AT5G35450.1	disease resistance protein (CC-NBS-LRR class), putative	-0.139466	0.161414	0.540512	-0.0751831	0.333666	0.169965	0.200891	0.143194	0.779038	0.56016	-0.436951	-0.436951	-0.436951	-0.436951	-0.436951	-0.237829	0.15377	-0.436951	-0.0853231	0.116901
644	XLOC_005340	AT1G51820.2	DRL45_ARATH Probable disease resistance protein RDL6	-0.257018	-0.0317435	0.422856	-0.0858116	0.160902	-0.257018	-0.257018	0.0298627	1.24225	0.590177	0.102503	-0.257018	-0.257018	-0.257018	-0.257018	-0.257018	0.169515	-0.175679	-0.257018	-0.111667
645		Cluster 1208		C2	C1	C3	S2	S1	S3	SH2	SH3	SL1	SL2	SHL1	SHL3	SHL2	HL1	HL2	HL3	L2	L1	H2	H3
646	XLOC_015958	AT4G01130.1	acetylesterase, putative	0.97568	1.09447	1.09131	0.565952	0.645852	0.662003	0.303898	0.356088	-0.562959	-0.35863	-1.31314	-1.57759	-1.32869	-0.883834	-0.871446	-0.977231	0.242972	0.125229	0.886197	0.923862
647	XLOC_023634	STRG.22100.3	DNJ39_ARATH Chaperone protein dnaJ 39	1.48329	1.41335	1.47286	0.572229	0.574822	0.541989	-0.0492791	0.122471	-0.662408	-0.522037	-1.48271	-1.66068	-1.59098	-0.782802	-0.77459	-0.830331	0.391044	0.395783	0.535467	0.852509
648	XLOC_024218	AT5G40170.1	AtRLP54 (Receptor Like Protein 54); kinase/ protein binding	1.28066	1.25637	1.27553	0.790536	0.807578	0.654453	0.0936895	0.203574	-0.351219	-0.253658	-1.43827	-1.38112	-1.41924	-1.24307	-1.09822	-1.23618	0.484992	0.433134	0.631727	0.508727
649	XLOC_017498	AT4G33000.4	TPS10_ARATH Probable alpha,alpha-trehalose-phosphate synthase [UDP-forming] 10	1.04219	1.48357	1.32488	0.641234	0.967283	1.03682	-0.145863	0.71243	-0.537184	-0.175931	-1.58682	-1.58682	-1.58682	-1.08682	-1.06386	-1.08682	0.205207	0.202706	0.785859	1.05473
650		Cluster 1209		C2	C1	C3	S2	S1	S3	SH2	SH3	SL1	SL2	SHL1	SHL3	SHL2	HL1	HL2	HL3	L2	L1	H2	H3
651	XLOC_011176	STRG.11796.2	TPS10_ARATH Probable alpha,alpha-trehalose-phosphate synthase [UDP-forming] 10	-0.368497	-0.368497	-0.368497	-0.0651543	0.329277	-0.0477232	-0.368497	-0.35557	-0.368497	0.383395	0.609699	0.149535	0.787253	-0.0112262	0.655114	-0.0362184	-0.368497	-0.236249	-0.20371	0.252559
652	XLOC_008738	STRG.10987.3	RBM25_ARATH RNA-binding motif protein 25 {ECO:0000303|PubMed:28971960}	0.368102	0.0298994	-0.334113	-0.334113	0.333098	0.140972	-0.334113	-0.334113	-0.334113	0.354739	0.222685	0.386604	0.288818	-0.106372	0.341252	-0.334113	-0.203182	-0.334113	0.516287	-0.334113
653		Cluster 120		C2	C1	C3	S2	S1	S3	SH2	SH3	SL1	SL2	SHL1	SHL3	SHL2	HL1	HL2	HL3	L2	L1	H2	H3
654	XLOC_010974	STRG.11352.5	RBM25_ARATH RNA-binding motif protein 25 {ECO:0000303|PubMed:28971960}	-0.711152	-0.804496	-0.764968	-0.714678	-0.45184	-1.00864	-0.271383	-0.192242	0.129522	-0.0341077	1.14905	0.651288	0.588298	0.764515	0.726018	0.990641	-0.0563035	0.18734	-0.287921	0.111051
655	XLOC_004879	AT1G31860.3	PANK1_ARATH Pantothenate kinase 1 {ECO:0000303|PubMed:16897480}	-0.50427	-0.713918	-0.581004	-0.376233	-0.852382	-0.864322	-0.533628	-0.118591	-0.0541149	-0.244699	0.952328	1.28157	0.804311	0.412413	0.552713	1.08104	0.0562691	0.122967	-0.393431	-0.0270213
656	XLOC_018184	AT4G08590.4	RPAC1_BOVIN DNA-directed RNA polymerases I and III subunit RPAC1	-0.569495	-0.679907	-0.482396	-0.948523	-0.19289	-0.703494	-0.199263	-0.2671	0.156906	-0.345335	0.65334	1.27166	0.860557	0.77089	0.626564	1.08235	0.188981	0.0427275	-0.833768	-0.431804
657	XLOC_008564	AT2G44210.2	unknown protein	-1.11552	-0.653775	-0.775642	-0.774727	0.127401	-0.849787	-0.262259	-0.247592	-0.0965413	0.295314	0.763468	1.29008	0.828104	0.365848	0.61122	0.884769	-0.026288	-0.0279215	-0.437883	0.101735
658	XLOC_006682	AT1G79640.3	DRL16_ARATH Probable disease resistance protein At1g61190	-0.768651	-0.962738	-0.813479	-0.400068	-0.667603	-0.962738	0.0314797	-0.161993	0.283974	-0.0352207	0.852428	0.786582	0.950678	0.563331	0.304498	1.05411	0.072886	-0.0916829	-0.0253936	-0.0104044
659	XLOC_012736	AT3G51370.2	protein phosphatase 2C, putative / PP2C, putative	-0.861423	-0.647298	-0.491817	-0.66986	-0.637383	-0.62999	-0.223581	-0.608039	0.230108	-0.0916511	1.23821	1.3792	0.792096	0.810323	0.222641	0.91173	0.147207	0.388326	-0.621414	-0.637383
660		Cluster 1210		C2	C1	C3	S2	S1	S3	SH2	SH3	SL1	SL2	SHL1	SHL3	SHL2	HL1	HL2	HL3	L2	L1	H2	H3
661	XLOC_022557	AT5G65010.1	ASN2 (ASPARAGINE SYNTHETASE 2); asparagine synthase (glutamine-hydrolyzing)	1.25788	1.24768	1.32227	0.711574	0.540631	0.656691	-0.970775	-1.42335	-1.82002	-1.58773	0.0225925	0.197275	-0.00947423	0.284995	0.349505	0.335897	-0.833191	-0.772461	0.227838	0.262174
662	XLOC_022557	AT5G65010.2	ASN2 (ASPARAGINE SYNTHETASE 2); asparagine synthase (glutamine-hydrolyzing)	1.39783	1.37995	1.36265	0.611105	0.586325	0.592429	-1.44961	-1.23965	-1.70008	-1.85472	0.17939	0.0604208	0.245003	0.327157	0.319241	0.307081	-0.715622	-0.716255	0.276383	0.0309596
663		Cluster 1211		C2	C1	C3	S2	S1	S3	SH2	SH3	SL1	SL2	SHL1	SHL3	SHL2	HL1	HL2	HL3	L2	L1	H2	H3
664	XLOC_025603	AT5G67610.1	unknown protein	1.42848	1.34905	1.12724	0.781764	1.09507	0.946222	-0.440117	-0.0696133	-0.721888	-0.258702	0.197185	-1.02956	-0.981879	-0.627827	-1.21721	-0.844454	0.534604	-0.51167	-0.317772	-0.438924
665		Cluster 1212		C2	C1	C3	S2	S1	S3	SH2	SH3	SL1	SL2	SHL1	SHL3	SHL2	HL1	HL2	HL3	L2	L1	H2	H3
666		AT5G06220.2	KTN82_ARATH Katanin p80 WD40 repeat-containing subunit B1 homolog KTN80.2 {ECO:0000255|HAMAP-Rule:MF_03022, ECO:0000303|PubMed:28978669}	0.107586	0.636541	0.465797	1.08581	0.332292	0.781176	0.346098	-0.987326	0.597156	0.484122	-0.378516	-0.642497	-0.582423	-0.759585	-0.652757	-0.61326	0.317185	0.802195	-0.352268	-0.987326
667	XLOC_009224	AT2G16900.7	FB316_ARATH F-box protein At1g61340	0.302265	0.691307	0.52923	0.387481	0.39609	0.668393	-0.122474	-0.0544285	0.606065	0.695963	-0.616121	-0.616121	-0.616121	-0.616121	-0.616121	-0.616121	0.271404	0.0940515	-0.616121	-0.152499
668	XLOC_019526	AT4G35300.3	TMT2 (TONOPLAST MONOSACCHARIDE TRANSPORTER2); carbohydrate transmembrane transporter/ nucleoside transmembrane transporter/ sugar:hydrogen symporter	0.420454	0.498141	0.608519	0.690787	0.712136	0.839974	-0.696576	-0.0906076	0.474631	0.923541	-0.696576	-0.696576	-0.696576	-0.696576	-0.696576	-0.696576	0.467567	0.724041	-0.696576	-0.696576
669		Cluster 1213		C2	C1	C3	S2	S1	S3	SH2	SH3	SL1	SL2	SHL1	SHL3	SHL2	HL1	HL2	HL3	L2	L1	H2	H3
670	XLOC_010424	AT2G40170.1	GEA6 (LATE EMBRYOGENESIS ABUNDANT 6)	-1.37135	-1.17816	-1.43801	-0.883069	-0.595224	-0.371129	0.880553	0.595375	1.34742	1.34517	0.686956	0.289468	0.841834	0.102932	-0.268081	-0.367227	-0.376281	-0.373849	-0.50194	-0.265657
671	XLOC_012913	AT3G54940.2	cysteine-type endopeptidase/ cysteine-type peptidase	-1.39065	-1.32757	-1.21643	-0.494906	-0.326583	-0.312345	1.03927	0.950852	1.45911	1.45481	0.596401	0.332585	0.59939	-0.0833376	-0.673834	-0.45364	-0.255633	-0.321939	-0.224681	-0.106025
672	XLOC_016882	AT4G21020.1	late embryogenesis abundant domain-containing protein / LEA domain-containing protein	-1.2953	-1.30495	-1.13692	-0.760009	-0.499709	-0.319252	1.01607	0.738653	1.45411	1.32403	0.707806	0.528681	0.554329	0.0337352	-0.529999	-0.440033	-0.462495	-0.336949	-0.477401	-0.393282
673	XLOC_014206	AT3G17520.1	late embryogenesis abundant domain-containing protein / LEA domain-containing protein	-1.5796	-1.4467	-1.39755	-0.566083	-0.345307	-0.264425	0.795574	0.665435	1.53748	1.68095	0.495643	0.534485	0.384425	-0.150837	-0.48503	-0.298252	-0.319256	-0.291656	-0.427854	-0.343265
674		Cluster 1214		C2	C1	C3	S2	S1	S3	SH2	SH3	SL1	SL2	SHL1	SHL3	SHL2	HL1	HL2	HL3	L2	L1	H2	H3
675	XLOC_012949	AT3G55640.4	Y1142_ARATH G-type lectin S-receptor-like serine/threonine-protein kinase At1g61420	-1.02077	-1.00928	1.85363	-1.00928	-1.00928	-1.02077	-1.02077	-1.02077	-1.02077	0.87763	-0.982336	2.56611	2.9729	1.66203	-0.950383	-1.02077	1.58733	1.59417	-1.00785	-1.02077
676		Cluster 1215		C2	C1	C3	S2	S1	S3	SH2	SH3	SL1	SL2	SHL1	SHL3	SHL2	HL1	HL2	HL3	L2	L1	H2	H3
677	XLOC_017653	AT4G35770.5	Y1643_ARATH G-type lectin S-receptor-like serine/threonine-protein kinase At1g61430	0.368697	0.380229	0.545066	1.19823	1.18882	1.09953	0.826194	1.0667	-0.630187	-0.544201	-1.28633	-1.25749	-1.29405	-1.54776	-2.06712	-1.92365	0.819641	0.622111	1.34367	1.67122
678	XLOC_017653	AT4G35770.6	Y1643_ARATH G-type lectin S-receptor-like serine/threonine-protein kinase At1g61430	0.457507	0.866572	0.459426	0.856172	1.22756	1.11085	0.5772	0.801631	-0.462361	-0.784971	-1.34275	-1.29614	-1.2771	-1.61215	-1.98396	-1.6894	0.502866	0.446586	1.32022	1.31617
679		Cluster 1216		C2	C1	C3	S2	S1	S3	SH2	SH3	SL1	SL2	SHL1	SHL3	SHL2	HL1	HL2	HL3	L2	L1	H2	H3
680	XLOC_007606	AT2G25350.1	phox (PX) domain-containing protein	0.988358	0.118243	1.00961	1.01195	0.665665	1.34851	0.920176	1.20676	-1.09775	-1.09775	-1.09775	-1.09775	-1.09775	-1.09775	-0.58881	-0.567675	-1.09775	-0.288743	1.04336	0.816818
681		Cluster 1217		C2	C1	C3	S2	S1	S3	SH2	SH3	SL1	SL2	SHL1	SHL3	SHL2	HL1	HL2	HL3	L2	L1	H2	H3
682	XLOC_004811	AT1G30290.2	MLO6_ARATH MLO-like protein 6	-0.581328	-0.581328	-0.581328	0.0217941	-0.581328	-0.0472661	0.703779	-0.24105	0.489748	0.197722	-0.581328	-0.299184	-0.00989361	0.601365	0.212776	-0.581328	0.480794	0.577656	0.255404	0.544323
683		Cluster 1218		C2	C1	C3	S2	S1	S3	SH2	SH3	SL1	SL2	SHL1	SHL3	SHL2	HL1	HL2	HL3	L2	L1	H2	H3
684	XLOC_000557	STRG.1202.5	MLO6_ARATH MLO-like protein 6	0.0647162	0.93909	-0.392615	0.10308	0.0615605	0.0209787	0.445731	0.361845	0.326349	-0.392615	0.671578	-0.392615	-0.0637789	-0.392615	-0.392615	-0.392615	-0.392615	0.165162	0.0446123	-0.392615
685	XLOC_002356	AT1G61210.3	GPT2_ARATH Glucose-6-phosphate/phosphate translocator 2, chloroplastic {ECO:0000303|PubMed:15722468}	-0.246018	0.649284	-0.246018	-0.246018	-0.246018	0.849569	-0.246018	0.0408629	0.284053	-0.246018	0.337019	-0.246018	0.257839	-0.246018	-0.246018	-0.246018	0.289039	0.244552	-0.246018	-0.246018
686		Cluster 1219		C2	C1	C3	S2	S1	S3	SH2	SH3	SL1	SL2	SHL1	SHL3	SHL2	HL1	HL2	HL3	L2	L1	H2	H3
687	XLOC_003482	AT1G03457.1	RNA-binding protein, putative	-0.0813909	1.29197	0.0756674	-0.502547	0.782559	-0.502547	0.135295	-0.0140318	-0.376896	0.213786	-0.502547	-0.502547	-0.502547	-0.304681	-0.502547	-0.502547	0.739293	-0.272344	0.262139	1.06646
688		Cluster 121		C2	C1	C3	S2	S1	S3	SH2	SH3	SL1	SL2	SHL1	SHL3	SHL2	HL1	HL2	HL3	L2	L1	H2	H3
689	XLOC_018681	AT4G18140.4	BGL45_ARATH Beta-glucosidase 45 {ECO:0000303|PubMed:15604686}	-0.972862	0.518735	0.444518	-0.729193	-0.160569	0.117314	-0.378313	-0.972862	-0.972862	-0.958506	1.66868	0.961089	0.723577	1.72647	0.929791	0.747417	-0.293888	-0.452817	-0.972862	-0.972862
690		Cluster 1220		C2	C1	C3	S2	S1	S3	SH2	SH3	SL1	SL2	SHL1	SHL3	SHL2	HL1	HL2	HL3	L2	L1	H2	H3
691	XLOC_015884	AT3G63340.4	MTEF4_ARATH Transcription termination factor MTERF4, chloroplastic {ECO:0000305}	-0.565322	-1.7787	-1.04632	-0.796541	-0.884293	-0.80409	-0.285853	-0.673377	0.139513	-0.00256841	1.51376	0.878052	1.19751	0.74988	1.01073	1.30263	0.389574	0.29191	-0.494088	-0.142412
692	XLOC_009615	STRG.8614.9	GSOX2_ARATH Flavin-containing monooxygenase FMO GS-OX2	-1.15063	-2.03581	-0.242954	-0.584796	-1.3686	-1.25844	-0.650102	-0.496775	0.128655	-0.186611	1.26021	1.2828	1.28482	1.55814	1.16833	1.38831	0.128977	0.546987	-0.244621	-0.527888
693		Cluster 1221		C2	C1	C3	S2	S1	S3	SH2	SH3	SL1	SL2	SHL1	SHL3	SHL2	HL1	HL2	HL3	L2	L1	H2	H3
694	XLOC_011586	AT3G16030.5	GSOX3_ARATH Flavin-containing monooxygenase FMO GS-OX3	-0.178174	0.0105414	-0.317982	0.391358	0.456163	0.176312	1.02849	1.1204	0.809214	0.55474	-1.22641	-1.0542	-1.22641	-0.9694	-0.891842	-0.468534	0.270819	0.269796	0.243476	0.489483
695	XLOC_016844	AT4G20000.1	VQ motif-containing protein	0.0549945	0.222913	-0.0562775	0.203504	0.229325	0.102339	1.08947	1.18603	0.996051	0.591835	-0.65004	-0.730715	-0.688806	-0.75688	-0.636374	-0.604665	0.241449	0.184647	0.262728	0.381186
696	XLOC_010258	AT2G37150.2	zinc finger (C3HC4-type RING finger) family protein	-0.0896058	-0.207184	-0.020024	-0.291587	0.0183018	0.438368	0.667885	1.01629	0.949383	0.892917	-0.656872	-0.803024	-0.656872	-0.821658	-0.559826	-0.637695	0.133701	0.404234	0.252908	0.437765
697		Cluster 1222		C2	C1	C3	S2	S1	S3	SH2	SH3	SL1	SL2	SHL1	SHL3	SHL2	HL1	HL2	HL3	L2	L1	H2	H3
698	XLOC_021305	AT5G40380.1	protein kinase family protein	0.292516	0.354118	-0.107538	0.197253	0.201342	-0.151042	1.20166	1.34967	0.849369	0.733938	-1.1001	-1.57645	-2.26369	-0.852065	-1.31686	-1.49411	0.900293	0.598705	1.12784	1.05515
699		Cluster 1223		C2	C1	C3	S2	S1	S3	SH2	SH3	SL1	SL2	SHL1	SHL3	SHL2	HL1	HL2	HL3	L2	L1	H2	H3
700	XLOC_001158	AT1G24440.1	protein binding / zinc ion binding	-1.07836	-1.36288	-0.85081	-1.63908	-1.62982	-1.63908	-0.547547	-0.460204	0.945404	0.505621	0.706035	1.15856	1.14459	0.914774	0.94396	0.921148	0.955471	1.30878	-0.429313	-0.26724
701	XLOC_002285	STRG.4684.10	NDUF6_RAT NADH dehydrogenase (ubiquinone) complex I, assembly factor 6	-0.82939	-0.897007	-0.824437	-1.68772	-1.63853	-1.65823	-0.138813	-0.295349	0.727914	0.759598	0.61542	0.663813	0.623032	0.711914	0.73632	0.675443	1.34171	1.34727	-0.0845075	-0.148453
702		Cluster 1224		C2	C1	C3	S2	S1	S3	SH2	SH3	SL1	SL2	SHL1	SHL3	SHL2	HL1	HL2	HL3	L2	L1	H2	H3
703	XLOC_007616	STRG.8675.2	SPXM1_ARATH SPX domain-containing membrane protein At1g63010	0.229447	0.268875	-0.733288	-0.161853	-0.594473	-0.721792	0.134609	-0.19823	0.251484	0.336415	0.488899	0.0566503	-0.285444	-0.404451	0.917936	0.555957	0.65242	0.612676	-0.672548	-0.733288
704	XLOC_019843	STRG.20341.4	SCL28_ARATH Scarecrow-like protein 28	0.0709745	-0.661078	-0.469515	-0.661078	-0.661078	-0.661078	0.116289	-0.191192	-0.0617598	1.01157	0.610348	-0.15722	0.0942373	-0.463212	0.591096	0.656805	0.433834	0.684886	-0.0674848	-0.215351
705		Cluster 1225		C2	C1	C3	S2	S1	S3	SH2	SH3	SL1	SL2	SHL1	SHL3	SHL2	HL1	HL2	HL3	L2	L1	H2	H3
706	XLOC_009875	AT2G29960.3	PPR99_ARATH Pentatricopeptide repeat-containing protein At1g63130, mitochondrial	-0.348356	1.80392	0.795804	0.797682	-0.407711	-0.383391	-0.407711	-0.407711	0.191607	-0.407711	-0.407711	0.974126	1.06113	-0.407711	-0.407711	-0.407711	-0.407711	-0.407711	-0.407711	-0.407711
707		Cluster 1226		C2	C1	C3	S2	S1	S3	SH2	SH3	SL1	SL2	SHL1	SHL3	SHL2	HL1	HL2	HL3	L2	L1	H2	H3
708	XLOC_010050	AT2G33380.2	RD20 (RESPONSIVE TO DESSICATION 20); calcium ion binding	-1.03704	-0.965275	-1.00141	-0.990198	-1.00141	-1.03704	-0.54339	-0.886478	2.98586	3.11092	-0.182643	0.000695802	0.219973	-0.764417	-0.775206	-0.158116	2.35638	2.31233	-0.883881	-0.759648
709		Cluster 1227		C2	C1	C3	S2	S1	S3	SH2	SH3	SL1	SL2	SHL1	SHL3	SHL2	HL1	HL2	HL3	L2	L1	H2	H3
710	XLOC_006917	AT2G04790.9	RLM1B_ARATH Disease resistance protein RML1B {ECO:0000305}	-0.387796	0.593225	0.519885	1.49702	0.735039	1.3908	-0.808952	0.242072	-0.808952	-0.808952	-0.332829	-0.808952	0.488533	-0.723527	0.349385	0.389542	-0.352671	-0.808952	-0.808952	0.445037
711		Cluster 1228		C2	C1	C3	S2	S1	S3	SH2	SH3	SL1	SL2	SHL1	SHL3	SHL2	HL1	HL2	HL3	L2	L1	H2	H3
712	XLOC_010538	AT2G09335.2	VATE3_ARATH V-type proton ATPase subunit E3	-1.16272	-1.17422	-1.17422	-0.270406	-1.17422	-1.17422	-1.17422	-1.17422	-1.17422	0.231233	2.25768	2.26061	2.2768	1.84264	1.92895	1.76821	0.347338	-1.17422	-0.912384	-1.17422
713		Cluster 1229		C2	C1	C3	S2	S1	S3	SH2	SH3	SL1	SL2	SHL1	SHL3	SHL2	HL1	HL2	HL3	L2	L1	H2	H3
714	XLOC_013336	STRG.11089.7	VATE3_ARATH V-type proton ATPase subunit E3	-2.75322	-2.75322	-2.75322	-2.75322	-2.75322	-2.75322	0.556826	0.388373	2.31983	2.50699	0.118029	1.47059	1.45903	1.72147	1.75038	1.63228	1.95728	1.52714	-0.640523	-0.248349
715		Cluster 122		C2	C1	C3	S2	S1	S3	SH2	SH3	SL1	SL2	SHL1	SHL3	SHL2	HL1	HL2	HL3	L2	L1	H2	H3
716	XLOC_010371	AT2G39300.1	unknown protein	0.0251283	0.736747	0.378325	0.475691	-0.368456	0.00780146	-0.162893	-0.19794	0.0953246	-0.11745	0.0856421	-0.25216	0.212063	0.203136	0.22447	0.164105	-0.484821	-0.055071	-0.484821	-0.484821
717	XLOC_021822	AT5G50375.2	CDI_ARATH Protein CDI {ECO:0000305}	0.724369	1.03563	0.450665	0.338562	0.255176	-0.464665	-0.0295695	-0.0839352	-0.00628269	-0.464665	-0.464665	-0.352298	-0.464665	0.287227	0.176881	0.0773457	-0.437511	0.35173	-0.464665	-0.464665
718	XLOC_003542	STRG.378.1	CDI_ARATH Protein CDI {ECO:0000305}	0.723532	0.379522	0.312321	-0.0385584	0.265716	-0.282227	0.152868	-0.282227	-0.169861	-0.282227	0.0152574	-0.282227	-0.282227	0.230758	0.038546	0.00701679	-0.282227	0.340703	-0.282227	-0.282227
719		Cluster 1230		C2	C1	C3	S2	S1	S3	SH2	SH3	SL1	SL2	SHL1	SHL3	SHL2	HL1	HL2	HL3	L2	L1	H2	H3
720	XLOC_005354	STRG.4087.2	HRD1B_ARATH ERAD-associated E3 ubiquitin-protein ligase HRD1B {ECO:0000305}	-0.432303	0.373219	0.29766	-0.115246	-0.716269	-1.1057	0.651019	1.61328	-0.0853905	0.38506	-0.263902	-1.14936	0.106081	-0.873065	-1.38575	-1.47858	1.49899	0.980688	0.656642	1.04292
721		Cluster 1231		C2	C1	C3	S2	S1	S3	SH2	SH3	SL1	SL2	SHL1	SHL3	SHL2	HL1	HL2	HL3	L2	L1	H2	H3
722	XLOC_003977	AT1G12370.3	HRD1B_ARATH ERAD-associated E3 ubiquitin-protein ligase HRD1B {ECO:0000305}	0.0118139	0.270548	0.50824	0.348389	0.282038	0.188267	0.124174	-0.637112	-0.0763967	0.141938	-0.637112	0.197195	0.518638	-0.380101	0.218081	0.659199	0.173537	-0.637112	-0.637112	-0.637112
723	XLOC_023245	AT5G12440.10	HRD1B_ARATH ERAD-associated E3 ubiquitin-protein ligase HRD1B {ECO:0000305}	-0.117924	-1.56e-05	0.451548	0.316747	0.964809	0.651042	0.273814	-0.364028	-0.364028	0.198642	-0.364028	-0.364028	0.0549718	-0.364028	-0.328404	0.811018	-0.364028	-0.364028	-0.364028	-0.364028
724		Cluster 1232		C2	C1	C3	S2	S1	S3	SH2	SH3	SL1	SL2	SHL1	SHL3	SHL2	HL1	HL2	HL3	L2	L1	H2	H3
725	XLOC_013447	STRG.11317.1	MUTS2_SYNY3 Endonuclease MutS2 {ECO:0000255|HAMAP-Rule:MF_00092}	-1.4834	-1.47356	-1.59231	-1.48587	-1.53747	-1.33127	-0.396589	-0.97749	0.0453591	-0.173616	2.79073	2.63601	2.59416	2.02826	1.97368	2.12553	-0.53235	-0.619853	-1.19974	-1.39021
726	XLOC_001507	AT1G32230.3	RCD1 (RADICAL-INDUCED CELL DEATH1); protein binding	-1.45948	-1.54294	-1.48502	-1.53132	-1.27447	-1.42021	-0.653699	-1.04463	0.0134305	0.174479	2.49433	2.58691	2.58807	2.15659	2.09164	2.16719	-0.60967	-0.640536	-1.56962	-1.04105
727	XLOC_018015	AT4G02550.2	unknown protein	-1.56952	-1.53506	-1.53708	-1.71851	-1.86648	-1.61385	-0.612116	-0.528517	0.262969	0.21751	2.48988	2.67778	2.50347	2.21522	2.1648	2.31638	-0.730301	-0.750219	-1.21697	-1.16941
728		STRG.4639.4	CALM4_ARATH Calmodulin-4	-1.57415	-1.61615	-1.52876	-1.66947	-1.72222	-1.6494	-0.978197	-0.922938	0.00488286	-0.0582224	3.04388	3.17124	2.98876	2.04758	2.07461	1.98064	-0.507148	-0.537378	-1.29154	-1.25602
729		Cluster 1233		C2	C1	C3	S2	S1	S3	SH2	SH3	SL1	SL2	SHL1	SHL3	SHL2	HL1	HL2	HL3	L2	L1	H2	H3
730	XLOC_012638	AT3G49260.4	CALM4_ARATH Calmodulin-4	0.0978634	0.0549087	0.488478	0.384374	-0.519435	-0.0104994	-0.519435	-0.519435	-0.519435	0.131329	-0.22195	-0.286774	0.153217	0.399714	0.134084	-0.15879	-0.113443	0.0285082	0.623958	0.372762
731	XLOC_014693	AT3G27610.6	CALM4_ARATH Calmodulin-4	-0.0271015	-0.293738	-0.293738	0.786237	-0.293738	-0.293738	-0.293738	-0.293738	-0.293738	-0.293738	-0.293738	-0.293738	-0.293738	0.662319	-0.293738	-0.293738	0.173019	0.186527	1.21164	0.82595
732		Cluster 1234		C2	C1	C3	S2	S1	S3	SH2	SH3	SL1	SL2	SHL1	SHL3	SHL2	HL1	HL2	HL3	L2	L1	H2	H3
733	XLOC_011524	STRG.12565.5	CALM4_ARATH Calmodulin-4	0.0241239	0.323945	-0.441589	-0.441589	-0.441589	-0.441589	-0.441589	1.09297	0.303433	-0.157075	0.289594	0.557689	0.596144	-0.441589	0.141448	-0.182166	0.0834772	0.459132	-0.441589	-0.441589
734	XLOC_024490	AT5G45500.8	AAR2_BOVIN Protein AAR2 homolog	0.131396	0.339638	0.349087	-0.129848	0.0683059	-0.403662	-0.403662	0.420087	0.0325	-0.403662	0.126409	0.483863	0.483863	-0.403662	0.260821	0.0889605	-0.0840439	-0.149068	-0.403662	-0.403662
735		Cluster 1235		C2	C1	C3	S2	S1	S3	SH2	SH3	SL1	SL2	SHL1	SHL3	SHL2	HL1	HL2	HL3	L2	L1	H2	H3
736	XLOC_004947	AT1G33420.2	LRL24_ARATH LEAF RUST 10 DISEASE-RESISTANCE LOCUS RECEPTOR-LIKE PROTEIN KINASE-like 2.4 {ECO:0000303|PubMed:12805585}	-0.218759	-1.01141	-0.933338	-0.489938	-0.363261	-1.23668	0.485348	0.0869778	-0.350716	0.234767	1.15371	1.16003	1.41362	1.38461	1.06958	1.08813	-0.319822	-1.14312	-1.23668	-0.773058
737		Cluster 1236		C2	C1	C3	S2	S1	S3	SH2	SH3	SL1	SL2	SHL1	SHL3	SHL2	HL1	HL2	HL3	L2	L1	H2	H3
738	XLOC_003049	AT1G74810.7	Y4211_ARATH BRCT domain-containing protein At4g02110	-0.997276	0.33443	0.216849	0.769955	0.517225	0.064155	-0.997276	-0.997276	-0.304848	1.78093	-0.997276	-0.997276	-0.997276	-0.997276	0.553133	0.495347	1.89492	1.15003	-0.997276	0.506073
739		Cluster 1237		C2	C1	C3	S2	S1	S3	SH2	SH3	SL1	SL2	SHL1	SHL3	SHL2	HL1	HL2	HL3	L2	L1	H2	H3
740	XLOC_022261	AT5G58787.2	zinc finger (C3HC4-type RING finger) family protein	-1.00471	-0.111736	-1.06407	-0.0662355	-0.583805	-0.98273	1.29095	1.50396	1.69828	1.63326	-1.06407	-1.06407	-1.06407	-1.06407	-1.06407	-1.06407	1.11002	1.16275	1.16213	0.63637
741		Cluster 1238		C2	C1	C3	S2	S1	S3	SH2	SH3	SL1	SL2	SHL1	SHL3	SHL2	HL1	HL2	HL3	L2	L1	H2	H3
742	XLOC_016538	AT4G06195.1	PLST2_ARATH Probable plastidic glucose transporter 2	1.4501	1.68943	1.39875	1.04933	0.966828	1.11295	-0.706393	-0.707898	-1.39261	-0.920909	-0.358524	-1.24109	-0.413335	-0.463304	-0.236741	-0.22484	-0.469673	-0.737567	0.0825778	0.122929
743	XLOC_008035	AT2G34170.6	PLST2_ARATH Probable plastidic glucose transporter 2	1.1669	1.20016	1.17449	1.06848	1.07255	0.762172	-0.270816	-0.369035	-1.11124	-1.1093	-0.827305	-1.11027	-0.82571	-0.155631	-0.131414	-0.192113	-0.632767	-0.98838	0.0416248	0.215928
744		Cluster 1239		C2	C1	C3	S2	S1	S3	SH2	SH3	SL1	SL2	SHL1	SHL3	SHL2	HL1	HL2	HL3	L2	L1	H2	H3
745	XLOC_002574	STRG.5300.4	REV3_ARATH DNA polymerase zeta catalytic subunit	0.238725	0.288158	0.245565	0.266454	-0.231244	-0.326941	0.80355	0.94998	-0.603769	-0.696546	-1.09756	-1.09756	-1.09756	-1.09756	-0.232035	-0.393572	-0.525154	-0.145225	1.15179	1.3338
746	XLOC_019003	AT4G24740.1	AFC2 (ARABIDOPSIS FUS3-COMPLEMENTING GENE 2); kinase/ protein kinase	0.407196	0.169619	0.19363	0.0701214	0.168742	-0.0335152	1.17915	0.895383	-0.616412	-0.699704	-1.51277	-1.5568	-1.25416	-1.16031	-0.418768	-0.469234	-0.597365	-0.0780229	1.02661	1.05965
747		Cluster 123		C2	C1	C3	S2	S1	S3	SH2	SH3	SL1	SL2	SHL1	SHL3	SHL2	HL1	HL2	HL3	L2	L1	H2	H3
748	XLOC_016809	AT4G19160.4	REV3_ARATH DNA polymerase zeta catalytic subunit	1.1051	0.781316	1.00422	1.15067	1.20253	1.02445	1.15162	1.1606	0.0559003	-0.36269	-2.3575	-2.15156	-1.96057	-2.01974	-1.72851	-1.88239	0.483117	0.387946	1.62977	1.32572
749		Cluster 1240		C2	C1	C3	S2	S1	S3	SH2	SH3	SL1	SL2	SHL1	SHL3	SHL2	HL1	HL2	HL3	L2	L1	H2	H3
750	XLOC_008546	AT2G43810.1	small nuclear ribonucleoprotein F, putative / U6 snRNA-associated Sm-like protein, putative / Sm protein F, putative	-0.970421	-0.849673	-1.03754	-0.930454	-0.915482	-1.06166	-0.682188	-0.789892	-0.558518	-0.109547	1.71395	1.44563	1.25239	1.26843	1.54008	1.19934	0.365293	-0.174691	-0.067958	0.363248
751	XLOC_004693	AT1G27770.3	SEOC_ARATH Protein SIEVE ELEMENT OCCLUSION C {ECO:0000303|PubMed:20932300}	-1.52262	-0.707866	-0.646055	-1.01775	-1.15973	-1.15413	-0.650073	-0.75597	-0.621127	-0.155515	1.71495	1.43659	0.987834	1.25971	1.24313	1.07049	-0.00106811	0.114293	0.355908	-0.0325648
752		Cluster 1241		C2	C1	C3	S2	S1	S3	SH2	SH3	SL1	SL2	SHL1	SHL3	SHL2	HL1	HL2	HL3	L2	L1	H2	H3
753	XLOC_009689	STRG.8757.6	SEOC_ARATH Protein SIEVE ELEMENT OCCLUSION C {ECO:0000303|PubMed:20932300}	-1.06602	-1.54111	-1.01204	-1.02006	-0.667688	-1.30968	1.08486	0.992954	1.33487	1.50852	-0.0953807	-0.00356284	-0.359051	-0.621958	0.14416	-0.0743498	1.00955	0.958164	0.727028	0.710778
754	XLOC_013456	AT3G03470.1	CYP89A9; electron carrier/ heme binding / iron ion binding / monooxygenase/ oxygen binding	-1.51677	-1.58525	-1.4844	-0.963095	-1.00091	-0.905481	1.05877	0.940334	1.49265	1.59833	-0.0552348	0.145205	0.0712162	-0.24575	-0.138803	-0.246045	1.08121	1.15939	0.835818	0.75883
755		Cluster 1242		C2	C1	C3	S2	S1	S3	SH2	SH3	SL1	SL2	SHL1	SHL3	SHL2	HL1	HL2	HL3	L2	L1	H2	H3
756	XLOC_000737	STRG.1575.2	IAR1_ARATH IAA-alanine resistance protein 1	-0.51494	0.941866	0.294062	-0.490621	-0.51494	-0.51494	0.403446	0.634969	0.212762	0.117328	0.621907	-0.51494	-0.110037	-0.51494	-0.51494	0.766609	0.0101261	0.717106	-0.51494	-0.51494
757		Cluster 1243		C2	C1	C3	S2	S1	S3	SH2	SH3	SL1	SL2	SHL1	SHL3	SHL2	HL1	HL2	HL3	L2	L1	H2	H3
758		AT5G11610.2	exostosin family protein	0.0876733	0.437283	0.507378	0.464822	0.0335283	0.285108	-0.196376	-0.451286	-0.0823747	-0.464212	-0.464212	-0.464212	-0.445578	-0.0669564	-0.29557	-0.464212	0.361981	0.0558332	0.505906	0.655476
759	XLOC_002063	STRG.4217.5	AGDP1_ARATH Protein AGENET DOMAIN (AGD)-CONTAINING P1 {ECO:0000303|PubMed:30382101}	0.352713	0.977129	0.345253	0.290949	-0.164121	0.186272	-0.280485	-0.153512	0.0437493	-0.111843	-0.280485	-0.280485	-0.280485	-0.16279	-0.244861	-0.280485	-0.280485	-0.280485	0.884944	-0.280485
760	XLOC_017171	AT4G26600.4	AGDP1_ARATH Protein AGENET DOMAIN (AGD)-CONTAINING P1 {ECO:0000303|PubMed:30382101}	0.668208	0.710161	0.522555	-0.230194	-0.230194	-0.230194	-0.230194	-0.230194	-0.230194	-0.230194	-0.230194	-0.230194	-0.230194	-0.230194	-0.230194	-0.230194	-0.230194	0.124823	1.00062	0.19634
761	XLOC_006621	AT1G78530.2	AGDP1_ARATH Protein AGENET DOMAIN (AGD)-CONTAINING P1 {ECO:0000303|PubMed:30382101}	0.738763	0.829769	0.371152	0.246059	0.170516	-0.129227	-0.555674	-0.695799	-0.0395311	-0.316178	-0.352107	-0.531012	-0.531012	0.204923	-0.36123	-0.0249583	0.198728	-0.147855	0.597572	0.327102
762		Cluster 1244		C2	C1	C3	S2	S1	S3	SH2	SH3	SL1	SL2	SHL1	SHL3	SHL2	HL1	HL2	HL3	L2	L1	H2	H3
763	XLOC_003304	AT1G79950.3	PP108_ARATH Putative pentatricopeptide repeat-containing protein At1g68930	0.708421	0.894644	0.451275	0.811081	0.507948	0.75646	0.266536	-0.868343	-0.868343	0.479323	-0.586199	0.364318	-0.284342	-0.581461	-0.868343	0.148867	-0.868343	-0.868343	0.578972	-0.174131
764		Cluster 1245		C2	C1	C3	S2	S1	S3	SH2	SH3	SL1	SL2	SHL1	SHL3	SHL2	HL1	HL2	HL3	L2	L1	H2	H3
765	XLOC_019544	AT4G35830.2	aconitate hydratase, cytoplasmic / citrate hydro-lyase / aconitase (ACO)	-0.853274	-0.646746	-0.0344595	-0.44689	-0.103252	-0.859037	-0.715143	-0.319047	0.304069	-0.316665	0.567362	0.17971	1.04423	0.67817	0.683731	1.36517	-0.33824	1.26935	-0.705764	-0.753278
766		Cluster 1246		C2	C1	C3	S2	S1	S3	SH2	SH3	SL1	SL2	SHL1	SHL3	SHL2	HL1	HL2	HL3	L2	L1	H2	H3
767	XLOC_015660	AT3G58990.1	aconitase C-terminal domain-containing protein	1.37361	1.3805	1.48792	1.87045	1.89143	1.8216	0.475175	0.504663	0.472327	0.17793	-1.93652	-2.63251	-2.5029	-2.16889	-2.4159	-2.32917	0.242874	0.722222	1.04601	0.519184
768		Cluster 1247		C2	C1	C3	S2	S1	S3	SH2	SH3	SL1	SL2	SHL1	SHL3	SHL2	HL1	HL2	HL3	L2	L1	H2	H3
769	XLOC_000041	AT1G01800.2	short-chain dehydrogenase/reductase (SDR) family protein	0.89629	1.70984	0.212447	-0.646384	0.277189	1.52901	-1.45703	-1.45703	0.151776	-0.652154	0.730735	-0.175483	-1.45703	0.971645	-1.45703	-1.45703	1.86099	-0.172519	0.56338	0.0283936
770		Cluster 1248		C2	C1	C3	S2	S1	S3	SH2	SH3	SL1	SL2	SHL1	SHL3	SHL2	HL1	HL2	HL3	L2	L1	H2	H3
771	XLOC_010924	AT3G02600.1	LPP3 (LIPID PHOSPHATE PHOSPHATASE 3); phosphatidate phosphatase	0.887863	0.95778	0.624829	0.753017	0.0720608	0.856312	0.264628	-0.170765	0.0733088	-0.216544	-0.208939	-0.591477	-0.404404	-0.198359	-0.0952135	-0.804178	-0.896448	-0.540953	-0.408754	0.0462358
772	XLOC_019363	AT4G32000.2	PP108_ARATH Putative pentatricopeptide repeat-containing protein At1g68930	0.444189	0.870588	0.56167	0.314702	-0.0100014	0.606368	0.596627	-0.138602	-0.550029	-0.550029	0.0840999	-0.30028	-0.550029	-0.138602	-0.550029	-0.550029	-0.550029	-0.319826	0.0521431	0.677096
773		Cluster 1249		C2	C1	C3	S2	S1	S3	SH2	SH3	SL1	SL2	SHL1	SHL3	SHL2	HL1	HL2	HL3	L2	L1	H2	H3
774	XLOC_010050	STRG.9479.1	CSCLB_ARATH CSC1-like protein At1g69450	-1.01299	-0.906361	-0.773556	-0.348482	-0.436646	-0.274425	1.63047	1.30556	-2.71165	-2.71165	2.22277	2.31049	2.20028	1.74712	1.46451	1.7273	-2.71165	-2.71165	-0.0149916	0.00555708
775		Cluster 124		C2	C1	C3	S2	S1	S3	SH2	SH3	SL1	SL2	SHL1	SHL3	SHL2	HL1	HL2	HL3	L2	L1	H2	H3
776	XLOC_003543	AT1G04570.1	integral membrane transporter family protein	-0.568095	-0.845745	-0.590269	-0.457631	-0.733126	-0.59416	-0.686685	-0.520111	0.307591	-0.178879	1.44595	1.72495	1.75268	1.84933	1.75115	1.06084	-0.873851	-0.223388	-0.470985	-0.697109
777	XLOC_013642	AT3G06630.6	CSCLB_ARATH CSC1-like protein At1g69450	-0.410331	-0.683219	-0.552963	-0.542621	-0.782485	-0.417663	-0.290121	-0.774395	-0.0466011	-0.462451	1.34954	1.58915	1.38909	1.85514	1.9983	0.86553	-0.231727	-0.0596499	-0.636036	-0.358013
778	XLOC_013851	STRG.12111.3	KINGL_ARATH SNF1-related protein kinase regulatory subunit gamma-1-like	-0.224074	-0.55241	-0.535896	-0.690578	-0.581488	-0.652104	-0.449851	0.0180868	-0.00900691	-0.455016	1.24495	1.88654	1.6847	1.80942	1.62842	0.992132	-0.934247	0.141628	-0.267945	-0.755373
779	XLOC_004941	AT1G33350.1	pentatricopeptide (PPR) repeat-containing protein	-0.426271	-0.46015	-0.46015	-0.42841	-0.283918	-0.359448	-0.417039	-0.891324	-0.131528	-0.648426	1.12384	1.65796	1.47438	1.70344	1.53327	1.19249	-0.657597	-0.32916	-0.532693	-0.65927
780	XLOC_008527	STRG.10463.9	WDL7_ARATH Protein WVD2-like 7 {ECO:0000305}	-0.611616	-0.431408	-0.306504	-0.47088	-0.89743	-0.879613	-0.0991344	-0.360109	0.277832	-0.696904	1.71294	1.52643	1.51519	1.64152	1.52982	0.917588	-0.474394	-0.180608	-0.515076	-0.823854
781	XLOC_004662	STRG.2623.3	ALGC_PSESM Phosphomannomutase/phosphoglucomutase	-0.573009	-0.337895	-0.573009	-0.573009	-0.573009	-0.573009	-0.177947	-0.573009	-0.573009	-0.0834664	1.41358	1.71778	1.80495	1.58597	1.82154	1.54999	-0.573009	-0.318415	-0.573009	-0.573009
782		Cluster 1250		C2	C1	C3	S2	S1	S3	SH2	SH3	SL1	SL2	SHL1	SHL3	SHL2	HL1	HL2	HL3	L2	L1	H2	H3
783		AT5G27970.2	DNAJ_THESQ Chaperone protein DnaJ {ECO:0000255|HAMAP-Rule:MF_01152}	0.173637	-0.344395	-0.344395	-0.344395	-0.344395	0.206506	-0.344395	0.304531	-0.344395	0.808762	-0.344395	-0.344395	-0.344395	0.458832	-0.344395	-0.344395	-0.344395	0.940119	0.58691	0.65344
784		Cluster 1251		C2	C1	C3	S2	S1	S3	SH2	SH3	SL1	SL2	SHL1	SHL3	SHL2	HL1	HL2	HL3	L2	L1	H2	H3
785	XLOC_023434	STRG.21683.4	UGGG_ARATH UDP-glucose:glycoprotein glucosyltransferase	-0.48125	-0.48125	-0.48125	-0.354277	-0.48125	-0.48125	-0.48125	-0.48125	0.290213	-0.48125	1.13275	-0.38769	0.93775	-0.48125	1.15288	1.27107	-0.252277	0.492545	-0.48125	0.52953
786		Cluster 1252		C2	C1	C3	S2	S1	S3	SH2	SH3	SL1	SL2	SHL1	SHL3	SHL2	HL1	HL2	HL3	L2	L1	H2	H3
787	XLOC_013119	AT3G59350.6	RN170_DANRE E3 ubiquitin-protein ligase RNF170	-1.38588	-1.08336	-1.42209	-1.03624	-0.751011	-0.603621	-0.751011	-0.289306	-0.213817	-0.612416	1.22578	1.412	1.50118	1.04197	1.58912	1.49232	-0.205283	-0.188221	-0.291852	-0.39407
788	XLOC_016800	AT4G18950.2	KN14Q_ARATH Kinesin-like protein KIN-14Q {ECO:0000305}	-1.18899	-1.37707	-1.04039	-1.17031	-1.47033	-0.843571	-0.185688	-0.489604	-0.528244	-0.502808	1.05473	1.60458	1.63776	1.21425	1.29095	1.53283	-0.247844	-0.376019	-0.0950526	-0.372934
789	XLOC_013822	AT3G10380.2	CIP7_ARATH COP1-interacting protein 7 {ECO:0000303|PubMed:9668129}	-1.14746	-1.52876	-1.22734	-1.27757	-1.1336	-0.681348	-0.502383	-0.265335	-0.287261	-0.475634	1.35279	1.36016	1.45706	1.45166	1.05337	1.3232	-0.211012	-0.00331629	-0.0502021	-0.203559
790		Cluster 1253		C2	C1	C3	S2	S1	S3	SH2	SH3	SL1	SL2	SHL1	SHL3	SHL2	HL1	HL2	HL3	L2	L1	H2	H3
791	XLOC_022368	AT5G61160.1	AACT1 (anthocyanin 5-aromatic acyltransferase 1); transferase/ transferase, transferring acyl groups other than amino-acyl groups	1.10616	0.85385	0.920799	-0.662625	-0.632948	-0.655722	-0.808349	-0.69312	-0.60387	-0.676531	-0.72027	-0.626186	-0.735958	0.42527	0.227796	0.431502	0.487301	0.304128	1.0161	0.959152
792	XLOC_012351	AT3G42800.1	unknown protein	1.2186	1.06654	1.06684	-0.741535	-0.779977	-0.748282	-0.769231	-0.654844	-0.603973	-0.726787	-0.667095	-0.666087	-0.736275	0.40171	0.328926	0.393527	0.399217	0.394461	1.02845	0.952401
793		Cluster 1254		C2	C1	C3	S2	S1	S3	SH2	SH3	SL1	SL2	SHL1	SHL3	SHL2	HL1	HL2	HL3	L2	L1	H2	H3
794	XLOC_008008	STRG.9493.6	XPOT_ARATH Exportin-T	-0.725082	-0.725082	-0.725082	-0.725082	-0.391659	-0.725082	0.439704	0.0216604	0.539754	0.680366	0.463952	0.162443	-0.725082	-0.300698	-0.118166	0.519196	0.717463	0.804988	0.11165	0.69984
795		Cluster 1255		C2	C1	C3	S2	S1	S3	SH2	SH3	SL1	SL2	SHL1	SHL3	SHL2	HL1	HL2	HL3	L2	L1	H2	H3
796	XLOC_015421	STRG.15299.6	DRG2_ARATH Developmentally-regulated G-protein 2	-0.341282	-0.587386	0.46781	-0.493826	-0.587386	-0.587386	-0.587386	-0.146965	-0.558817	-0.587386	0.429823	0.321043	0.72586	0.735696	1.10905	-0.587386	-0.53358	1.15289	0.504145	0.152462
797		Cluster 1256		C2	C1	C3	S2	S1	S3	SH2	SH3	SL1	SL2	SHL1	SHL3	SHL2	HL1	HL2	HL3	L2	L1	H2	H3
798	XLOC_003750	STRG.770.6	PUB35_ARATH U-box domain-containing protein 35	0.954946	-0.48866	1.02887	-0.464341	0.666441	0.118256	0.157502	-0.48866	0.553984	0.47777	-0.48866	-0.3951	-0.27205	-0.48866	-0.48866	-0.48866	-0.48866	-0.0794053	0.177642	0.496111
799		Cluster 1257		C2	C1	C3	S2	S1	S3	SH2	SH3	SL1	SL2	SHL1	SHL3	SHL2	HL1	HL2	HL3	L2	L1	H2	H3
800	XLOC_018358	AT4G12510.1	protease inhibitor/seed storage/lipid transfer protein (LTP) family protein	1.44829	1.86997	1.73476	1.81754	1.6507	1.54514	0.74026	0.37574	-0.285729	-0.10355	-1.85656	-2.19293	-1.8899	-1.76687	-1.95249	-2.39636	-0.0553967	-0.751342	1.54853	1.5202
801	XLOC_018358	AT4G12520.1	protease inhibitor/seed storage/lipid transfer protein (LTP) family protein	1.21393	1.69496	1.50353	1.56093	1.43037	1.47609	0.711656	0.596554	-0.197669	-0.198891	-1.73379	-2.48461	-2.06819	-1.90914	-1.75541	-2.42091	-0.0549337	-0.39527	1.47138	1.55941
802		Cluster 1258		C2	C1	C3	S2	S1	S3	SH2	SH3	SL1	SL2	SHL1	SHL3	SHL2	HL1	HL2	HL3	L2	L1	H2	H3
803	XLOC_013641	STRG.11710.3	PUB35_ARATH U-box domain-containing protein 35	-0.418852	0.38313	0.609691	0.0871145	0.938046	-0.52453	-0.52453	0.850648	-0.235286	0.322665	-0.52453	0.724612	0.577792	-0.52453	-0.52453	-0.52453	-0.497376	-0.054644	-0.133862	-0.00649853
804		Cluster 1259		C2	C1	C3	S2	S1	S3	SH2	SH3	SL1	SL2	SHL1	SHL3	SHL2	HL1	HL2	HL3	L2	L1	H2	H3
805	XLOC_003166	STRG.6515.2	PUB35_ARATH U-box domain-containing protein 35	-1.65526	-1.63832	-1.57974	-1.11141	-1.31971	-2.0708	0.305252	0.427553	1.26505	0.983055	1.70515	1.38189	1.59523	1.10329	1.10115	1.29752	0.826664	0.657674	-1.21685	-1.60227
806	XLOC_008209	AT2G37470.1	histone H2B, putative	-1.53463	-1.58562	-1.76465	-1.33772	-1.60303	-2.3592	0.440098	0.393874	0.779126	0.788273	1.71111	1.04843	1.79954	0.901431	1.23523	0.991866	1.10207	0.669195	-1.63848	-1.24917
807		Cluster 125		C2	C1	C3	S2	S1	S3	SH2	SH3	SL1	SL2	SHL1	SHL3	SHL2	HL1	HL2	HL3	L2	L1	H2	H3
808	XLOC_016054	AT4G02690.1	glutamate binding	-0.596205	-0.596205	-0.436576	-0.596205	-0.215475	-0.596205	-0.32837	-0.26622	0.0691878	-0.201275	1.04303	1.06964	1.03885	0.954203	0.833009	0.84714	-0.596205	-0.251376	-0.499943	-0.596205
809	XLOC_005282	STRG.3947.1	P2C16_ARATH Protein phosphatase 2C 16	-0.554602	-0.727089	-0.394811	-0.524201	-0.57783	-0.53679	-0.727089	-0.183098	0.044374	-0.478929	1.07696	1.02223	1.63972	0.916304	0.873889	0.859015	-0.11828	-0.286468	-0.727089	-0.254082
810	XLOC_017897	STRG.16302.4	P2C16_ARATH Protein phosphatase 2C 16	-0.370455	-0.639694	-0.652185	-0.418724	-0.629779	-0.295062	-0.689033	-0.680052	-0.188426	-0.237034	0.634182	1.40319	1.35345	0.869263	0.825605	0.694618	-0.217833	-0.246903	-0.502191	-0.380812
811	XLOC_010062	AT2G33585.2	CACLC_ARATH Anoctamin-like protein At1g73020	-0.496029	-0.552827	-0.693119	-0.267682	-0.680892	-0.391718	-0.636535	-0.408756	-0.0320288	-0.436236	1.02618	1.28554	1.41421	0.857468	0.775992	0.801827	-0.26403	-0.204769	-0.516524	-0.489617
812	XLOC_020812	AT5G23480.2	SCP6_ARATH Serine carboxypeptidase-like 6	-0.674579	-0.602816	-0.451774	-0.674579	-0.591876	-0.604189	-0.462943	-0.334301	-0.104116	-0.294958	1.29738	1.08628	1.2948	0.833343	0.826223	0.733046	-0.399572	-0.301947	-0.302741	-0.674579
813	XLOC_005933	AT1G65040.1	protein binding / zinc ion binding	-0.712071	-0.609847	-0.536552	-0.544389	-0.417643	-0.72601	-0.217306	-0.465737	-0.213731	-0.154266	1.09023	1.11674	1.20521	0.808857	0.870788	0.841865	-0.3711	-0.243904	-0.354273	-0.211946
814	XLOC_020544	STRG.21767.2	SCP3_ARATH Serine carboxypeptidase-like 3	-0.594903	-0.594903	-0.594903	-0.594903	-0.594903	-0.394524	-0.372098	-0.164082	-0.10536	-0.214297	0.967279	0.771909	1.24988	1.25829	0.943415	0.72298	-0.594903	-0.309169	-0.594903	-0.594903
815		Cluster 1260		C2	C1	C3	S2	S1	S3	SH2	SH3	SL1	SL2	SHL1	SHL3	SHL2	HL1	HL2	HL3	L2	L1	H2	H3
816	XLOC_014116	STRG.12625.4	CTF64_ARATH Cleavage stimulating factor 64 {ECO:0000303|PubMed:12379796}	-0.530787	-0.115417	-0.648482	-0.636986	0.0783495	0.256099	-0.648482	-0.648482	0.835398	-0.648482	-0.648482	1.65661	0.541817	0.534211	-0.648482	-0.648482	1.04484	0.761316	-0.648482	0.762402
817		Cluster 1261		C2	C1	C3	S2	S1	S3	SH2	SH3	SL1	SL2	SHL1	SHL3	SHL2	HL1	HL2	HL3	L2	L1	H2	H3
818	XLOC_007646	AT2G26150.4	TTM1_ARATH Inorganic pyrophosphatase TTM1 {ECO:0000305}	-5.18056	-5.52279	-5.77406	-5.86762	-5.86762	-5.52735	1.04741	0.881683	1.50643	1.51543	5.37665	5.44857	5.22927	4.49072	4.53501	4.46743	0.656096	0.670434	-0.950526	-1.13459
819		Cluster 1262		C2	C1	C3	S2	S1	S3	SH2	SH3	SL1	SL2	SHL1	SHL3	SHL2	HL1	HL2	HL3	L2	L1	H2	H3
820	XLOC_015001	AT3G46090.1	ZAT7; nucleic acid binding / transcription factor/ zinc ion binding	-2.07672	-2.12121	-2.29911	-1.70181	-2.04715	-2.15339	1.26154	1.13904	1.75118	1.31204	1.00893	1.55027	1.57718	0.333831	0.124612	0.561351	0.790673	0.71289	0.323495	-0.0476423
821	XLOC_015000	AT3G46080.1	zinc finger (C2H2 type) family protein	-2.09403	-2.47309	-2.09293	-1.88575	-2.11561	-2.15918	0.899504	0.999462	1.76446	1.31914	1.3388	1.94912	2.24816	0.139695	0.580452	0.481291	0.83902	0.511021	-0.183372	-0.0661546
822		Cluster 1263		C2	C1	C3	S2	S1	S3	SH2	SH3	SL1	SL2	SHL1	SHL3	SHL2	HL1	HL2	HL3	L2	L1	H2	H3
823	XLOC_000391	AT1G08970.3	NF-YC9 (NUCLEAR FACTOR Y, SUBUNIT C9); DNA binding / transcription factor	0.128245	0.0880929	1.17047	-1.15923	-0.39624	-0.460564	-1.15923	-0.502044	-0.329783	0.706692	0.429098	-0.0296142	-0.159949	0.366842	0.623182	0.97598	1.05085	0.975651	-1.15923	-1.15923
824		Cluster 1264		C2	C1	C3	S2	S1	S3	SH2	SH3	SL1	SL2	SHL1	SHL3	SHL2	HL1	HL2	HL3	L2	L1	H2	H3
825	XLOC_020206	STRG.21064.1	SAMC1_ARATH S-adenosylmethionine carrier 1, chloroplastic/mitochondrial	-2.49552	-2.2734	-2.4011	-2.81435	-2.54022	-2.30408	-0.610483	-0.431664	1.21189	1.12907	2.33394	2.35604	2.36312	2.0757	2.14864	2.21086	0.779044	0.816902	-0.582269	-0.972128
826		Cluster 1265		C2	C1	C3	S2	S1	S3	SH2	SH3	SL1	SL2	SHL1	SHL3	SHL2	HL1	HL2	HL3	L2	L1	H2	H3
827		AT4G36010.2	pathogenesis-related thaumatin family protein	-2.3985	-2.5261	-2.48756	-2.20812	-2.3722	-2.50995	-1.26764	-1.37359	-0.838893	-0.729887	4.0056	3.95144	3.93288	3.62161	3.69044	3.62185	-0.607421	-0.480331	-1.60211	-1.42152
828	XLOC_022432	AT5G62520.1	SRO5 (SIMILAR TO RCD ONE 5); NAD+ ADP-ribosyltransferase	-2.61074	-2.28881	-2.39661	-2.48575	-2.43953	-2.37134	-1.26875	-1.33037	-0.33082	-0.276598	4.01627	4.08317	3.95309	3.48678	3.44653	3.54971	-0.427251	-0.615072	-1.71543	-1.97847
829	XLOC_020295	STRG.21244.2	CLPB1_ARATH Chaperone protein ClpB1	-2.2685	-2.1858	-2.14153	-2.2685	-2.22027	-2.22166	-1.83341	-2.00307	0.0528485	-0.545162	3.81745	3.85347	3.96789	3.52261	3.30566	3.6842	-0.445161	-0.305028	-1.74243	-2.02362
830		Cluster 1266		C2	C1	C3	S2	S1	S3	SH2	SH3	SL1	SL2	SHL1	SHL3	SHL2	HL1	HL2	HL3	L2	L1	H2	H3
831	XLOC_024418	AT5G44290.4	protein kinase family protein	-0.358791	0.115469	0.221165	0.171463	-0.472979	-0.588456	-1.00349	-1.25298	0.0820106	0.161044	0.822535	0.461152	0.717964	0.408705	1.23501	0.876121	-0.238226	-0.782398	0.133116	-0.70843
832		Cluster 1267		C2	C1	C3	S2	S1	S3	SH2	SH3	SL1	SL2	SHL1	SHL3	SHL2	HL1	HL2	HL3	L2	L1	H2	H3
833		STRG.13608.6	PP123_ARATH Pentatricopeptide repeat-containing protein At1g74750	-1.53342	-1.46541	-1.09747	-1.08482	-0.757107	-1.83975	-0.0971567	0.226232	1.02945	0.617267	0.304074	0.828692	0.828692	0.352567	1.08076	1.02668	0.689767	0.928975	-0.086395	0.0483826
834		STRG.13608.4	BOR5_ARATH Putative boron transporter 5	-1.18637	-1.54139	-1.18236	-1.42031	-1.08785	-1.07739	0.338765	-0.497397	0.630476	0.780746	0.552284	0.593313	0.831387	0.0917091	0.624082	1.15486	1.25256	0.86257	0.202238	0.078072
835		Cluster 1268		C2	C1	C3	S2	S1	S3	SH2	SH3	SL1	SL2	SHL1	SHL3	SHL2	HL1	HL2	HL3	L2	L1	H2	H3
836		AT1G04083.1	BOR5_ARATH Putative boron transporter 5	-1.48428	-1.49527	-1.26154	-1.10371	-0.676575	-1.50881	-0.0496066	-0.819648	-0.925501	-0.20031	1.94453	2.01011	1.65877	1.90096	1.97968	1.96506	-0.590912	0.090921	-0.139659	-1.29422
837		Cluster 1269		C2	C1	C3	S2	S1	S3	SH2	SH3	SL1	SL2	SHL1	SHL3	SHL2	HL1	HL2	HL3	L2	L1	H2	H3
838	XLOC_020289	AT5G11510.1	MYB3R-4 (myb domain protein 3R-4); DNA binding / transcription coactivator/ transcription factor	1.06461	-0.305549	-0.14592	0.0175324	-0.305549	-0.305549	-0.305549	0.660143	-0.305549	-0.305549	-0.305549	-0.305549	-0.305549	-0.305549	-0.305549	0.0404146	-0.305549	0.43775	1.04721	0.54485
839		AT3G59710.1	short-chain dehydrogenase/reductase (SDR) family protein	0.825358	-0.482071	-0.482071	0.191486	-0.482071	-0.400731	0.231625	-0.0121849	0.314527	0.0288911	-0.443635	-0.299379	-0.0771677	-0.347193	-0.147503	-0.237184	-0.482071	0.373122	0.875763	1.05249
840		Cluster 126		C2	C1	C3	S2	S1	S3	SH2	SH3	SL1	SL2	SHL1	SHL3	SHL2	HL1	HL2	HL3	L2	L1	H2	H3
841	XLOC_001103	AT1G23040.2	BOR5_ARATH Putative boron transporter 5	-0.755038	-0.755038	-0.755038	0.604483	0.269282	-0.755038	-0.755038	-0.755038	1.0374	1.55268	0.820274	0.685383	-0.755038	-0.755038	0.481914	0.598285	0.226084	1.27459	-0.755038	-0.755038
842		Cluster 1270		C2	C1	C3	S2	S1	S3	SH2	SH3	SL1	SL2	SHL1	SHL3	SHL2	HL1	HL2	HL3	L2	L1	H2	H3
843	XLOC_017277	AT4G28570.1	alcohol oxidase-related	0.899197	-0.0261965	-0.0827382	-0.0105884	0.805316	0.809426	-0.489819	0.0272047	0.0600966	0.0825857	-0.489819	0.194551	0.218589	0.11899	-0.489819	-0.489819	-0.489819	-0.489819	-0.489819	0.332299
844		Cluster 1271		C2	C1	C3	S2	S1	S3	SH2	SH3	SL1	SL2	SHL1	SHL3	SHL2	HL1	HL2	HL3	L2	L1	H2	H3
845	XLOC_017500	STRG.19460.3	BOR5_ARATH Putative boron transporter 5	-0.238968	0.0926538	0.0460189	-0.748917	-0.748917	-0.748917	-0.470337	-0.318096	0.0309732	-0.748917	0.660881	0.64065	0.727206	0.982266	0.39317	0.678689	-0.195065	0.313896	-0.477491	0.12922
846		Cluster 1272		C2	C1	C3	S2	S1	S3	SH2	SH3	SL1	SL2	SHL1	SHL3	SHL2	HL1	HL2	HL3	L2	L1	H2	H3
847	XLOC_022645	AT5G66620.2	5NTC_DICDI Cytosolic purine 5'-nucleotidase {ECO:0000250|UniProtKB:P49902}	-0.652595	-0.653847	-0.614318	-0.286553	-0.260576	-0.409087	0.48115	-0.0958514	1.16669	1.30712	-0.592551	-0.857988	0.604065	0.668081	-0.857988	0.0496723	0.724568	0.66758	-0.448732	0.0611618
848		Cluster 1273		C2	C1	C3	S2	S1	S3	SH2	SH3	SL1	SL2	SHL1	SHL3	SHL2	HL1	HL2	HL3	L2	L1	H2	H3
849	XLOC_006570	STRG.6565.3	RPA43_SCHPO DNA-directed RNA polymerase I subunit rpa43	-0.735046	-0.735046	-0.735046	-0.563839	-0.735046	-0.554898	-0.0134544	-0.304225	0.505574	0.60694	0.80746	-0.502385	0.358514	0.485903	0.524377	0.342197	0.483425	0.238749	0.315282	0.210562
850	XLOC_012620	AT3G48780.2	CTU1_ARATH Cytoplasmic tRNA 2-thiolation protein 1 {ECO:0000255|HAMAP-Rule:MF_03053}	-0.719636	-0.817291	-1.1136	-0.819643	-0.818467	-0.802099	-0.119384	-0.189122	0.768454	0.491893	0.734395	0.0936664	0.410462	0.0924163	0.588169	0.907878	0.596571	0.11229	0.258793	0.344255
851		Cluster 1274		C2	C1	C3	S2	S1	S3	SH2	SH3	SL1	SL2	SHL1	SHL3	SHL2	HL1	HL2	HL3	L2	L1	H2	H3
852	XLOC_011045	AT3G04970.3	CTU1_ARATH Cytoplasmic tRNA 2-thiolation protein 1 {ECO:0000255|HAMAP-Rule:MF_03053}	-0.908694	-0.997547	-1.55542	-0.953153	-1.31082	-1.32466	0.042181	0.331165	0.268625	0.398707	1.48376	1.25922	1.43407	1.06748	1.11543	1.04344	0.0639458	-0.102531	-0.614268	-0.740932
853	XLOC_011386	AT3G12350.2	CTU1_ARATH Cytoplasmic tRNA 2-thiolation protein 1 {ECO:0000255|HAMAP-Rule:MF_03053}	-1.43245	-1.20367	-1.02978	-1.04683	-1.48337	-1.48491	-0.0672656	0.0375361	-0.0436898	0.179395	1.15015	1.50469	1.33137	1.76647	1.55903	1.55866	0.137251	-0.0227397	-0.60939	-0.800468
854		STRG.14080.5	CCB24_ARATH Cyclin-B2-4	-0.934161	-1.01799	-1.38201	-0.983655	-1.05777	-1.18163	-0.39432	-0.0693399	0.64621	0.0732235	1.05576	1.11471	0.965661	1.37843	1.20103	1.20512	0.0141544	-0.0641222	-0.216575	-0.352729
855	XLOC_013059	STRG.15676.1	CML38_ARATH Calcium-binding protein CML38 {ECO:0000303|Ref.5}	-1.27037	-1.14207	-1.0788	-1.27037	-1.27037	-1.27037	0.376718	0.0897173	0.223794	0.023593	1.44991	1.28053	1.01888	1.49262	1.63132	1.24691	0.207311	-0.333022	-0.957701	-0.448248
856	XLOC_002316	AT1G59980.1	ARL2 (ARG1-LIKE 2); heat shock protein binding / unfolded protein binding	-1.21541	-0.815545	-1.47618	-0.916556	-1.07604	-1.16758	-0.359468	-0.125999	0.526579	0.180956	1.13327	0.990629	1.31247	1.43792	1.39689	1.41007	-0.215828	-0.0777531	-0.41954	-0.522893
857	XLOC_024369	STRG.23621.4	SKP2B_ARATH F-box protein SKP2B	-0.942279	-1.14086	-1.1222	-1.345	-1.13088	-1.02423	0.0511584	-0.293977	0.459879	0.52487	0.988709	0.983548	1.07723	1.60509	1.28517	1.47936	-0.12653	-0.0381555	-0.640129	-0.650789
858		Cluster 1275		C2	C1	C3	S2	S1	S3	SH2	SH3	SL1	SL2	SHL1	SHL3	SHL2	HL1	HL2	HL3	L2	L1	H2	H3
859	XLOC_023299	AT5G13800.1	hydrolase, alpha/beta fold family protein	1.3982	2.41356	1.80516	2.6887	0.528781	2.41913	0.368633	-0.0420256	-1.02753	-1.02753	-1.02753	-1.02753	-1.02753	-1.02753	-1.02753	-1.02753	-1.02753	-1.02753	-0.277348	-1.02753
860		Cluster 1276		C2	C1	C3	S2	S1	S3	SH2	SH3	SL1	SL2	SHL1	SHL3	SHL2	HL1	HL2	HL3	L2	L1	H2	H3
861	XLOC_001194	AT1G25420.4	SKP2B_ARATH F-box protein SKP2B	0.126896	-0.433819	1.04541	1.47845	1.32576	1.42018	-0.433819	-0.433819	-0.433819	-0.433819	-0.433819	0.545841	-0.433819	-0.433819	-0.433819	-0.433819	-0.302888	-0.433819	-0.433819	-0.433819
862	XLOC_015547	AT3G56860.11	SKP2B_ARATH F-box protein SKP2B	-0.308232	-0.41391	1.2967	1.86467	1.43609	0.715043	-0.41391	-0.41391	-0.41391	-0.41391	-0.395276	0.733397	-0.375474	-0.41391	-0.41391	-0.41391	-0.41391	-0.41391	-0.41391	-0.41391
863		Cluster 1277		C2	C1	C3	S2	S1	S3	SH2	SH3	SL1	SL2	SHL1	SHL3	SHL2	HL1	HL2	HL3	L2	L1	H2	H3
864	XLOC_012730	AT3G51240.2	AGL27_ARATH Agamous-like MADS-box protein AGL27	-0.158879	-0.471253	-0.30735	-0.196092	-0.369604	-0.421232	-1.63249	-1.60436	1.6923	1.81455	0.0750302	-0.130056	0.125663	0.734435	1.02704	0.858522	0.86166	0.929942	-1.57105	-1.25679
865	XLOC_007471	AT2G22590.1	transferase, transferring glycosyl groups	-0.393093	-0.48785	-0.488212	-0.641782	-0.634963	-0.825951	-1.99131	-1.81957	1.56719	1.83097	0.695823	0.711488	0.839561	0.788405	0.965656	0.963939	0.87259	1.03042	-1.51484	-1.46847
866	XLOC_020182	AT5G08640.1	FLS (FLAVONOL SYNTHASE); flavonol synthase	-0.400954	-0.537686	-0.45844	-0.315969	-0.412043	-0.741799	-1.95962	-1.45813	1.51014	1.47499	0.391726	0.518359	0.577775	0.94102	1.13271	1.05119	0.85049	0.734005	-1.46415	-1.43363
867		Cluster 1278		C2	C1	C3	S2	S1	S3	SH2	SH3	SL1	SL2	SHL1	SHL3	SHL2	HL1	HL2	HL3	L2	L1	H2	H3
868	XLOC_000105	AT1G03070.2	TOB1A_XENLA DNA topoisomerase 2-binding protein 1-A	-3.14312	-3.50825	-3.32683	-3.50825	-3.50825	-2.98218	-1.14284	-1.56002	1.2648	1.26917	4.10542	4.105	4.20857	3.94929	3.93922	3.99382	0.130404	0.138374	-2.28792	-2.13641
869		Cluster 1279		C2	C1	C3	S2	S1	S3	SH2	SH3	SL1	SL2	SHL1	SHL3	SHL2	HL1	HL2	HL3	L2	L1	H2	H3
870	XLOC_010699	AT2G45315.1	other RNA	0.604882	0.0553297	0.459018	-0.702547	0.0321084	1.40313	0.599041	1.036	0.966933	0.20972	-0.702547	-0.702547	-0.702547	-0.702547	-0.702547	-0.702547	0.051913	-0.702547	0.904843	-0.702547
871	XLOC_017830	AT4G39420.2	unknown protein	0.990026	0.469792	0.73949	-0.756716	1.02779	0.994319	0.210452	0.754752	0.250479	-0.203847	-0.756716	-0.756716	-0.756716	-0.756716	-0.756716	-0.756716	0.115127	-0.296236	1.00159	-0.756716
872		Cluster 127		C2	C1	C3	S2	S1	S3	SH2	SH3	SL1	SL2	SHL1	SHL3	SHL2	HL1	HL2	HL3	L2	L1	H2	H3
873	XLOC_008145	AT2G36220.1	unknown protein	-1.28433	-1.26764	-1.35654	-1.67341	-1.60404	-1.55011	0.085179	0.164147	0.207885	0.0283005	1.84643	1.8519	1.87916	0.917392	1.05353	1.01194	0.0107762	-0.0623557	-0.155974	-0.102239
874	XLOC_016523	AT4G14270.1	Protein containing PAM2 motif which mediates interaction with the PABC domain of polyadenyl binding proteins.	-0.99035	-0.981917	-1.06694	-1.48435	-1.9427	-1.16611	0.603148	0.1309	-0.0802134	-0.213884	1.65692	1.42466	1.3413	1.06841	1.10986	1.0014	0.333883	-0.424949	-0.0963432	-0.222709
875	XLOC_003057	AT1G75030.1	ATLP-3	-1.40543	-1.38302	-1.32821	-1.19275	-1.33187	-1.28298	0.0258351	0.471891	0.112829	0.0414781	1.38713	1.54355	1.52993	1.14205	0.934672	0.907879	0.0679062	-0.0308219	-0.101572	-0.108506
876	XLOC_013831	AT3G10640.2	VPS60.1	-0.918973	-1.43861	-1.33727	-1.40574	-1.70603	-0.860958	-0.142281	-0.0471692	0.0647635	0.104634	1.59746	1.61769	1.1408	1.22371	0.938756	1.05393	0.249867	-0.232686	-0.0220437	-0.365267
877		Cluster 1280		C2	C1	C3	S2	S1	S3	SH2	SH3	SL1	SL2	SHL1	SHL3	SHL2	HL1	HL2	HL3	L2	L1	H2	H3
878	XLOC_024594	AT5G47620.1	heterogeneous nuclear ribonucleoprotein, putative / hnRNP, putative	2.18049	2.07728	2.18614	2.20031	2.3004	2.23576	1.90833	1.74854	-2.81413	-2.75616	-2.81413	-2.81413	-2.81413	-2.81413	-2.81413	-2.81413	0.707042	0.54609	2.25096	2.11376
879		Cluster 1281		C2	C1	C3	S2	S1	S3	SH2	SH3	SL1	SL2	SHL1	SHL3	SHL2	HL1	HL2	HL3	L2	L1	H2	H3
880	XLOC_011466	AT3G13810.5	BGA16_ARATH Beta-galactosidase 16	1.78069	0.287643	0.531151	0.734851	-0.91775	-0.91775	1.64833	0.502867	0.924223	-0.91775	1.61382	-0.91775	-0.91775	-0.91775	-0.655918	-0.672863	-0.91775	-0.83641	1.48361	-0.91775
881		Cluster 1282		C2	C1	C3	S2	S1	S3	SH2	SH3	SL1	SL2	SHL1	SHL3	SHL2	HL1	HL2	HL3	L2	L1	H2	H3
882	XLOC_005466	STRG.4322.2	BGA16_ARATH Beta-galactosidase 16	-0.952133	-0.952133	-0.952133	-0.952133	-0.0921638	-0.952133	-0.952133	-0.952133	1.03991	-0.952133	-0.186599	0.280527	0.422489	0.0665008	1.7153	0.387004	0.997962	0.763321	1.13125	1.09156
883		Cluster 1283		C2	C1	C3	S2	S1	S3	SH2	SH3	SL1	SL2	SHL1	SHL3	SHL2	HL1	HL2	HL3	L2	L1	H2	H3
884	XLOC_008175	AT2G36792.4	CSI3_ARATH Protein CELLULOSE SYNTHASE INTERACTIVE 3 {ECO:0000303|PubMed:20616083}	0.81983	1.16541	0.92125	0.234867	0.677671	1.07094	-0.694166	-0.440782	-0.503868	-0.409652	-0.694166	-0.694166	-0.694166	0.526783	-0.694166	-0.0684283	-0.694166	-0.165095	0.313029	0.0230439
885		AT4G22475.1	LACS9_ARATH Long chain acyl-CoA synthetase 9, chloroplastic	1.03069	0.713125	0.941102	0.0673295	0.199018	0.858913	-0.603102	-0.122522	-0.568305	-0.101319	-0.123493	-0.396471	-0.693956	0.449438	-0.223028	-0.509993	-0.536912	-0.451506	0.0707301	0.000255882
886		Cluster 1284		C2	C1	C3	S2	S1	S3	SH2	SH3	SL1	SL2	SHL1	SHL3	SHL2	HL1	HL2	HL3	L2	L1	H2	H3
887	XLOC_010737	AT2G45950.1	ASK20 (ARABIDOPSIS SKP1-LIKE 20); protein binding / ubiquitin-protein ligase	-0.7482	1.06799	1.1141	0.9358	1.09583	1.50202	0.150661	-0.876493	-0.876493	-0.876493	0.140716	0.405057	0.132137	-0.375691	-0.499092	-0.422317	0.591308	-0.876493	-0.876493	-0.707851
888		Cluster 1285		C2	C1	C3	S2	S1	S3	SH2	SH3	SL1	SL2	SHL1	SHL3	SHL2	HL1	HL2	HL3	L2	L1	H2	H3
889	XLOC_015355	AT3G53040.1	late embryogenesis abundant protein, putative / LEA protein, putative	-2.06969	-2.04317	-1.84599	-1.16741	-0.996114	-0.760556	1.13532	1.05823	1.59966	1.57338	1.20263	1.07546	1.41388	0.0881134	0.295831	0.0173041	0.549659	0.313143	-0.504125	-0.343899
890	XLOC_008220	AT2G37770.2	aldo/keto reductase family protein	-2.05396	-2.19592	-2.08129	-0.667713	-0.710585	-0.762326	0.708735	0.546439	1.19002	1.25276	1.00763	1.09399	1.02602	0.235593	0.380391	0.38523	0.687176	0.768411	-0.375245	-0.435352
891	XLOC_014121	AT3G15670.1	late embryogenesis abundant protein, putative / LEA protein, putative	-2.0786	-1.81682	-1.85689	-1.14972	-1.00974	-0.73182	0.868962	0.703325	1.54366	1.43179	1.29156	1.15674	1.21882	0.248899	0.304614	-0.0814682	0.697878	0.505328	-0.497574	-0.239721
892	XLOC_009357	AT2G19900.1	ATNADP-ME1 (NADP-malic enzyme 1); malate dehydrogenase (oxaloacetate-decarboxylating) (NADP+)/ malic enzyme/ oxidoreductase, acting on NADH or NADPH, NAD or NADP as acceptor	-2.04998	-1.93537	-2.07816	-1.07497	-0.810748	-0.738137	0.608973	0.480718	1.72609	1.46555	1.19956	1.04632	1.2397	0.207604	0.345916	0.117613	0.582891	0.226446	-0.119659	-0.440352
893		Cluster 1286		C2	C1	C3	S2	S1	S3	SH2	SH3	SL1	SL2	SHL1	SHL3	SHL2	HL1	HL2	HL3	L2	L1	H2	H3
894	XLOC_013045	AT3G57550.3	LACS9_ARATH Long chain acyl-CoA synthetase 9, chloroplastic	-1.87103	-2.61777	-1.52286	-1.76019	-1.65503	-1.56188	0.436211	0.283146	-0.154931	0.805541	1.33447	1.8614	1.75065	1.67656	1.50581	1.94612	-1.02609	-0.255159	0.30119	0.523828
895		Cluster 1287		C2	C1	C3	S2	S1	S3	SH2	SH3	SL1	SL2	SHL1	SHL3	SHL2	HL1	HL2	HL3	L2	L1	H2	H3
896	XLOC_003400	STRG.94.2	ATX1_ARATH Histone H3-lysine(4) N-trimethyltransferase ATX1 {ECO:0000303|PubMed:12699618}	-1.29664	-1.29664	-1.29664	-1.29664	-1.29664	-1.29664	0.129357	-1.29664	1.67513	1.74758	1.0863	1.10745	-1.29664	1.00202	0.961578	1.86847	1.42232	0.828681	-1.29664	-0.159136
897		Cluster 1288		C2	C1	C3	S2	S1	S3	SH2	SH3	SL1	SL2	SHL1	SHL3	SHL2	HL1	HL2	HL3	L2	L1	H2	H3
898	XLOC_024837	STRG.24568.2	ATX1_ARATH Histone H3-lysine(4) N-trimethyltransferase ATX1 {ECO:0000303|PubMed:12699618}	-2.83166	-3.32355	-3.30874	-2.45414	-2.55231	-3.05567	-0.184719	-0.0295101	2.22746	2.40402	2.07388	2.15889	2.05644	1.71151	1.82882	1.81186	1.61681	1.60101	-0.909034	-0.841357
899		Cluster 1289		C2	C1	C3	S2	S1	S3	SH2	SH3	SL1	SL2	SHL1	SHL3	SHL2	HL1	HL2	HL3	L2	L1	H2	H3
900	XLOC_000029	AT1G01520.2	SUT12_ARATH Sulfate transporter 1.2	-0.237889	-0.598302	-0.551095	-1.09706	-0.0495253	-0.326446	-1.09706	-1.09706	0.977099	1.14264	1.03847	1.09734	0.200421	0.465606	0.610019	0.702024	-0.247465	0.475826	-0.310467	-1.09706
901		Cluster 128		C2	C1	C3	S2	S1	S3	SH2	SH3	SL1	SL2	SHL1	SHL3	SHL2	HL1	HL2	HL3	L2	L1	H2	H3
902	XLOC_007405	STRG.8255.3	YGI3_SCHPO Uncharacterized WD repeat-containing protein C2A9.03	-0.190281	-0.190281	-0.190281	-0.190281	-0.190281	-0.190281	-0.190281	0.0188603	-0.190281	-0.190281	0.685499	-0.190281	0.313576	-0.190281	0.0570388	0.458644	0.620368	0.319668	-0.190281	-0.190281
903	XLOC_023070	STRG.20992.4	DA2_ARATH E3 ubiquitin-protein ligase DA2 {ECO:0000305}	-0.187229	-0.187229	-0.151605	-0.175734	-0.151605	-0.187229	-0.072196	-0.00199695	0.125436	0.0600907	0.0293809	0.0293809	-0.0224429	0.224197	0.104374	0.145049	0.288893	0.312553	-0.044489	-0.137598
904	XLOC_010463	STRG.10301.1	Y1853_ARATH Receptor-like serine/threonine-protein kinase At1g78530	-0.112209	-0.135941	-0.0445917	-0.171565	-0.0551998	-0.171565	0.0400706	0.0136676	-0.00677833	-0.0158154	0.0610962	-0.171565	0.187957	0.185706	0.0288142	0.0586384	0.363493	0.288916	-0.171565	-0.171565
905	XLOC_014176	AT3G16890.2	ECT2_ARATH YTH domain-containing protein ECT2 {ECO:0000305}	-0.188765	0.126221	0.054904	0.105194	0.0253598	-0.188765	-0.188765	-0.026555	0.13547	-0.188765	-0.188765	-0.188765	-0.188765	-0.0382054	-0.188765	0.041438	0.557978	0.603674	0.113408	-0.188765
906	XLOC_019746	STRG.20136.3	ECT2_ARATH YTH domain-containing protein ECT2 {ECO:0000305}	-0.201209	-0.201209	-0.201209	-0.201209	-0.201209	-0.201209	-0.201209	0.229612	-0.201209	0.299593	-0.201209	-0.201209	-0.201209	-0.201209	0.357549	0.435706	0.919143	0.575317	-0.201209	-0.201209
907		AT3G28770.3	FTSHC_ARATH ATP-dependent zinc metalloprotease FTSH 12, chloroplastic	0.0341735	-0.0412458	0.0304947	-0.202166	-0.0309592	-0.142811	-0.202166	-0.124923	0.307783	0.142662	-0.202166	-0.0897995	-0.0725533	0.0107145	0.281198	0.0870782	0.43382	0.185197	-0.202166	-0.202166
908	XLOC_001544	STRG.3195.7	P2C18_ARATH Probable protein phosphatase 2C 18	-0.347849	-0.347849	0.301076	-0.347849	-0.347849	-0.347849	-0.347849	0.232296	-0.347849	0.235188	0.299235	0.261906	-0.347849	0.0765355	0.282556	-0.0445068	0.945521	0.530288	-0.347849	0.0105471
909	XLOC_019032	STRG.18677.12	P2C18_ARATH Probable protein phosphatase 2C 18	-0.0832088	-0.0592923	-0.0371392	0.0417309	0.031286	-0.015321	-0.107528	0.0546816	-0.107528	0.163897	-0.0690923	-0.107528	-0.107528	-0.107528	0.123904	-0.107528	0.30823	0.301727	-0.0832088	-0.033023
910	XLOC_019249	STRG.19147.1	FRAY2_DICDI Serine/threonine-protein kinase fray2 {ECO:0000250|UniProtKB:O61125, ECO:0000312|EMBL:EAL69242.1}	-0.0647433	-0.301083	-0.10952	-0.301083	0.0618079	-0.301083	-0.301083	0.129738	-0.301083	-0.301083	0.307726	-0.301083	0.658687	-0.0440722	0.26938	0.0173787	0.429231	0.607346	0.145703	-0.301083
911	XLOC_003623	STRG.535.4	FRAY2_DICDI Serine/threonine-protein kinase fray2 {ECO:0000250|UniProtKB:O61125, ECO:0000312|EMBL:EAL69242.1}	-0.133291	-0.0879668	-0.100187	-0.157207	-0.122172	-0.122172	-0.154373	-0.0193169	0.0213609	0.0138207	0.192539	-0.105652	0.266317	0.0910935	0.0350831	0.192539	0.202523	0.216823	-0.0852651	-0.144496
912	XLOC_013472	AT3G03660.3	HSP7P_ARATH Heat shock 70 kDa protein 15	-0.174527	-0.140612	-0.152729	-0.1759	-0.140612	-0.154082	0.0215458	-0.181407	0.283781	0.0859887	-0.24629	-0.24629	0.0511953	0.385048	-0.24629	0.207886	0.540307	0.546149	-0.162225	-0.100938
913	XLOC_022177	STRG.25024.5	RTEL1_ARATH Regulator of telomere elongation helicase 1 homolog {ECO:0000303|PubMed:21081662, ECO:0000303|PubMed:25516598}	-0.162729	-0.162729	-0.162729	-0.162729	-0.103374	-0.162729	-0.162729	-0.110313	0.337053	0.0326184	0.0199631	-0.162729	-0.162729	0.00334351	0.00591287	0.224633	0.600257	0.468608	-0.113098	-0.0637707
914		Cluster 1290		C2	C1	C3	S2	S1	S3	SH2	SH3	SL1	SL2	SHL1	SHL3	SHL2	HL1	HL2	HL3	L2	L1	H2	H3
915	XLOC_019486	AT4G34480.3	RTEL1_ARATH Regulator of telomere elongation helicase 1 homolog {ECO:0000303|PubMed:21081662, ECO:0000303|PubMed:25516598}	-1.05723	-1.18208	-0.916694	-1.04329	-1.04222	-0.919629	1.4825	1.62377	-0.60025	-0.0954427	0.286299	0.366401	0.199685	0.937102	0.409529	1.18951	-0.483445	-0.533528	0.3236	1.05543
916		Cluster 1291		C2	C1	C3	S2	S1	S3	SH2	SH3	SL1	SL2	SHL1	SHL3	SHL2	HL1	HL2	HL3	L2	L1	H2	H3
917	XLOC_010445	AT2G40610.1	ATEXPA8 (ARABIDOPSIS THALIANA EXPANSIN A8)	1.88201	1.74981	1.78092	1.26208	1.28362	1.23206	0.489299	0.520513	-1.50437	-1.43946	-2.22838	-2.19092	-2.24671	-1.65331	-1.48497	-1.35874	0.788928	0.706673	1.21507	1.19589
918		Cluster 1292		C2	C1	C3	S2	S1	S3	SH2	SH3	SL1	SL2	SHL1	SHL3	SHL2	HL1	HL2	HL3	L2	L1	H2	H3
919	XLOC_017098	AT4G25210.1	transcription regulator	1.66571	1.63185	1.74151	1.80716	1.8514	1.81356	-1.1932	-1.10199	-1.50124	-1.45338	-0.204973	-0.325747	-0.13693	-0.552984	-0.544062	-0.59844	-1.41517	-1.35648	-0.200347	0.0737426
920		Cluster 1293		C2	C1	C3	S2	S1	S3	SH2	SH3	SL1	SL2	SHL1	SHL3	SHL2	HL1	HL2	HL3	L2	L1	H2	H3
921	XLOC_021442	AT5G42720.1	glycosyl hydrolase family 17 protein	0.656035	0.709935	0.75481	1.37318	1.53606	1.34777	0.514089	1.39055	0.362862	0.686963	-1.11585	-1.11585	-1.11585	-1.11585	-1.11585	-1.11585	-0.720788	-0.804348	-1.11585	0.00383742
922		Cluster 1294		C2	C1	C3	S2	S1	S3	SH2	SH3	SL1	SL2	SHL1	SHL3	SHL2	HL1	HL2	HL3	L2	L1	H2	H3
923	XLOC_003196	AT1G77800.5	RTEL1_ARATH Regulator of telomere elongation helicase 1 homolog {ECO:0000303|PubMed:21081662, ECO:0000303|PubMed:25516598}	0.733505	0.243778	1.38995	-0.229229	-0.229229	-0.229229	-0.229229	-0.229229	-0.229229	-0.229229	0.490611	-0.229229	-0.229229	-0.229229	-0.229229	0.580597	-0.229229	-0.229229	-0.229229	-0.229229
924		Cluster 1295		C2	C1	C3	S2	S1	S3	SH2	SH3	SL1	SL2	SHL1	SHL3	SHL2	HL1	HL2	HL3	L2	L1	H2	H3
925	XLOC_003728	AT1G07670.2	OFP14_ARATH Transcription repressor OFP14	-0.936796	-1.1829	-1.00148	-1.1829	-1.1829	-0.992601	-0.632039	-0.484237	-0.357127	-0.279091	1.41737	1.4736	1.28933	1.34667	1.24524	1.03867	-0.372251	-0.267295	-0.12701	0.183912
926	XLOC_015672	STRG.15787.3	OFP14_ARATH Transcription repressor OFP14	-0.877657	-1.13534	-0.944894	-1.32268	-0.956716	-0.846023	-0.684579	-0.325037	-0.436471	0.0373367	1.63114	1.50006	1.20008	1.45786	1.28719	1.4877	-0.567707	-0.145193	-0.0677107	0.164307
927	XLOC_013486	AT3G03900.3	OFP14_ARATH Transcription repressor OFP14	-0.8045	-1.0928	-0.875547	-1.19637	-0.693402	-0.776149	-0.635912	-0.80395	-0.315728	-0.0178264	1.47303	1.30069	1.31699	1.29963	1.26582	1.26208	-0.216813	-0.34725	-0.344874	0.202889
928		Cluster 1296		C2	C1	C3	S2	S1	S3	SH2	SH3	SL1	SL2	SHL1	SHL3	SHL2	HL1	HL2	HL3	L2	L1	H2	H3
929	XLOC_022206	AT5G57760.1	unknown protein	-3.69718	-3.33271	-3.55242	-4.39058	-4.0029	-3.8313	0.0301221	0.294478	1.54893	1.21999	4.07638	3.65713	3.69968	3.34375	3.3391	3.33278	0.673479	-0.0514328	-1.21772	-1.13958
930	XLOC_020898	AT5G25450.3	OFP14_ARATH Transcription repressor OFP14	-4.05985	-4.24381	-4.09455	-4.24381	-3.6069	-4.04344	-0.115191	0.314392	0.903045	1.04196	4.27825	4.03512	4.05679	3.48732	3.45701	3.54462	0.779042	0.562922	-0.92463	-1.12828
931		Cluster 1297		C2	C1	C3	S2	S1	S3	SH2	SH3	SL1	SL2	SHL1	SHL3	SHL2	HL1	HL2	HL3	L2	L1	H2	H3
932	XLOC_022974	AT5G06670.2	OFP14_ARATH Transcription repressor OFP14	-0.340195	0.992691	0.133397	-0.225369	0.920811	0.828789	0.192352	-0.788039	0.137201	0.245472	0.383808	0.896331	-0.788039	-0.788039	-0.788039	-0.788039	0.400362	-0.788039	0.143266	0.0193161
933		Cluster 1298		C2	C1	C3	S2	S1	S3	SH2	SH3	SL1	SL2	SHL1	SHL3	SHL2	HL1	HL2	HL3	L2	L1	H2	H3
934	XLOC_022206	AT5G57760.1	unknown protein	1.93835	1.95151	1.50085	-0.386871	-0.396896	-0.351293	-0.758038	-1.10023	-0.727524	-0.945749	-0.525794	-0.841651	-0.863334	-0.461914	-0.604757	-0.636902	0.0943814	-0.0295219	0.499021	0.618215
935	XLOC_003688	AT1G07050.2	OFP14_ARATH Transcription repressor OFP14	2.03326	2.03747	2.01615	-0.403768	-0.478198	-0.45015	-0.842363	-1.01838	-0.791356	-0.931207	-0.808518	-0.751395	-0.751395	0.116743	-0.0769579	-0.0290234	0.115606	0.11276	0.541831	0.358887
936		Cluster 1299		C2	C1	C3	S2	S1	S3	SH2	SH3	SL1	SL2	SHL1	SHL3	SHL2	HL1	HL2	HL3	L2	L1	H2	H3
937	XLOC_001934	STRG.3952.4	RTEL1_ARATH Regulator of telomere elongation helicase 1 homolog {ECO:0000303|PubMed:21081662, ECO:0000303|PubMed:25516598}	-0.294853	-0.500246	-0.500246	-0.500246	-0.500246	-0.500246	-0.500246	-0.234809	-0.152013	-0.22882	0.133883	0.828591	1.01021	1.20418	0.441612	1.04819	-0.500246	0.0288256	-0.500246	0.216965
938	XLOC_014751	AT3G28970.2	RTEL1_ARATH Regulator of telomere elongation helicase 1 homolog {ECO:0000303|PubMed:21081662, ECO:0000303|PubMed:25516598}	-0.38257	-0.158801	-0.81232	-0.81232	-0.81232	-0.81232	-0.555309	-0.81232	0.292688	-0.199731	0.647636	1.5953	1.16184	1.26629	0.129538	1.16001	-0.525439	0.413572	-0.480042	-0.303384
939	XLOC_024164	STRG.23164.1	RTEL1_ARATH Regulator of telomere elongation helicase 1 homolog {ECO:0000303|PubMed:21081662, ECO:0000303|PubMed:25516598}	-0.841872	-0.487984	-0.426113	-0.660451	-0.841872	-0.661724	-0.841872	-0.0254768	0.249659	-0.209604	0.372253	0.99203	1.2095	1.15053	0.690196	1.24797	-0.242554	0.0291834	-0.332936	-0.368864
940		STRG.1382.2	MLN51_ARATH Protein MLN51 homolog	-0.565038	-0.759125	-0.759125	-0.759125	-0.688736	-0.759125	0.241596	-0.759125	0.487587	-0.391754	0.00640978	1.33849	1.21026	1.07437	0.958963	1.28841	-0.759125	-0.0489522	-0.0613511	-0.295503
941		Cluster 129		C2	C1	C3	S2	S1	S3	SH2	SH3	SL1	SL2	SHL1	SHL3	SHL2	HL1	HL2	HL3	L2	L1	H2	H3
942	XLOC_024525	STRG.23928.2	DNAJ_THEVB Chaperone protein DnaJ {ECO:0000255|HAMAP-Rule:MF_01152}	2.37903	-0.843493	0.636786	1.27198	1.32152	-1.03632	-1.03632	-1.03632	-0.819708	-0.853626	-0.786569	-0.315602	2.01975	-1.03632	-1.03632	-0.933324	-1.03632	1.70245	0.747767	0.690949
943		Cluster 12		C2	C1	C3	S2	S1	S3	SH2	SH3	SL1	SL2	SHL1	SHL3	SHL2	HL1	HL2	HL3	L2	L1	H2	H3
944	XLOC_022307	STRG.25306.3	CPS3B_ARATH Cleavage and polyadenylation specificity factor subunit 3-II	-1.17973	-1.2013	-1.25254	-1.20245	-1.43019	-1.35572	-0.872299	-0.374306	0.609154	0.394299	1.8108	1.36439	1.61972	1.21409	1.01675	1.06011	0.493759	0.462348	-0.227277	-0.149612
945	XLOC_013336	AT3G01100.4	AHK4_ARATH Histidine kinase 4	-1.29454	-1.30666	-1.37013	-1.21813	-1.31766	-1.48116	-0.380984	-0.648512	0.298449	0.320118	1.83278	1.31725	1.37729	1.33559	1.5496	1.32933	0.553793	0.660085	-0.347409	-0.368858
946	XLOC_023233	STRG.21299.2	Y4597_ARATH Uncharacterized protein At4g15970	-1.32646	-1.32646	-1.2101	-1.32646	-1.18765	-1.32646	-0.662891	-0.737659	0.2532	0.373306	2.10543	1.30511	1.54499	1.49993	1.62941	1.32154	0.49644	0.512679	-0.546573	-0.483283
947		Cluster 1300		C2	C1	C3	S2	S1	S3	SH2	SH3	SL1	SL2	SHL1	SHL3	SHL2	HL1	HL2	HL3	L2	L1	H2	H3
948	XLOC_013378	AT3G01790.2	ribosomal protein L13 family protein	0.156002	0.914527	0.500356	-0.223758	-0.365086	0.135307	-0.819262	-0.819262	0.0899354	0.214249	0.769063	-0.041053	0.109772	-0.819262	-0.272305	0.266843	0.555917	0.230369	-0.121488	-0.460865
949		Cluster 1301		C2	C1	C3	S2	S1	S3	SH2	SH3	SL1	SL2	SHL1	SHL3	SHL2	HL1	HL2	HL3	L2	L1	H2	H3
950	XLOC_018233	AT4G10050.1	hydrolase, alpha/beta fold family protein	0.847669	0.589579	0.766283	0.881454	0.727755	0.756711	0.723361	0.499599	-0.149105	-0.196052	0.097635	-0.546702	0.109581	-1.79216	-2.24	-1.20775	-0.482018	-0.572402	0.704016	0.48254
951		Cluster 1302		C2	C1	C3	S2	S1	S3	SH2	SH3	SL1	SL2	SHL1	SHL3	SHL2	HL1	HL2	HL3	L2	L1	H2	H3
952	XLOC_021176	AT5G37670.1	15.7 kDa class I-related small heat shock protein-like (HSP15.7-CI)	-4.54366	-4.48828	-4.61032	-4.49457	-4.51955	-4.43495	0.398928	0.235104	1.96903	1.87035	4.45489	4.52017	4.46663	3.91746	3.93282	3.96067	0.406998	0.283868	-1.63001	-1.69557
953		Cluster 1303		C2	C1	C3	S2	S1	S3	SH2	SH3	SL1	SL2	SHL1	SHL3	SHL2	HL1	HL2	HL3	L2	L1	H2	H3
954	XLOC_011432	STRG.12355.3	YACP_BACSU Uncharacterized protein YacP	0.896138	0.882256	0.691318	0.165408	0.996199	0.872258	-0.297918	0.373223	-0.651806	-0.651806	-0.651806	-0.651806	-0.651806	0.267344	-0.651806	-0.59939	-0.651806	-0.651806	0.292303	0.675307
955	XLOC_014038	AT3G14150.3	TLOV1_ARATH Protein TWIN LOV 1	0.518021	0.806237	0.821351	0.151861	0.480805	0.706659	-0.0944851	0.519112	-0.919748	-0.980121	0.0658918	-1.17218	-0.220522	0.368683	-0.685578	-0.0889341	-0.381522	-0.361306	0.374722	0.0910514
956		Cluster 1304		C2	C1	C3	S2	S1	S3	SH2	SH3	SL1	SL2	SHL1	SHL3	SHL2	HL1	HL2	HL3	L2	L1	H2	H3
957	XLOC_015449	AT3G54830.2	TLOV1_ARATH Protein TWIN LOV 1	-0.244975	-0.256471	-0.256471	-0.256471	-0.256471	-0.256471	0.217576	-0.256471	0.10305	0.190315	-0.256471	-0.256471	-0.256471	-0.256471	-0.256471	0.778449	-0.256471	-0.256471	1.47992	0.809791
958	XLOC_005567	AT1G56250.1	AtPP2-B14 (Phloem protein 2-B14); carbohydrate binding	-0.267109	-0.108101	-0.33686	-0.472578	-0.535259	-0.506087	0.21192	0.245868	0.391819	0.259965	-0.346945	-0.272438	-0.408981	0.116468	-0.147708	0.257008	0.17324	0.0368337	0.846403	0.862539
959		Cluster 1305		C2	C1	C3	S2	S1	S3	SH2	SH3	SL1	SL2	SHL1	SHL3	SHL2	HL1	HL2	HL3	L2	L1	H2	H3
960	XLOC_013707	AT3G07740.4	TLOV1_ARATH Protein TWIN LOV 1	-0.472487	-0.472487	-0.239826	-0.472487	-0.238598	-0.472487	-0.472487	-0.472487	0.0575842	0.720339	0.869499	0.175519	0.946513	0.113437	0.393036	-0.472487	0.536144	-0.472487	-0.472487	0.918731
961		Cluster 1306		C2	C1	C3	S2	S1	S3	SH2	SH3	SL1	SL2	SHL1	SHL3	SHL2	HL1	HL2	HL3	L2	L1	H2	H3
962	XLOC_001340	AT1G29150.2	UBC2_ARATH Ubiquitin-conjugating enzyme E2 2	-2.78066	-1.97992	-2.08645	-2.78066	-2.78066	-2.78066	-0.239396	0.34895	-0.65237	0.290585	2.95543	2.88842	3.1692	2.758	2.99936	3.39204	-0.523653	0.0741304	-0.261625	-2.01005
963		Cluster 1307		C2	C1	C3	S2	S1	S3	SH2	SH3	SL1	SL2	SHL1	SHL3	SHL2	HL1	HL2	HL3	L2	L1	H2	H3
964	XLOC_011459	AT3G13740.1	URF 4-related	0.00730587	2.39557	2.22141	1.58167	-0.536685	1.84432	-0.536685	-0.536685	-0.536685	-0.536685	-0.536685	-0.536685	-0.536685	-0.536685	-0.536685	-0.536685	-0.536685	-0.536685	-0.536685	-0.536685
965		Cluster 1308		C2	C1	C3	S2	S1	S3	SH2	SH3	SL1	SL2	SHL1	SHL3	SHL2	HL1	HL2	HL3	L2	L1	H2	H3
966	XLOC_005893	AT1G64200.3	UBC2_ARATH Ubiquitin-conjugating enzyme E2 2	-1.9267	-1.27272	-0.817884	-1.48893	-1.11226	-1.08668	-0.122215	0.396973	-0.414223	-0.39931	1.80134	1.06816	1.84468	0.767078	1.54214	1.5359	0.79182	-0.281064	-0.281343	-0.544768
967		Cluster 1309		C2	C1	C3	S2	S1	S3	SH2	SH3	SL1	SL2	SHL1	SHL3	SHL2	HL1	HL2	HL3	L2	L1	H2	H3
968	XLOC_019382	AT4G32420.1	peptidyl-prolyl cis-trans isomerase cyclophilin-type family protein	0.352308	0.565003	0.44255	-0.200281	0.302721	0.409368	-0.0678308	-0.609639	0.449368	0.160391	-0.635376	0.85468	0.77605	-0.635376	-0.635376	-0.635376	0.446645	-0.635376	-0.226121	-0.478332
969		Cluster 130		C2	C1	C3	S2	S1	S3	SH2	SH3	SL1	SL2	SHL1	SHL3	SHL2	HL1	HL2	HL3	L2	L1	H2	H3
970	XLOC_002034	AT1G52870.1	peroxisomal membrane protein-related	-1.27408	-1.08144	-1.14792	-1.17048	-1.2088	-1.11431	-0.658956	-0.874347	0.646293	0.633872	1.86328	1.92188	1.75824	1.71006	1.77878	1.7438	-0.143753	-0.247348	-1.56037	-1.5744
971	XLOC_017220	AT4G27652.1	unknown protein	-1.39191	-1.30721	-1.24363	-1.2329	-1.15321	-1.18893	-0.981788	-0.795775	0.307364	0.277166	2.19148	2.17821	2.22707	1.54567	1.72122	1.4981	0.0915436	0.132768	-1.31247	-1.36278
972	XLOC_002034	AT1G52870.2	peroxisomal membrane protein-related	-1.07167	-1.26705	-1.32252	-1.07527	-1.08564	-1.10806	-0.768097	-0.710627	0.628404	0.678961	1.54955	1.7211	1.73374	1.61331	1.61768	1.69491	-0.041971	0.0421595	-1.39222	-1.43668
973	XLOC_019444	AT4G33660.1	unknown protein	-1.46371	-1.39549	-1.40062	-1.40941	-1.30268	-1.24289	-0.667341	-0.838871	0.34165	0.426636	2.10585	1.99917	2.15035	1.62789	1.70468	1.76151	0.0308989	0.0373764	-1.45527	-1.50971
974		Cluster 1310		C2	C1	C3	S2	S1	S3	SH2	SH3	SL1	SL2	SHL1	SHL3	SHL2	HL1	HL2	HL3	L2	L1	H2	H3
975	XLOC_020023	AT5G05560.2	GSP_ANEMI 4'-phosphopantetheinyl transferase gsp	0.992658	0.544679	0.282112	0.861767	-0.129501	0.665722	-0.343626	-0.343626	0.135605	-0.343626	0.387558	-0.343626	-0.343626	-0.343626	-0.190469	-0.207434	-0.250065	-0.343626	-0.343626	-0.343626
976	XLOC_017551	STRG.19575.2	EMB8_PICGL Embryogenesis-associated protein EMB8	1.27647	0.985062	0.431878	1.06678	-0.444688	0.253975	-0.444688	-0.444688	0.0241559	-0.444688	0.682945	-0.444688	-0.444688	-0.444688	-0.153084	-0.444688	-0.444688	0.32339	-0.444688	-0.444688
977		Cluster 1311		C2	C1	C3	S2	S1	S3	SH2	SH3	SL1	SL2	SHL1	SHL3	SHL2	HL1	HL2	HL3	L2	L1	H2	H3
978	XLOC_020904	STRG.22530.9	CREG1_CHICK Protein CREG1	-2.28961	-2.51954	-2.36032	-2.62471	-2.60512	-2.58014	0.94293	0.747448	1.03231	1.38483	0.897486	0.931431	0.590408	1.40259	1.34301	1.21762	1.56105	1.41231	1.12987	1.05884
979	XLOC_020904	STRG.22530.12	CREG1_CHICK Protein CREG1	-1.9251	-2.06839	-2.42454	-2.24728	-1.99759	-2.46016	0.787918	0.87598	1.17548	1.04586	0.476053	0.489	0.389838	0.932157	1.04535	0.785943	1.5677	1.26525	1.16896	1.11757
980		Cluster 1312		C2	C1	C3	S2	S1	S3	SH2	SH3	SL1	SL2	SHL1	SHL3	SHL2	HL1	HL2	HL3	L2	L1	H2	H3
981	XLOC_024974	STRG.24873.7	PP153_ARATH Pentatricopeptide repeat-containing protein At2g15690, mitochondrial	0.142052	0.358351	0.157927	0.146606	1.27103	0.830632	-0.782428	0.662769	-0.782428	-0.782428	-0.782428	-0.782428	-0.670061	-0.0837649	0.232641	-0.782428	0.369431	0.949624	-0.196504	0.523834
982		Cluster 1313		C2	C1	C3	S2	S1	S3	SH2	SH3	SL1	SL2	SHL1	SHL3	SHL2	HL1	HL2	HL3	L2	L1	H2	H3
983	XLOC_000295	AT1G06960.1	small nuclear ribonucleoprotein U2B, putative / spliceosomal protein, putative	1.50571	1.21329	1.3867	0.0501741	-0.866685	0.877046	-0.866685	-0.866685	-0.866685	-0.866685	0.216018	-0.866685	1.1466	1.19509	0.21738	0.858838	-0.866685	-0.866685	-0.866685	-0.866685
984		Cluster 1314		C2	C1	C3	S2	S1	S3	SH2	SH3	SL1	SL2	SHL1	SHL3	SHL2	HL1	HL2	HL3	L2	L1	H2	H3
985	XLOC_010703	STRG.10779.4	PP153_ARATH Pentatricopeptide repeat-containing protein At2g15690, mitochondrial	-1.57361	-1.11315	-1.00151	-2.1126	-1.26606	-1.78325	-0.889425	-2.08013	0.471998	0.355958	2.13227	2.56702	2.44683	2.35724	1.96712	2.32386	-0.31277	-0.38894	-1.32889	-0.771966
986		Cluster 1315		C2	C1	C3	S2	S1	S3	SH2	SH3	SL1	SL2	SHL1	SHL3	SHL2	HL1	HL2	HL3	L2	L1	H2	H3
987	XLOC_016660	AT4G16310.2	VPS2A_ARATH Vacuolar protein sorting-associated protein 2 homolog 1	-0.381546	0.200528	-0.381546	-0.381546	0.734818	-0.381546	-0.381546	-0.381546	0.128403	1.50051	-0.381546	-0.381546	-0.381546	-0.381546	0.371202	0.609045	0.667387	0.0482034	-0.381546	-0.063085
988		Cluster 1316		C2	C1	C3	S2	S1	S3	SH2	SH3	SL1	SL2	SHL1	SHL3	SHL2	HL1	HL2	HL3	L2	L1	H2	H3
989	XLOC_005670	STRG.4736.2	PLA2A_ARATH Phospholipase A2-alpha {ECO:0000303|PubMed:16140037}	0.154254	-0.360084	0.970745	-0.160699	0.268845	0.37076	0.14435	0.261228	0.221742	-0.124327	0.615031	-0.656395	-0.656395	0.225662	0.410556	-0.656395	-0.656395	-0.656395	-0.174063	0.457972
990		Cluster 1317		C2	C1	C3	S2	S1	S3	SH2	SH3	SL1	SL2	SHL1	SHL3	SHL2	HL1	HL2	HL3	L2	L1	H2	H3
991	XLOC_009406	AT2G20830.2	folic acid binding / transferase	-0.423674	1.39518	0.40577	-0.423674	0.725586	1.83001	-0.423674	-0.423674	0.639829	0.839361	-0.423674	-0.423674	-0.423674	-0.423674	-0.423674	-0.423674	-0.409318	-0.342334	-0.423674	-0.423674
992		Cluster 1318		C2	C1	C3	S2	S1	S3	SH2	SH3	SL1	SL2	SHL1	SHL3	SHL2	HL1	HL2	HL3	L2	L1	H2	H3
993	XLOC_009631	AT2G25140.1	CLPB4 (CASEIN LYTIC PROTEINASE B4); ATP binding / ATPase/ nucleoside-triphosphatase/ nucleotide binding / protein binding	-2.70956	-2.80704	-2.67891	-2.62255	-2.72812	-2.67891	0.0563411	0.0543806	1.36497	1.30662	2.55502	2.62712	2.58786	2.02897	2.08171	2.05543	0.143732	0.151915	-0.84308	-0.942379
994	XLOC_018943	AT4G23493.1	unknown protein	-3.03296	-2.90358	-3.03522	-2.84031	-2.95254	-3.04236	0.0831691	0.0814334	1.41109	1.32617	2.32479	2.40208	2.42622	2.06426	2.00614	2.10278	0.457645	0.571231	-0.47347	-0.457991
995		Cluster 1319		C2	C1	C3	S2	S1	S3	SH2	SH3	SL1	SL2	SHL1	SHL3	SHL2	HL1	HL2	HL3	L2	L1	H2	H3
996	XLOC_004795	STRG.2898.5	M1010_ARATH Uncharacterized mitochondrial protein AtMg01010	-1.06582	-1.06582	-1.06582	-1.06582	-1.06582	-1.06582	0.585401	-1.06582	1.48409	-1.06582	1.80543	0.76808	0.821703	-0.422428	1.94675	1.78578	2.94925	-1.06582	-1.06582	-1.06582
997		Cluster 131		C2	C1	C3	S2	S1	S3	SH2	SH3	SL1	SL2	SHL1	SHL3	SHL2	HL1	HL2	HL3	L2	L1	H2	H3
998	XLOC_008791	AT2G48020.1	sugar transporter, putative	0.419184	0.272272	0.296316	1.17942	0.889741	1.0214	0.694926	0.852203	0.241397	0.465927	-1.05199	-0.799913	-0.917168	-1.85182	-1.61095	-1.86501	0.190841	0.295508	0.66998	0.607725
999	XLOC_000466	AT1G10490.2	ATL28_ARATH RING-H2 finger protein ATL28	0.534054	0.558063	0.486606	0.841148	1.06729	0.997793	0.680171	0.800663	0.395097	0.318232	-0.778087	-0.753238	-0.948857	-1.72694	-1.38406	-2.00235	-0.0520708	-0.0358801	0.472932	0.576234
1000		Cluster 1320		C2	C1	C3	S2	S1	S3	SH2	SH3	SL1	SL2	SHL1	SHL3	SHL2	HL1	HL2	HL3	L2	L1	H2	H3
1001	XLOC_016609	STRG.17654.4	NAA35_DANRE N-alpha-acetyltransferase 35, NatC auxiliary subunit	-1.47917	-1.47917	-1.47917	-1.47917	-1.47917	-1.47917	0.460804	-0.415672	1.61877	1.14235	0.482819	0.562769	0.548687	0.790457	0.855965	0.688183	1.08081	1.20002	0.59841	-0.739327
1002		Cluster 1321		C2	C1	C3	S2	S1	S3	SH2	SH3	SL1	SL2	SHL1	SHL3	SHL2	HL1	HL2	HL3	L2	L1	H2	H3
1003	XLOC_025375	STRG.25666.2	GLPT5_ARATH Putative glycerol-3-phosphate transporter 5	-1.51642	-0.910702	-0.684669	1.56488	-1.42294	-0.442671	1.69805	0.784242	1.14984	1.08241	-0.598358	-0.878353	-1.15308	0.999892	-0.411785	-2.03427	1.12133	1.21216	-0.83115	1.2716
1004		Cluster 1322		C2	C1	C3	S2	S1	S3	SH2	SH3	SL1	SL2	SHL1	SHL3	SHL2	HL1	HL2	HL3	L2	L1	H2	H3
1005	XLOC_006488	AT1G76170.3	MB3R5_ARATH Transcription factor MYB3R-5 {ECO:0000303|PubMed:11597504}	-0.033852	-0.427817	-0.0864007	0.0337113	0.0168498	-0.392193	-0.299524	0.116173	-0.427817	0.385297	-0.427817	-0.427817	-0.427817	0.977086	-0.427817	1.37127	0.634304	0.699816	-0.427817	-0.427817
1006		Cluster 1323		C2	C1	C3	S2	S1	S3	SH2	SH3	SL1	SL2	SHL1	SHL3	SHL2	HL1	HL2	HL3	L2	L1	H2	H3
1007	XLOC_013913	STRG.12245.3	LURP1_ARATH Protein LURP1	-0.166193	-0.483253	0.294321	-0.247799	-0.683034	-0.491927	-0.456728	-0.984415	0.615432	-0.0207168	0.36511	0.395217	0.333427	1.01048	1.16864	0.716249	0.96275	0.539628	-0.953847	-1.91333
1008		Cluster 1324		C2	C1	C3	S2	S1	S3	SH2	SH3	SL1	SL2	SHL1	SHL3	SHL2	HL1	HL2	HL3	L2	L1	H2	H3
1009	XLOC_006601	STRG.6642.4	RLM1A_ARATH Disease resistance protein RML1A {ECO:0000305}	0.316349	-0.389366	-0.400862	1.13569	0.465453	-0.400862	-0.400862	-0.202996	0.119183	-0.400862	-0.0720252	-0.400862	0.130208	0.371446	-0.400862	-0.400862	-0.400862	-0.400862	0.470193	1.26362
1010		Cluster 1325		C2	C1	C3	S2	S1	S3	SH2	SH3	SL1	SL2	SHL1	SHL3	SHL2	HL1	HL2	HL3	L2	L1	H2	H3
1011	XLOC_011119	STRG.11686.3	RLM1A_ARATH Disease resistance protein RML1A {ECO:0000305}	-0.366522	-0.366522	-0.366522	-0.366522	0.487074	0.055711	-0.366522	-0.366522	-0.366522	-0.366522	-0.366522	0.789227	1.05947	0.395614	0.320539	0.62407	0.00754368	-0.366522	0.292489	-0.366522
1012		Cluster 1326		C2	C1	C3	S2	S1	S3	SH2	SH3	SL1	SL2	SHL1	SHL3	SHL2	HL1	HL2	HL3	L2	L1	H2	H3
1013		AT1G76650.3	RLM1A_ARATH Disease resistance protein RML1A {ECO:0000305}	-1.59995	-1.80449	-2.03463	-2.0735	-1.99301	-1.96962	1.11744	0.762282	0.333818	0.270696	0.199638	0.266565	0.206842	1.02963	1.01897	1.05037	1.17723	1.12104	1.49831	1.42237
1014	XLOC_019817	AT5G01740.1	0	-1.47939	-1.34819	-1.48697	-1.8761	-1.76839	-1.72844	0.734061	0.605788	0.173714	0.0918222	0.344	0.301715	0.310088	0.865056	0.903819	0.869683	0.925423	0.913403	1.33097	1.31794
1015		Cluster 1327		C2	C1	C3	S2	S1	S3	SH2	SH3	SL1	SL2	SHL1	SHL3	SHL2	HL1	HL2	HL3	L2	L1	H2	H3
1016	XLOC_016887	AT4G21150.1	HAP6 (HAPLESS 6); dolichyl-diphosphooligosaccharide-protein glycotransferase	1.22005	1.52393	1.51905	0.607647	1.0408	1.02902	0.939421	0.255382	-0.215894	0.348423	-1.39201	-1.67397	-2.01214	-1.04336	-2.45751	-1.65505	0.0687814	-0.0774592	1.06072	0.914164
1017		Cluster 1328		C2	C1	C3	S2	S1	S3	SH2	SH3	SL1	SL2	SHL1	SHL3	SHL2	HL1	HL2	HL3	L2	L1	H2	H3
1018	XLOC_018440	STRG.17448.2	RLM1A_ARATH Disease resistance protein RML1A {ECO:0000305}	0.0891478	-0.0356017	0.0446193	0.0231795	-0.285757	0.327906	-0.303707	0.173472	1.13026	-0.104726	-0.238595	-0.657595	-0.657595	-0.657595	-0.657595	-0.657595	0.690637	0.0437323	0.839123	0.89429
1019		Cluster 1329		C2	C1	C3	S2	S1	S3	SH2	SH3	SL1	SL2	SHL1	SHL3	SHL2	HL1	HL2	HL3	L2	L1	H2	H3
1020	XLOC_002961	AT1G73090.2	FBL10_ARATH F-box/LRR-repeat protein 10	-0.338671	-0.621012	-0.157655	-0.21287	-0.621012	-0.0989892	-0.156705	-0.262087	-0.113664	0.552258	0.789103	0.673667	0.480793	0.187278	0.715258	0.674735	-0.283704	-0.136896	-0.467045	-0.602783
1021	XLOC_023429	AT5G16390.2	CAC1 (CHLOROPLASTIC ACETYLCOENZYME A CARBOXYLASE 1); acetyl-CoA carboxylase/ biotin binding	-0.0352295	-0.511959	0.018286	-0.279597	-0.119864	0.457369	-0.136864	-0.338408	-0.469406	0.245174	0.923937	0.338111	0.706426	0.147315	0.471606	0.556428	-0.301623	-0.506135	-0.504973	-0.660594
1022		Cluster 132		C2	C1	C3	S2	S1	S3	SH2	SH3	SL1	SL2	SHL1	SHL3	SHL2	HL1	HL2	HL3	L2	L1	H2	H3
1023	XLOC_019582	STRG.19819.2	MCAC2_ARATH Protein MID1-COMPLEMENTING ACTIVITY 2	-1.21249	-1.21249	-1.21249	-0.0547953	-0.158679	-0.295627	-0.17827	0.375839	0.844098	-0.215374	0.0908566	0.332	0.695943	0.939048	0.374399	0.429985	0.219939	0.401988	0.115776	-0.279669
1024		Cluster 1330		C2	C1	C3	S2	S1	S3	SH2	SH3	SL1	SL2	SHL1	SHL3	SHL2	HL1	HL2	HL3	L2	L1	H2	H3
1025	XLOC_003388	AT1G01640.2	speckle-type POZ protein-related	-0.534411	1.04911	-0.534411	-0.534411	-0.534411	-0.534411	0.281165	-0.534411	1.0932	1.05631	-0.534411	-0.534411	-0.159232	1.04573	-0.534411	0.158909	-0.534411	-0.157009	1.51033	-0.534411
1026		Cluster 1331		C2	C1	C3	S2	S1	S3	SH2	SH3	SL1	SL2	SHL1	SHL3	SHL2	HL1	HL2	HL3	L2	L1	H2	H3
1027	XLOC_007011	STRG.7446.1	ERD7_ARATH Protein EARLY-RESPONSIVE TO DEHYDRATION 7, chloroplastic {ECO:0000303|PubMed:8075396}	-1.52573	-1.44832	-1.56531	-1.18763	-1.13898	-1.33029	-1.42117	-1.5042	0.871278	0.866673	1.48445	1.62034	1.6918	1.85686	1.93882	1.9633	0.958107	1.03554	-1.66809	-1.49745
1028	XLOC_025252	STRG.25430.2	Y2734_MYCBO Uncharacterized protein Mb2734	-1.44157	-1.44157	-1.44157	-1.44157	-1.44157	-1.44157	-0.919514	-0.817703	0.997255	0.69298	1.50722	1.72707	1.29027	1.72803	1.83656	1.78956	1.12305	0.577776	-1.44157	-1.44157
1029		Cluster 1332		C2	C1	C3	S2	S1	S3	SH2	SH3	SL1	SL2	SHL1	SHL3	SHL2	HL1	HL2	HL3	L2	L1	H2	H3
1030	XLOC_010088	AT2G34040.2	apoptosis inhibitory 5 (API5) family protein	-0.635476	0.179731	0.37663	-0.590002	-0.367722	-1.46735	-1.00269	-1.46735	-1.46735	-1.46735	2.52451	1.57931	1.72705	1.92826	1.8527	2.77502	-1.4402	-1.46735	-0.724054	-0.846298
1031		Cluster 1333		C2	C1	C3	S2	S1	S3	SH2	SH3	SL1	SL2	SHL1	SHL3	SHL2	HL1	HL2	HL3	L2	L1	H2	H3
1032	XLOC_023038	AT5G08130.5	MAOP1_ARATH NADP-dependent malic enzyme 1	-0.718241	-0.718241	-0.718241	-0.718241	-0.718241	-0.718241	-0.718241	-0.718241	-0.718241	-0.575501	1.72298	1.78536	1.93825	-0.445621	1.7296	1.95803	0.505799	-0.718241	-0.718241	-0.718241
1033		Cluster 1334		C2	C1	C3	S2	S1	S3	SH2	SH3	SL1	SL2	SHL1	SHL3	SHL2	HL1	HL2	HL3	L2	L1	H2	H3
1034	XLOC_020629	STRG.21944.2	PAAS_ARATH Phenylacetaldehyde synthase {ECO:0000305}	-0.9738	-0.9738	-0.9738	-0.824541	-0.938176	-0.9738	-0.809014	-0.00810805	-0.0646029	0.185829	1.424	0.445199	0.661258	1.57414	1.29942	1.44061	0.7695	-0.9738	0.29882	-0.585335
1035		Cluster 1335		C2	C1	C3	S2	S1	S3	SH2	SH3	SL1	SL2	SHL1	SHL3	SHL2	HL1	HL2	HL3	L2	L1	H2	H3
1036	XLOC_020904	STRG.22530.8	GLFT_STRP1 Glutamate formimidoyltransferase	-0.927214	0.0131407	0.598855	1.08428	1.12032	1.16161	-0.297741	-0.506058	0.373788	0.114029	-0.927214	0.52063	0.534838	-0.123987	-0.509294	-0.37238	-0.687205	-0.477257	-0.536546	-0.156596
1037		Cluster 1336		C2	C1	C3	S2	S1	S3	SH2	SH3	SL1	SL2	SHL1	SHL3	SHL2	HL1	HL2	HL3	L2	L1	H2	H3
1038	XLOC_011234	AT3G09150.1	HY2 (ELONGATED HYPOCOTYL 2); phytochromobilin:ferredoxin oxidoreductase	1.2471	0.0946544	0.848225	0.850331	-0.604897	-0.104095	0.240693	0.520754	-0.604897	0.00769121	-0.604897	0.344451	-0.10104	0.314252	-0.16023	0.131491	-0.604897	-0.604897	-0.604897	-0.604897
1039		Cluster 1337		C2	C1	C3	S2	S1	S3	SH2	SH3	SL1	SL2	SHL1	SHL3	SHL2	HL1	HL2	HL3	L2	L1	H2	H3
1040	XLOC_006913	AT2G04690.4	MET16_DANRE RNA N6-adenosine-methyltransferase mettl16 {ECO:0000305}	-1.40457	-1.63993	-0.717599	-1.90537	-0.382307	-1.90537	1.06069	0.832752	0.788844	0.636395	0.629442	0.0285831	0.723173	0.769319	0.382696	0.451058	0.858894	1.14827	-0.222344	-0.132637
1041		Cluster 1338		C2	C1	C3	S2	S1	S3	SH2	SH3	SL1	SL2	SHL1	SHL3	SHL2	HL1	HL2	HL3	L2	L1	H2	H3
1042	XLOC_022979	AT5G06750.2	protein phosphatase 2C family protein / PP2C family protein	1.22292	1.08924	0.929916	0.725054	0.567786	0.31345	-1.02752	-1.20586	-1.23878	-1.22222	-0.738562	0.194697	-0.711359	1.45203	1.54238	1.50352	-1.26821	-1.24016	-0.101903	-0.786424
1043		Cluster 1339		C2	C1	C3	S2	S1	S3	SH2	SH3	SL1	SL2	SHL1	SHL3	SHL2	HL1	HL2	HL3	L2	L1	H2	H3
1044	XLOC_024140	STRG.23110.1	SAU21_ARATH Auxin-responsive protein SAUR21 {ECO:0000305}	-0.676279	-0.676279	-0.676279	-0.0496063	-0.676279	-0.676279	0.859774	0.412541	1.13272	-0.676279	-0.546666	-0.676279	0.713288	-0.433829	-0.676279	-0.589495	0.611193	1.14502	0.784726	1.37056
1045		Cluster 133		C2	C1	C3	S2	S1	S3	SH2	SH3	SL1	SL2	SHL1	SHL3	SHL2	HL1	HL2	HL3	L2	L1	H2	H3
1046	XLOC_013897	AT3G11910.2	SK1_ARATH Shikimate kinase 1, chloroplastic	-0.957054	-0.565287	-0.663095	-0.567488	-0.775634	-0.831403	0.468942	0.131766	0.537105	0.797833	0.314371	0.409757	0.250214	-0.0470893	0.295119	0.202575	0.380371	0.509181	0.013063	0.0967521
1047	XLOC_021356	STRG.23396.1	INO2_ARATH Inositol-3-phosphate synthase isozyme 2	-0.48449	-0.48449	-0.48449	-0.48449	-0.239603	-0.48449	0.361101	0.077203	0.0956558	0.688638	-0.00836729	-0.48449	0.504649	0.101434	0.145916	0.497363	0.25363	0.225683	0.309614	-0.105978
1048	XLOC_023514	STRG.21848.1	SCP12_ARATH Serine carboxypeptidase-like 12	-0.342108	-0.387681	-0.705407	-0.569096	-0.518675	-0.642531	-0.034731	0.0320836	0.646119	0.853084	0.03287	0.0655186	0.312839	0.149133	0.283402	0.355584	0.363733	0.592719	-0.273419	-0.213437
1049	XLOC_003838	STRG.952.1	PUB4_ARATH U-box domain-containing protein 4	-0.357238	-0.357238	-0.357238	-0.357238	-0.357238	-0.357238	-0.0457349	-0.357238	0.685406	0.949024	-0.124577	-0.357238	0.160793	-0.0422515	0.0746523	0.368721	0.0895475	0.565721	0.236355	-0.0597531
1050	XLOC_005552	STRG.4515.1	ASOL_BRANA L-ascorbate oxidase homolog	-0.662509	-0.535	-0.609382	-0.536208	-0.597977	-0.675769	0.52708	0.346701	0.527659	0.990347	0.136715	-0.118151	0.256038	0.109919	0.151055	0.0386412	0.38552	0.538608	-0.230088	-0.0432003
1051	XLOC_004230	STRG.1743.3	SNL6_ORYSJ Cinnamoyl-CoA reductase-like SNL6 {ECO:0000305}	-0.488927	-0.488927	-0.488927	-0.429571	-0.488927	-0.0753327	0.122718	-0.0581063	0.560704	0.500212	-0.256266	-0.239178	0.649232	0.252648	0.186438	0.159999	0.172823	0.221246	-0.0242585	0.2124
1052	XLOC_014006	AT3G13672.2	seven in absentia (SINA) family protein	-0.499338	-0.670376	-0.874516	-0.369642	-0.493787	-0.662881	-0.16082	0.292842	0.883787	1.08674	0.331502	-0.0297289	0.134114	0.0635813	0.354456	0.0137887	0.573327	0.284467	0.108067	-0.365581
1053		Cluster 1340		C2	C1	C3	S2	S1	S3	SH2	SH3	SL1	SL2	SHL1	SHL3	SHL2	HL1	HL2	HL3	L2	L1	H2	H3
1054	XLOC_008731	AT2G47070.2	SNL6_ORYSJ Cinnamoyl-CoA reductase-like SNL6 {ECO:0000305}	-0.908982	-0.770168	-0.908982	-0.908982	-0.908982	-0.908982	1.24125	0.986708	0.651244	0.372568	0.579019	1.44265	0.834748	0.168944	0.372568	-0.089314	-0.230009	0.274981	-0.678779	-0.611497
1055	XLOC_009972	AT2G31865.1	poly (ADP-ribose) glycohydrolase (PARG) family protein	-0.968231	-0.968231	-0.968231	-0.968231	-0.968231	-0.968231	0.957768	0.824624	1.33861	0.821707	0.456153	0.716139	0.685287	-0.105879	0.551311	0.841183	0.238412	0.23403	-0.781731	-0.968231
1056		Cluster 1341		C2	C1	C3	S2	S1	S3	SH2	SH3	SL1	SL2	SHL1	SHL3	SHL2	HL1	HL2	HL3	L2	L1	H2	H3
1057	XLOC_023038	AT5G08130.3	BIM1; DNA binding / protein binding / transcription factor	0.0226755	-0.499819	-2.16837	-2.19269	-1.849	-1.92007	0.728172	0.336879	-0.0776592	1.1473	-0.80533	0.670651	0.454622	1.00013	0.477468	1.21982	0.978675	0.410904	0.975308	1.09034
1058		Cluster 1342		C2	C1	C3	S2	S1	S3	SH2	SH3	SL1	SL2	SHL1	SHL3	SHL2	HL1	HL2	HL3	L2	L1	H2	H3
1059	XLOC_018065	STRG.16644.4	CNGC6_ARATH Probable cyclic nucleotide-gated ion channel 6	-0.725972	-3.07335	-0.978299	-0.906261	-1.72848	-1.93469	-0.0944554	0.0491944	0.0115716	0.0484064	0.927995	1.3546	1.3576	1.70876	1.50358	1.47727	-0.0511051	0.832362	0.0238783	0.1974
1060		Cluster 1343		C2	C1	C3	S2	S1	S3	SH2	SH3	SL1	SL2	SHL1	SHL3	SHL2	HL1	HL2	HL3	L2	L1	H2	H3
1061	XLOC_021435	AT5G42600.1	MRN1 (MARNERAL SYNTHASE); catalytic/ marneral synthase	-0.489882	-0.317106	-0.299219	0.938291	0.761029	0.822441	1.2289	1.47887	0.782842	0.599091	0.404933	0.329874	0.740639	-1.33921	-1.44709	-1.4545	-1.54316	-1.60019	0.29626	0.107182
1062		Cluster 1344		C2	C1	C3	S2	S1	S3	SH2	SH3	SL1	SL2	SHL1	SHL3	SHL2	HL1	HL2	HL3	L2	L1	H2	H3
1063	XLOC_010516	STRG.10406.4	CB60E_ARATH Calmodulin-binding protein 60 E {ECO:0000303|PubMed:11782485}	0.50929	0.261309	-0.0146477	-0.143892	-0.0035642	0.25517	0.338828	0.0387466	0.155415	-0.0421047	-0.237452	-0.237452	-0.237452	-0.237452	-0.237452	-0.237452	-0.237452	-0.169814	-0.237452	0.714881
1064	XLOC_007234	STRG.7904.2	REM13_ARATH B3 domain-containing protein REM13	0.360164	0.389349	-0.241057	-0.241057	-0.241057	-0.241057	0.959322	-0.241057	0.036333	-0.241057	-0.241057	-0.241057	-0.241057	-0.241057	-0.241057	-0.241057	-0.241057	-0.241057	0.595675	1.03395
1065		Cluster 1345		C2	C1	C3	S2	S1	S3	SH2	SH3	SL1	SL2	SHL1	SHL3	SHL2	HL1	HL2	HL3	L2	L1	H2	H3
1066	XLOC_024592	STRG.24075.2	REM13_ARATH B3 domain-containing protein REM13	0.541439	-2.13821	-2.13821	-2.13821	-2.13821	-2.11389	-2.13821	2.43728	1.11457	1.91742	0.879356	-2.13821	2.44206	0.863412	0.789687	-2.13821	0.900402	2.3797	0.58513	2.23091
1067		Cluster 1346		C2	C1	C3	S2	S1	S3	SH2	SH3	SL1	SL2	SHL1	SHL3	SHL2	HL1	HL2	HL3	L2	L1	H2	H3
1068	XLOC_007211	STRG.7841.3	REM13_ARATH B3 domain-containing protein REM13	-0.436645	0.201197	-0.436645	-0.436645	-0.436645	-0.436645	-0.436645	0.0425851	0.246826	-0.436645	0.777479	-0.288688	-0.436645	0.871948	1.0059	-0.177222	-0.436645	0.962799	0.723629	-0.436645
1069		Cluster 1347		C2	C1	C3	S2	S1	S3	SH2	SH3	SL1	SL2	SHL1	SHL3	SHL2	HL1	HL2	HL3	L2	L1	H2	H3
1070	XLOC_017825	AT4G39361.1	snoRNA	-2.28392	-1.87509	-2.19872	-2.87665	-3.16722	-2.53866	-0.279173	-1.049	0.11733	0.0146576	2.91126	3.00999	3.27732	2.85498	2.9634	2.97426	0.252003	-0.542141	-1.18385	-0.380774
1071		Cluster 1348		C2	C1	C3	S2	S1	S3	SH2	SH3	SL1	SL2	SHL1	SHL3	SHL2	HL1	HL2	HL3	L2	L1	H2	H3
1072	XLOC_025015	AT5G56580.1	MKK6 (MAP KINASE KINASE 6); MAP kinase kinase/ kinase	0.44195	-0.340458	0.949376	1.49587	0.944648	0.744286	-0.340458	-0.340458	-0.340458	-0.340458	-0.340458	-0.340458	-0.340458	-0.340458	-0.288042	-0.340458	-0.260483	-0.340458	-0.340458	0.0578922
1073	XLOC_001411	AT1G30410.4	REM13_ARATH B3 domain-containing protein REM13	-0.35054	0.182525	1.29608	1.62142	0.929229	0.391035	-0.323386	-0.35054	-0.35054	-0.35054	-0.35054	-0.35054	-0.35054	-0.35054	-0.35054	-0.35054	0.460109	-0.35054	-0.35054	-0.35054
1074		Cluster 1349		C2	C1	C3	S2	S1	S3	SH2	SH3	SL1	SL2	SHL1	SHL3	SHL2	HL1	HL2	HL3	L2	L1	H2	H3
1075	XLOC_013897	AT3G11910.1	UBP13 (UBIQUITIN-SPECIFIC PROTEASE 13); ubiquitin thiolesterase/ ubiquitin-specific protease	-0.286227	-0.370058	-0.410988	-0.651368	-0.651368	-0.543771	-0.0787184	0.804964	0.561065	0.000585231	0.446078	-0.271494	0.506549	-0.102733	-0.250706	0.0449794	0.763159	0.280999	0.203274	0.0057779
1076	XLOC_022216	STRG.25112.7	REM12_ARATH B3 domain-containing protein REM12	-0.769487	-0.769487	-0.769487	-0.334392	-0.608567	-0.631984	-0.219572	0.472353	0.578179	0.618978	0.501939	-0.364584	0.360126	0.588346	-0.247431	0.460101	0.34488	0.474182	0.345546	-0.029639
1077		Cluster 134		C2	C1	C3	S2	S1	S3	SH2	SH3	SL1	SL2	SHL1	SHL3	SHL2	HL1	HL2	HL3	L2	L1	H2	H3
1078	XLOC_006682	AT1G79640.4	REM12_ARATH B3 domain-containing protein REM12	0.589337	0.452209	0.137318	0.45839	0.315875	0.405339	-0.61543	-0.61543	-0.61543	-0.61543	0.26035	0.867418	0.751382	0.266626	0.695492	-0.61543	-0.61543	-0.61543	-0.61543	-0.276293
1079	XLOC_002682	AT1G67792.2	REM12_ARATH B3 domain-containing protein REM12	0.510544	-0.207303	-0.00964508	0.294552	0.168865	0.687934	-0.452191	-0.452191	-0.452191	0.189355	-0.433556	0.623	0.788429	0.633914	0.321806	-0.452191	-0.452191	-0.452191	-0.452191	-0.40256
1080		Cluster 1350		C2	C1	C3	S2	S1	S3	SH2	SH3	SL1	SL2	SHL1	SHL3	SHL2	HL1	HL2	HL3	L2	L1	H2	H3
1081	XLOC_017543	AT4G34060.1	DML3 (DEMETER-LIKE PROTEIN 3); DNA N-glycosylase	-0.168169	-0.250872	-0.250872	0.566342	-0.250872	-0.250872	0.510414	-0.0771045	0.619394	0.612274	-0.250872	-0.250872	-0.250872	-0.250872	0.446902	0.0814067	-0.250872	0.168128	-0.250872	-0.250872
1082	XLOC_025131	AT5G58700.2	phosphoinositide-specific phospholipase C family protein	-0.244565	-0.1282	-0.244565	0.918289	-0.244565	-0.163226	-0.244565	-0.244565	1.1916	0.788946	-0.244565	-0.244565	-0.0966073	-0.244565	0.238799	-0.244565	-0.244565	0.185185	-0.244565	-0.244565
1083		Cluster 1351		C2	C1	C3	S2	S1	S3	SH2	SH3	SL1	SL2	SHL1	SHL3	SHL2	HL1	HL2	HL3	L2	L1	H2	H3
1084	XLOC_012860	AT3G53830.4	REM12_ARATH B3 domain-containing protein REM12	-3.73753	-3.47972	-3.79783	-3.9997	-3.71341	-3.63043	0.602568	0.548385	1.98606	1.99497	2.43602	2.54486	2.44278	2.45501	2.52822	2.415	1.5077	1.33473	-0.23715	-0.200548
1085	XLOC_021866	STRG.24460.2	REM12_ARATH B3 domain-containing protein REM12	-3.4189	-3.49739	-3.56212	-3.06712	-3.39113	-3.46209	0.558377	0.799513	1.65056	1.73403	2.55209	2.59768	2.87621	2.25381	2.29687	2.4035	1.05935	0.920517	-0.664588	-0.639161
1086		Cluster 1352		C2	C1	C3	S2	S1	S3	SH2	SH3	SL1	SL2	SHL1	SHL3	SHL2	HL1	HL2	HL3	L2	L1	H2	H3
1087	XLOC_008311	AT2G39690.1	unknown protein	0.202996	0.172872	0.86658	0.208477	0.20378	-0.0455204	0.434437	-0.0957804	-0.675926	-0.675926	-0.675926	-0.241898	-0.271023	-0.448185	-0.675926	0.401317	0.276408	-0.309674	0.368118	0.980799
1088		AT2G25220.2	REM12_ARATH B3 domain-containing protein REM12	0.789917	0.460041	0.760965	0.473082	0.650979	-0.123285	0.612208	0.102608	-0.803321	-0.942135	-0.509176	-0.659992	-0.186821	0.0323939	-0.942135	-0.205747	0.252582	-0.642305	0.536578	0.343563
1089		Cluster 1353		C2	C1	C3	S2	S1	S3	SH2	SH3	SL1	SL2	SHL1	SHL3	SHL2	HL1	HL2	HL3	L2	L1	H2	H3
1090		STRG.5171.2	FP1V1_PERVI Foot protein 1 variant 1 {ECO:0000303|PubMed:15203964, ECO:0000303|PubMed:19584055, ECO:0000312|EMBL:AAY46226.1}	1.01671	0.992749	0.644107	0.58414	0.735677	1.39665	0.836542	0.414798	-0.722705	-0.722705	-0.722705	-0.722705	-0.191636	-0.722705	-0.722705	0.126894	-0.197639	-0.577354	-0.722705	-0.722705
1091		Cluster 1354		C2	C1	C3	S2	S1	S3	SH2	SH3	SL1	SL2	SHL1	SHL3	SHL2	HL1	HL2	HL3	L2	L1	H2	H3
1092	XLOC_009888	AT2G30250.1	WRKY25; transcription factor	-1.26012	-1.26012	-1.18973	-1.26012	-1.26012	-1.26012	3.00757	2.57277	2.56006	2.53596	-1.26012	-1.26012	-1.26012	-1.26012	-1.26012	-1.26012	2.64533	2.70576	0.126691	-1.10308
1093		Cluster 1355		C2	C1	C3	S2	S1	S3	SH2	SH3	SL1	SL2	SHL1	SHL3	SHL2	HL1	HL2	HL3	L2	L1	H2	H3
1094	XLOC_019437	STRG.19500.3	FP1V1_PERVI Foot protein 1 variant 1 {ECO:0000303|PubMed:15203964, ECO:0000303|PubMed:19584055, ECO:0000312|EMBL:AAY46226.1}	0.792077	0.790298	0.720554	0.195736	-0.143599	0.172024	-0.0910103	-0.0245297	-0.906586	-0.906586	0.157607	-0.624443	-0.174534	0.0224477	-0.906586	-0.327406	0.311885	0.503212	0.36125	0.0781858
1095		Cluster 1356		C2	C1	C3	S2	S1	S3	SH2	SH3	SL1	SL2	SHL1	SHL3	SHL2	HL1	HL2	HL3	L2	L1	H2	H3
1096	XLOC_006055	AT1G67300.3	PKL_ARATH CHD3-type chromatin-remodeling factor PICKLE	0.0693854	-0.0156995	-0.4244	-0.153965	0.151768	0.142236	-0.936374	-0.936374	-0.011134	-0.285609	1.36989	-0.936374	1.07226	1.45896	-0.936374	0.40959	-0.189631	0.55471	0.533512	-0.936374
1097		Cluster 1357		C2	C1	C3	S2	S1	S3	SH2	SH3	SL1	SL2	SHL1	SHL3	SHL2	HL1	HL2	HL3	L2	L1	H2	H3
1098	XLOC_006127	STRG.5636.2	Y1864_ARATH Probable receptor-like protein kinase At1g80640	-0.528373	-0.164361	-0.254559	-0.528373	0.964762	-0.528373	1.04887	-0.528373	0.589987	1.00668	0.0420899	0.203679	-0.452498	0.427684	-0.528373	-0.528373	-0.528373	-0.528373	0.301071	0.513571
1099		Cluster 1358		C2	C1	C3	S2	S1	S3	SH2	SH3	SL1	SL2	SHL1	SHL3	SHL2	HL1	HL2	HL3	L2	L1	H2	H3
1100	XLOC_001526	AT1G32540.2	LOL1 (LSD ONE LIKE 1); DNA binding	0.0624461	0.44994	0.602326	0.464409	-0.464624	-0.464624	-0.464624	-0.464624	0.236703	0.766808	-0.464624	1.07292	-0.464624	-0.0402396	0.309372	-0.447415	-0.0805745	0.320298	-0.464624	-0.464624
1101	XLOC_018404	AT4G13330.4	TI236_ARATH Protein TIC236, chloroplastic {ECO:0000305}	0.153128	0.44589	0.5265	-0.0785867	-0.381929	0.161072	-0.381929	0.0584916	-0.381929	0.240064	-0.381929	0.999908	-0.252316	-0.381929	-0.381929	-0.381929	0.0743514	0.231603	-0.0496508	0.163051
1102		Cluster 1359		C2	C1	C3	S2	S1	S3	SH2	SH3	SL1	SL2	SHL1	SHL3	SHL2	HL1	HL2	HL3	L2	L1	H2	H3
1103	XLOC_001750	STRG.3585.3	TI236_ARATH Protein TIC236, chloroplastic {ECO:0000305}	-0.516407	-1.44592	-1.52862	-1.52862	-0.417587	-1.52862	-1.52862	0.483236	0.757376	0.649619	2.15542	2.47849	1.90448	1.8535	2.191	1.56528	-1.52862	-1.52862	-1.52862	-0.958155
1104		Cluster 135		C2	C1	C3	S2	S1	S3	SH2	SH3	SL1	SL2	SHL1	SHL3	SHL2	HL1	HL2	HL3	L2	L1	H2	H3
1105	XLOC_005461	AT1G54050.2	PITH1_HUMAN PITH domain-containing protein 1	-5.65021	-6.27399	-5.8643	-5.56425	-5.89959	-5.81099	1.13133	0.899643	2.21321	2.12805	4.84351	4.9924	4.94015	4.57967	4.59777	4.63021	0.908295	1.00208	-0.870915	-0.932061
1106	XLOC_017098	STRG.18652.2	JAL20_ARATH Jacalin-related lectin 20	-6.04819	-6.03464	-5.92965	-5.43212	-6.02791	-5.94859	0.787918	0.689303	2.79873	2.84456	4.86454	4.82489	4.78231	4.47873	4.51491	4.52993	1.36634	1.24858	-1.09783	-1.21181
1107		Cluster 1360		C2	C1	C3	S2	S1	S3	SH2	SH3	SL1	SL2	SHL1	SHL3	SHL2	HL1	HL2	HL3	L2	L1	H2	H3
1108	XLOC_020898	STRG.22517.4	HSFA2_ARATH Heat stress transcription factor A-2 {ECO:0000303|PubMed:16649111, ECO:0000303|PubMed:17059409, ECO:0000303|PubMed:17085506}	-4.47273	-4.68238	-4.94782	-4.94782	-4.65268	-4.94782	0.740363	0.999919	1.31245	1.29583	4.44677	4.31994	4.31891	3.74165	3.75153	3.79759	0.466927	0.653285	-0.649305	-0.544617
1109		Cluster 1361		C2	C1	C3	S2	S1	S3	SH2	SH3	SL1	SL2	SHL1	SHL3	SHL2	HL1	HL2	HL3	L2	L1	H2	H3
1110	XLOC_002481	AT1G63940.1	monodehydroascorbate reductase, putative	0.908563	1.62694	1.16067	1.12762	0.905499	1.11498	-0.497272	-0.698578	-1.34546	-2.32133	0.623528	0.525051	0.456619	0.095714	-0.0185369	-0.165606	0.201934	-3.39857	-0.204487	-0.0972787
1111		Cluster 1362		C2	C1	C3	S2	S1	S3	SH2	SH3	SL1	SL2	SHL1	SHL3	SHL2	HL1	HL2	HL3	L2	L1	H2	H3
1112	XLOC_016822	AT4G19510.5	HSFA2_ARATH Heat stress transcription factor A-2 {ECO:0000303|PubMed:16649111, ECO:0000303|PubMed:17059409, ECO:0000303|PubMed:17085506}	-0.117631	0.249703	0.0311074	-0.00963711	0.162009	0.0439631	-0.976806	-0.976806	-0.675803	0.440034	0.418257	-0.00742495	0.230462	0.126188	0.674418	0.671199	-0.230063	-0.105751	-0.119223	0.171803
1113		Cluster 1363		C2	C1	C3	S2	S1	S3	SH2	SH3	SL1	SL2	SHL1	SHL3	SHL2	HL1	HL2	HL3	L2	L1	H2	H3
1114	XLOC_018067	STRG.16648.4	WEB1_ARATH Protein WEAK CHLOROPLAST MOVEMENT UNDER BLUE LIGHT 1	-1.69935	-1.69935	-1.69935	-1.69935	-1.69935	-1.69935	-1.30429	-0.700076	-0.169284	-0.201104	1.96183	1.28706	1.55342	2.95118	2.751	2.93936	0.340486	0.065756	-0.479024	-0.800179
1115		Cluster 1364		C2	C1	C3	S2	S1	S3	SH2	SH3	SL1	SL2	SHL1	SHL3	SHL2	HL1	HL2	HL3	L2	L1	H2	H3
1116	XLOC_000536	STRG.1163.4	PTR27_ARATH Protein NRT1/ PTR FAMILY 6.2	0.690232	-0.345496	-0.369816	0.177141	-0.369816	-0.369816	-0.369816	-0.369816	1.28599	1.433	-0.293941	-0.369816	-0.0102943	-0.369816	0.581772	-0.369816	-0.369816	-0.328573	-0.369816	0.508321
1117		Cluster 1365		C2	C1	C3	S2	S1	S3	SH2	SH3	SL1	SL2	SHL1	SHL3	SHL2	HL1	HL2	HL3	L2	L1	H2	H3
1118	XLOC_007495	AT2G22920.2	serine carboxypeptidase S10 family protein	-0.298607	-0.298607	-0.287111	0.0348169	0.806401	1.66672	-0.298607	-0.298607	-0.298607	0.471165	0.271856	-0.298607	-0.298607	-0.298607	-0.298607	0.437782	-0.298607	0.181658	-0.298607	-0.298607
1119		Cluster 1366		C2	C1	C3	S2	S1	S3	SH2	SH3	SL1	SL2	SHL1	SHL3	SHL2	HL1	HL2	HL3	L2	L1	H2	H3
1120	XLOC_003782	AT1G08630.4	THA1 (Threonine Aldolase 1); aldehyde-lyase/ threonine aldolase	-1.1894	-1.4733	-1.60514	0.666088	0.611726	0.747104	1.19723	1.40736	-0.0290877	0.256094	0.731996	0.865536	0.785773	-2.43951	-2.0237	-2.88201	0.633616	0.759983	1.4853	1.49434
1121		Cluster 1367		C2	C1	C3	S2	S1	S3	SH2	SH3	SL1	SL2	SHL1	SHL3	SHL2	HL1	HL2	HL3	L2	L1	H2	H3
1122	XLOC_017280	AT4G28660.2	AGO4_ARATH Protein argonaute 4 {ECO:0000303|PubMed:12522258, ECO:0000303|PubMed:28229965}	-0.727262	-0.727262	-0.727262	-0.727262	-0.727262	-0.727262	-0.727262	-0.727262	1.44042	0.978052	0.382433	-0.727262	-0.727262	-0.727262	0.829535	1.92373	0.412208	3.48803	-0.727262	-0.727262
1123		Cluster 1368		C2	C1	C3	S2	S1	S3	SH2	SH3	SL1	SL2	SHL1	SHL3	SHL2	HL1	HL2	HL3	L2	L1	H2	H3
1124	XLOC_024080	AT5G36880.1	acetyl-CoA synthetase, putative / acetate-CoA ligase, putative	0.285185	0.767366	0.728154	1.27771	0.720908	0.907656	-0.0349656	-0.0377174	-1.2701	-1.61233	0.210087	-2.80516	0.780043	0.138011	-0.47002	0.193938	-0.0633698	0.0418343	0.567931	-0.325154
1125		Cluster 1369		C2	C1	C3	S2	S1	S3	SH2	SH3	SL1	SL2	SHL1	SHL3	SHL2	HL1	HL2	HL3	L2	L1	H2	H3
1126	XLOC_008046	STRG.9386.2	NEUR_DROME Protein neuralized	-1.61943	-0.674557	-0.379698	-0.992595	-1.60451	-1.15155	-0.0248591	0.186855	1.32517	1.00602	0.0504531	0.917436	0.369551	0.498765	0.94105	0.0860278	1.45022	-0.416911	0.069181	-0.0366101
1127		Cluster 136		C2	C1	C3	S2	S1	S3	SH2	SH3	SL1	SL2	SHL1	SHL3	SHL2	HL1	HL2	HL3	L2	L1	H2	H3
1128	XLOC_002812	AT1G70100.5	CNG15_ARATH Putative cyclic nucleotide-gated ion channel 15	0.541859	1.02483	0.525246	0.494722	1.0411	0.367878	-0.641469	-0.410037	-0.0326597	-0.641469	0.00561524	0.042901	-0.408808	0.171645	7.71e-05	-0.442346	-0.424859	0.0687038	-0.641469	-0.641469
1129	XLOC_001168	AT1G24706.8	SYD_ARATH Chromatin structure-remodeling complex protein SYD	0.856963	0.817137	0.553858	0.141266	0.375894	0.450365	-0.122551	-0.47932	-0.601576	-0.696213	-0.0672916	0.283855	0.088171	0.0217649	0.0704857	0.0718538	-0.22634	-0.237311	-0.840603	-0.460409
1130	XLOC_003309	AT1G80000.4	BGAL8_ARATH Beta-galactosidase 8	0.79998	0.639969	0.618797	0.476363	0.494359	-0.0390732	-0.0193628	-0.527264	-0.515211	-0.521225	0.292487	0.138501	-0.0722401	-0.0926916	-0.233692	-0.300383	-0.344486	0.0439162	-0.594147	-0.244595
1131		Cluster 1370		C2	C1	C3	S2	S1	S3	SH2	SH3	SL1	SL2	SHL1	SHL3	SHL2	HL1	HL2	HL3	L2	L1	H2	H3
1132	XLOC_004880	AT1G31920.1	pentatricopeptide (PPR) repeat-containing protein	0.862783	0.955211	1.26858	1.63046	1.35581	1.4658	0.959786	-0.950974	0.471968	-1.01998	-0.255829	-1.07795	-1.07795	-1.07795	-1.07795	-1.07795	-1.07795	-0.393577	-0.365131	0.482768
1133		Cluster 1371		C2	C1	C3	S2	S1	S3	SH2	SH3	SL1	SL2	SHL1	SHL3	SHL2	HL1	HL2	HL3	L2	L1	H2	H3
1134	XLOC_018612	STRG.17811.20	RAP27_ARATH Ethylene-responsive transcription factor RAP2-7	-0.199318	0.338821	0.410184	0.373793	-0.536173	0.625393	-0.536173	-0.029266	0.0631453	-0.536173	0.307811	1.29205	-0.536173	-0.536173	0.487438	0.167814	0.451512	-0.536173	-0.536173	-0.536173
1135		Cluster 1372		C2	C1	C3	S2	S1	S3	SH2	SH3	SL1	SL2	SHL1	SHL3	SHL2	HL1	HL2	HL3	L2	L1	H2	H3
1136	XLOC_011059	AT3G05200.1	ATL6; protein binding / zinc ion binding	-0.169036	-0.206279	-0.0806802	0.0124762	-0.456413	-0.315278	1.07725	1.71708	-0.595576	-0.225268	-0.821912	-0.661514	-0.788374	-0.823169	-0.589145	-0.54077	0.370183	0.074552	1.44049	1.58137
1137	XLOC_016693	AT4G16990.3	RLM3 (RESISTANCE TO LEPTOSPHAERIA MACULANS 3); ATP binding	-0.218962	-0.448781	0.663662	-0.143987	-0.366036	-0.493969	0.356212	1.81796	-0.631473	-0.631473	-0.631473	-0.631473	-0.631473	-0.631473	-0.631473	-0.631473	0.342322	-0.59023	1.68988	2.44372
1138		Cluster 1373		C2	C1	C3	S2	S1	S3	SH2	SH3	SL1	SL2	SHL1	SHL3	SHL2	HL1	HL2	HL3	L2	L1	H2	H3
1139	XLOC_007277	AT2G18680.1	unknown protein	-1.03279	-1.14024	-1.02585	-1.04835	-1.06504	-1.04728	-0.393273	-0.328716	0.791006	0.314765	2.5613	2.60494	2.57749	0.966866	1.07803	0.999002	-0.119055	-0.162873	-1.18201	-1.18742
1140		AT2G38340.1	AP2 domain-containing transcription factor, putative (DRE2B)	-1.12027	-1.03313	-1.17911	-1.05475	-1.12027	-1.14461	-0.570601	-0.314526	0.643919	0.369551	2.39311	2.15754	2.26359	0.810023	0.642339	1.29132	-0.105601	-0.158533	-0.99575	-0.847441
1141		Cluster 1374		C2	C1	C3	S2	S1	S3	SH2	SH3	SL1	SL2	SHL1	SHL3	SHL2	HL1	HL2	HL3	L2	L1	H2	H3
1142	XLOC_014435	AT3G22530.1	unknown protein	-2.06495	-1.3204	-1.14173	-0.744128	-0.630198	-0.776717	0.0729081	-0.0986644	0.863566	0.772373	1.36272	1.50084	1.585	1.46731	1.50998	1.58788	0.693641	0.748146	-1.77339	-3.61417
1143		Cluster 1375		C2	C1	C3	S2	S1	S3	SH2	SH3	SL1	SL2	SHL1	SHL3	SHL2	HL1	HL2	HL3	L2	L1	H2	H3
1144	XLOC_023748	AT5G23520.2	Y2899_ARATH Probable leucine-rich repeat receptor-like protein kinase At2g28990	-0.359502	-0.359502	-0.0180851	-0.359502	-0.359502	-0.359502	-0.359502	-0.359502	-0.359502	-0.359502	1.39367	-0.359502	-0.359502	0.977353	-0.359502	0.649129	0.748186	0.818097	0.105167	-0.359502
1145	XLOC_022726	STRG.20263.4	ABAH2_ARATH Abscisic acid 8'-hydroxylase 2	-0.444157	0.262484	-0.284528	-0.444157	-0.444157	-0.444157	-0.444157	-0.444157	-0.215185	0.158965	0.601286	-0.314544	0.0319653	0.582997	0.242904	0.292231	0.826671	0.709	0.214854	-0.444157
1146		Cluster 1376		C2	C1	C3	S2	S1	S3	SH2	SH3	SL1	SL2	SHL1	SHL3	SHL2	HL1	HL2	HL3	L2	L1	H2	H3
1147	XLOC_000782	STRG.1656.6	TRNH8_ARATH Tropinone reductase homolog At2g29310 {ECO:0000305}	-0.491742	-0.468065	-0.907472	-0.966827	-0.225252	-0.907472	-0.698991	-0.757685	0.862617	0.845257	0.708989	0.647677	0.699021	1.06915	1.08176	1.17232	0.392694	0.524257	-0.684684	-0.70019
1148	XLOC_010561	AT2G42500.2	PP2A-4; hydrolase/ protein serine/threonine phosphatase	-0.659059	-0.643082	-0.972444	-0.46963	-0.917602	-0.89851	-0.383937	-0.406235	0.510033	0.80515	0.769921	0.737188	0.971931	1.01452	1.04804	1.10969	0.39404	0.273521	-0.511561	-0.671969
1149	XLOC_024947	STRG.24822.2	IPCS3_ARATH Phosphatidylinositol:ceramide inositolphosphotransferase 3	-0.682752	-0.751114	-0.695904	-0.695904	-0.763521	-0.822877	-0.822877	-0.251442	0.814067	0.869949	0.742256	0.733113	0.721609	1.00087	0.949009	0.918698	0.861942	0.853842	-0.340545	-0.210288
1150	XLOC_011244	AT3G09430.2	CP19D_ARATH Peptidyl-prolyl cis-trans isomerase CYP19-4	-0.73498	-0.73498	-0.73498	-0.618615	-0.73498	-0.73498	-0.149056	-0.73498	0.849791	0.952752	0.737415	0.802753	0.48906	1.07854	1.16265	0.924488	0.50686	0.490912	-0.570194	-0.19
1151	XLOC_003654	AT1G06540.1	unknown protein	-0.354843	-0.195111	-0.290079	-0.574037	-0.707229	-0.523278	-0.891923	-0.863373	0.851597	0.753413	0.680532	0.746217	0.491534	0.944117	1.06243	1.14438	0.538293	0.63452	-1.03106	-0.816097
1152	XLOC_017463	STRG.19390.2	TBL45_ARATH Protein trichome birefringence-like 45	-0.637975	-0.637975	-0.637975	-0.637975	-0.637975	-0.637975	-0.153579	-0.207155	0.843248	0.881937	0.70401	0.643468	0.526811	0.649497	0.943135	0.686835	0.390594	0.533872	-0.430083	-0.413935
1153	XLOC_018865	AT4G22120.3	early-responsive to dehydration protein-related / ERD protein-related	-0.660469	-0.766147	-0.766147	-0.649782	-0.471012	-0.766147	-0.465145	-0.277632	0.930451	0.738732	0.745356	0.628863	0.856315	0.591686	1.25177	0.898791	0.571278	0.59056	-0.257212	-0.458136
1154	XLOC_013722	AT3G08505.3	FLX_ARATH Protein FLC EXPRESSOR	-0.632819	-0.881587	-0.724137	-0.562856	-0.416841	-0.786316	-0.189773	-0.744567	0.855372	0.910984	0.773607	0.615696	0.607143	0.617465	0.799891	1.20054	0.905087	0.257247	-0.362894	-0.590871
1155		Cluster 1377		C2	C1	C3	S2	S1	S3	SH2	SH3	SL1	SL2	SHL1	SHL3	SHL2	HL1	HL2	HL3	L2	L1	H2	H3
1156	XLOC_006828	STRG.7082.3	PTI12_ARATH PTI1-like tyrosine-protein kinase 2	-0.86665	-1.30748	-0.985358	-0.712312	-1.32544	-0.943923	1.43156	1.55531	0.611715	0.92739	-1.41554	-0.188578	-1.4436	-0.0296525	-0.00975293	0.245733	1.07503	1.33324	1.38308	0.66524
1157		Cluster 1378		C2	C1	C3	S2	S1	S3	SH2	SH3	SL1	SL2	SHL1	SHL3	SHL2	HL1	HL2	HL3	L2	L1	H2	H3
1158	XLOC_015922	AT4G00440.1	unknown protein	0.423973	1.47586	0.944917	0.259359	1.22608	1.24157	-0.55129	-0.55129	0.334675	-0.55129	0.426906	-0.269147	-0.55129	-0.55129	-0.55129	-0.55129	-0.55129	-0.55129	-0.55129	-0.55129
1159	XLOC_022634	AT5G66450.1	phosphatidic acid phosphatase-related / PAP2-related	0.167255	1.35651	1.32951	-0.00500897	1.57847	0.336086	-0.38463	-0.38463	-0.38463	-0.38463	0.237363	-0.38463	-0.38463	-0.38463	-0.38463	-0.38463	-0.38463	-0.38463	-0.38463	-0.38463
1160		Cluster 1379		C2	C1	C3	S2	S1	S3	SH2	SH3	SL1	SL2	SHL1	SHL3	SHL2	HL1	HL2	HL3	L2	L1	H2	H3
1161	XLOC_010448	STRG.10269.3	FTSH2_ARATH ATP-dependent zinc metalloprotease FTSH 2, chloroplastic	-1.06436	-0.565603	0.102351	-1.06436	-0.915105	-1.06436	0.485551	-0.357724	0.38295	0.506098	0.659412	-1.06436	0.939238	1.18326	0.743814	0.409163	0.331795	0.308587	0.38295	-0.339278
1162		Cluster 137		C2	C1	C3	S2	S1	S3	SH2	SH3	SL1	SL2	SHL1	SHL3	SHL2	HL1	HL2	HL3	L2	L1	H2	H3
1163	XLOC_007094	AT2G14045.1	unknown protein	1.17397	1.48149	1.63379	1.0871	0.960093	1.54317	0.424303	0.632371	-0.125514	0.202229	-0.267575	-1.97951	-1.97951	-1.97951	-1.97951	-1.97951	0.673091	-0.285744	0.259888	0.504886
1164		Cluster 1380		C2	C1	C3	S2	S1	S3	SH2	SH3	SL1	SL2	SHL1	SHL3	SHL2	HL1	HL2	HL3	L2	L1	H2	H3
1165	XLOC_025372	AT5G63370.2	protein kinase family protein	-1.03921	-1.45264	-0.711756	-1.02956	-0.828404	-1.9555	0.615442	-0.320254	0.431671	0.712264	1.1716	0.77474	1.19488	1.50237	1.62311	1.63663	-0.848287	-0.765212	-0.71531	0.00343769
1166		Cluster 1381		C2	C1	C3	S2	S1	S3	SH2	SH3	SL1	SL2	SHL1	SHL3	SHL2	HL1	HL2	HL3	L2	L1	H2	H3
1167	XLOC_025211	AT5G60100.7	POF21_ARATH Probable transcription factor PosF21	0.0314953	0.834593	0.710864	0.2084	-0.071752	0.0390866	0.387747	-0.647823	-0.669031	-0.806984	-0.778803	0.153505	-0.55243	0.244068	-0.124743	-0.239449	0.498018	0.422461	0.329281	0.0314953
1168	XLOC_023080	AT5G09300.1	2-oxoisovalerate dehydrogenase, putative / 3-methyl-2-oxobutanoate dehydrogenase, putative / branched-chain alpha-keto acid dehydrogenase E1 alpha subunit, putative	0.536564	0.580218	0.497499	-0.151563	-0.630794	0.430637	0.336375	-0.630794	-0.630794	-0.630794	-0.630794	-0.630794	-0.630794	0.41325	-0.630794	-0.100723	0.668451	0.335637	0.887741	0.612266
1169		Cluster 1382		C2	C1	C3	S2	S1	S3	SH2	SH3	SL1	SL2	SHL1	SHL3	SHL2	HL1	HL2	HL3	L2	L1	H2	H3
1170	XLOC_000955	AT1G05523.1	THG1_ARATH tRNA(His) guanylyltransferase 1	-1.51582	-1.97694	-2.00747	-3.71808	-0.818518	-1.90087	-0.40527	-0.12055	1.3786	1.27768	1.79234	1.96508	1.85889	1.46628	0.886406	1.56732	1.55461	2.50847	-2.80658	-0.985594
1171		Cluster 1383		C2	C1	C3	S2	S1	S3	SH2	SH3	SL1	SL2	SHL1	SHL3	SHL2	HL1	HL2	HL3	L2	L1	H2	H3
1172	XLOC_008008	AT2G33480.1	ANAC041 (Arabidopsis NAC domain containing protein 41); transcription factor	0.467909	1.30681	1.32775	0.564996	0.715998	0.876304	0.347837	0.455108	0.918322	-0.761467	-1.03289	-1.03289	-1.03289	-1.03289	-1.01568	-1.03289	-1.03289	0.861246	0.511593	-0.379374
1173		Cluster 1384		C2	C1	C3	S2	S1	S3	SH2	SH3	SL1	SL2	SHL1	SHL3	SHL2	HL1	HL2	HL3	L2	L1	H2	H3
1174	XLOC_009808	AT2G28550.3	THG1_ARATH tRNA(His) guanylyltransferase 1	1.43683	0.409226	0.757855	0.13841	-0.0828476	-0.622875	-0.622875	0.200875	0.522477	0.297037	-0.474917	-0.622875	-0.622875	-0.622875	-0.622875	-0.622875	0.913178	-0.182454	0.353122	0.0713368
1175		Cluster 1385		C2	C1	C3	S2	S1	S3	SH2	SH3	SL1	SL2	SHL1	SHL3	SHL2	HL1	HL2	HL3	L2	L1	H2	H3
1176	XLOC_014021	AT3G13870.2	RHD3 (ROOT HAIR DEFECTIVE 3); GTP binding	0.987983	0.183279	0.848843	-0.718216	-0.718216	0.536378	-0.718216	-0.718216	-0.718216	-0.718216	2.1609	-0.718216	-0.718216	1.64327	-0.718216	-0.718216	0.557983	-0.718216	0.270196	0.711534
1177		Cluster 1386		C2	C1	C3	S2	S1	S3	SH2	SH3	SL1	SL2	SHL1	SHL3	SHL2	HL1	HL2	HL3	L2	L1	H2	H3
1178	XLOC_006913	AT2G04690.6	IN80D_DICDI INO80 complex subunit D	0.955951	1.09978	1.10016	1.0994	-0.379773	1.33365	-0.815935	-0.815935	0.109305	-0.815935	-0.245472	-0.815935	-0.815935	-0.815935	-0.815935	-0.815935	0.100924	-0.815935	1.26165	0.907842
1179		Cluster 1387		C2	C1	C3	S2	S1	S3	SH2	SH3	SL1	SL2	SHL1	SHL3	SHL2	HL1	HL2	HL3	L2	L1	H2	H3
1180	XLOC_005476	AT1G54390.4	PHD finger protein-related	0.420713	2.01994	1.88978	-0.279727	0.41314	1.17489	-0.891371	-0.891371	-0.891371	-0.891371	1.08059	-0.891371	-0.891371	-0.0481915	-0.891371	1.80685	-0.891371	-0.891371	-0.891371	0.435741
1181		Cluster 1388		C2	C1	C3	S2	S1	S3	SH2	SH3	SL1	SL2	SHL1	SHL3	SHL2	HL1	HL2	HL3	L2	L1	H2	H3
1182	XLOC_009998	AT2G32390.3	U74D1_ARATH UDP-glycosyltransferase 74D1	0.188397	0.671726	0.016147	-0.372318	0.208792	0.265524	-0.372318	-0.372318	-0.372318	-0.15075	-0.0901749	-0.333882	-0.372318	0.546831	0.111046	0.353641	0.0336742	0.0681026	-0.100892	0.0734086
1183	XLOC_012123	AT3G26200.1	CYP71B22; electron carrier/ heme binding / iron ion binding / monooxygenase/ oxygen binding	0.329123	0.573498	0.233314	-0.42224	-0.387205	-0.410936	-0.331527	-0.357062	-0.361135	-0.373425	-0.056993	-0.247437	-0.149075	0.346712	0.486257	0.570649	-0.0724941	-0.0275603	0.29674	0.360795
1184	XLOC_006144	AT1G68940.3	armadillo/beta-catenin repeat protein-related / U-box domain-containing protein	0.621602	0.611339	0.0093551	-0.210992	-0.360251	0.246665	0.0249039	-0.360251	-0.360251	-0.360251	-0.360251	-0.360251	0.274807	-0.343042	0.198506	0.106507	-0.292612	0.407827	-0.162386	0.669025
1185		Cluster 1389		C2	C1	C3	S2	S1	S3	SH2	SH3	SL1	SL2	SHL1	SHL3	SHL2	HL1	HL2	HL3	L2	L1	H2	H3
1186	XLOC_018825	STRG.18246.7	U74D1_ARATH UDP-glycosyltransferase 74D1	1.4685	0.671402	1.1912	0.97938	0.94975	1.4057	-0.762626	0.326194	-0.403105	-0.762626	-0.0908798	-0.762626	-0.762626	-0.762626	-0.762626	-0.762626	-0.762626	-0.762626	0.299496	0.0660056
1187	XLOC_016693	STRG.17818.9	MYO12_ARATH Myosin-12	1.14542	0.541327	0.802287	1.14251	1.32161	1.52133	-0.616214	0.313643	-0.0336401	-0.972788	0.53731	-0.202744	-0.645141	-1.30507	-0.629701	-0.397406	-1.16102	-1.03963	0.377957	-0.700046
1188		Cluster 138		C2	C1	C3	S2	S1	S3	SH2	SH3	SL1	SL2	SHL1	SHL3	SHL2	HL1	HL2	HL3	L2	L1	H2	H3
1189	XLOC_011029	STRG.11462.7	CNX2_ARATH GTP 3',8-cyclase, mitochondrial	-2.13489	-1.84093	-1.48521	-2.08741	-1.90954	-1.65486	-0.0679766	0.113814	1.00431	0.59038	2.08677	2.29111	2.14157	1.68298	1.85024	1.75619	0.302857	0.148846	-2.11596	-0.67227
1190		Cluster 1390		C2	C1	C3	S2	S1	S3	SH2	SH3	SL1	SL2	SHL1	SHL3	SHL2	HL1	HL2	HL3	L2	L1	H2	H3
1191	XLOC_020922	AT5G26146.1	other RNA	0.232088	-0.255908	-0.13164	-0.197431	0.049443	-0.0513526	-0.00922708	-0.0172332	0.610704	0.576002	-0.862824	-0.862824	-0.862824	-0.590203	0.213051	-0.0333799	1.10471	0.8942	-0.196521	0.391166
1192		Cluster 1391		C2	C1	C3	S2	S1	S3	SH2	SH3	SL1	SL2	SHL1	SHL3	SHL2	HL1	HL2	HL3	L2	L1	H2	H3
1193	XLOC_002383	AT1G61800.1	GPT2; antiporter/ glucose-6-phosphate transmembrane transporter	-2.31218	-2.14159	-2.21818	-2.35602	-2.3974	-2.34739	-1.05175	-1.08159	-0.0313716	0.0207344	2.49483	2.53559	2.5395	3.10776	3.16612	3.13704	0.494485	0.511185	-1.06432	-1.00545
1194	XLOC_006007	AT1G66500.1	zinc finger (C2H2-type) family protein	-2.48378	-2.27911	-2.45993	-2.52269	-2.60509	-2.48922	-0.747629	-0.672221	0.254813	0.29255	2.65943	2.6902	2.56193	2.72626	2.72384	2.83173	0.874264	0.858519	-1.03028	-1.18358
1195		Cluster 1392		C2	C1	C3	S2	S1	S3	SH2	SH3	SL1	SL2	SHL1	SHL3	SHL2	HL1	HL2	HL3	L2	L1	H2	H3
1196	XLOC_019582	AT4G36520.1	heat shock protein binding	1.47155	0.339515	1.14368	1.74632	1.21424	0.810175	1.01115	-0.114712	-0.780158	-0.996768	-0.466697	-0.978134	-0.996768	-0.996768	-0.996768	-0.996768	-0.942961	-0.996768	0.94133	0.585306
1197		Cluster 1393		C2	C1	C3	S2	S1	S3	SH2	SH3	SL1	SL2	SHL1	SHL3	SHL2	HL1	HL2	HL3	L2	L1	H2	H3
1198	XLOC_005188	AT1G48410.2	AGO1 (ARGONAUTE 1); endoribonuclease/ miRNA binding / protein binding / siRNA binding	-0.654486	-0.654486	-0.654486	0.0556869	-0.654486	-0.654486	-0.654486	-0.654486	-0.654486	0.386757	0.641237	1.08924	1.83171	1.27455	-0.637277	0.923728	-0.654486	0.73453	-0.654486	0.24469
1199		Cluster 1394		C2	C1	C3	S2	S1	S3	SH2	SH3	SL1	SL2	SHL1	SHL3	SHL2	HL1	HL2	HL3	L2	L1	H2	H3
1200	XLOC_019007	AT4G24810.1	ABC1 family protein	1.41876	1.6026	1.35569	0.595893	0.496281	0.113904	-0.827954	-0.827954	-0.307909	0.514032	-0.827954	-0.119546	-0.578205	-0.827954	-0.659312	-0.827954	0.260188	-0.827954	0.549448	-0.274102
1201	XLOC_025392	AT5G63760.2	IBR domain-containing protein	1.02256	1.3059	0.838681	0.554093	0.0797594	0.527682	-0.819416	-0.128776	0.158047	0.192079	-0.819416	-0.135046	-0.689804	-0.819416	-0.819416	-0.819416	0.707153	0.0285807	0.242705	-0.606536
1202		Cluster 1395		C2	C1	C3	S2	S1	S3	SH2	SH3	SL1	SL2	SHL1	SHL3	SHL2	HL1	HL2	HL3	L2	L1	H2	H3
1203	XLOC_004116	AT1G15020.1	thioredoxin family protein	0.91797	0.820541	0.88388	0.657616	0.930733	1.15801	-1.07816	-0.453701	-1.14013	-0.501547	0.533513	-0.191953	0.278319	0.258677	-0.387358	-1.35674	-0.609997	-0.101541	-0.847804	0.229665
1204		Cluster 1396		C2	C1	C3	S2	S1	S3	SH2	SH3	SL1	SL2	SHL1	SHL3	SHL2	HL1	HL2	HL3	L2	L1	H2	H3
1205	XLOC_005785	STRG.4939.8	FRS2_ARATH Protein FAR1-RELATED SEQUENCE 2	-0.421513	0.169209	0.265548	0.429686	-0.421513	-0.421513	0.572705	0.379232	-0.421513	-0.421513	0.0546093	0.597121	0.401421	-0.134632	-0.28401	-0.421513	0.711393	0.209824	-0.421513	-0.421513
1206		Cluster 1397		C2	C1	C3	S2	S1	S3	SH2	SH3	SL1	SL2	SHL1	SHL3	SHL2	HL1	HL2	HL3	L2	L1	H2	H3
1207	XLOC_003214	AT1G78070.2	CCT1_ARATH Choline-phosphate cytidylyltransferase 1 {ECO:0000303|PubMed:12461134}	-0.845476	-2.07629	-1.52244	-1.40274	-1.90509	-1.18487	0.0618656	-0.176731	-0.0988304	0.156981	2.19558	0.789823	1.65391	1.35078	1.56918	1.58728	0.763061	1.06039	-1.63907	-0.33731
1208		Cluster 1398		C2	C1	C3	S2	S1	S3	SH2	SH3	SL1	SL2	SHL1	SHL3	SHL2	HL1	HL2	HL3	L2	L1	H2	H3
1209	XLOC_008271	AT2G38820.1	unknown protein	0.180022	-0.271178	-0.00697365	-0.510728	-0.395797	-0.713902	-0.505997	0.0211532	0.182221	0.00963788	0.452078	0.858277	0.541042	0.151863	-0.0859511	-0.180767	0.136063	0.157092	-0.0153517	-0.0028028
1210	XLOC_004903	AT1G32350.1	AOX1D (alternative oxidase 1D); alternative oxidase	-0.0449947	0.0934573	-0.131003	-0.656697	-0.635991	-0.786248	0.130184	0.134444	0.529493	0.295915	0.405138	0.61987	0.750498	0.204327	-0.320122	-0.122507	0.413926	0.145039	-0.462979	-0.561749
1211		Cluster 1399		C2	C1	C3	S2	S1	S3	SH2	SH3	SL1	SL2	SHL1	SHL3	SHL2	HL1	HL2	HL3	L2	L1	H2	H3
1212	XLOC_018712	STRG.18018.2	GLR35_ARATH Glutamate receptor 3.5	1.4996	0.985329	1.32241	1.21196	0.704258	1.23985	0.56821	0.606693	-1.54549	-1.54549	-0.00298515	-0.616457	0.19824	0.180468	-1.50987	-1.54549	-1.54549	-1.54549	0.67267	0.667078
1213		Cluster 139		C2	C1	C3	S2	S1	S3	SH2	SH3	SL1	SL2	SHL1	SHL3	SHL2	HL1	HL2	HL3	L2	L1	H2	H3
1214	XLOC_008794	AT2G48140.1	EDA4 (embryo sac development arrest 4); lipid binding	-1.68772	-1.18291	-1.37216	-1.12792	-2.31252	-2.2882	0.34352	0.659254	1.76139	1.0097	-2.31252	1.38359	0.879675	1.10796	1.1183	0.866514	0.813793	1.23653	0.886918	0.216802
1215		Cluster 13		C2	C1	C3	S2	S1	S3	SH2	SH3	SL1	SL2	SHL1	SHL3	SHL2	HL1	HL2	HL3	L2	L1	H2	H3
1216	XLOC_002183	STRG.4432.3	GLR35_ARATH Glutamate receptor 3.5	-1.17188	-1.17188	-1.17188	-0.949077	-0.781214	-0.870879	0.364171	0.306831	0.586422	0.233566	0.632172	0.617639	-0.0161323	1.06813	1.02126	1.12061	0.406333	0.206075	-0.342438	-0.0878173
1217	XLOC_000113	AT1G03180.5	GLR35_ARATH Glutamate receptor 3.5	-1.00476	-1.30597	-1.2208	-0.874278	-0.937119	-1.72074	0.333256	-0.372056	0.859965	0.312108	0.863692	0.9477	0.95454	1.28549	0.979128	1.04705	0.110266	0.135151	-0.159357	-0.233263
1218	XLOC_003050	STRG.6275.2	RLP22_ARATH Receptor like protein 22 {ECO:0000303|PubMed:18434605}	-0.901339	-1.3193	-1.10025	-1.03476	-0.99789	-0.816339	0.272148	-0.23904	0.466356	0.00730118	0.780497	0.827333	0.474251	1.00055	0.629774	0.960962	0.167057	0.794979	-0.354825	0.38254
1219	XLOC_006303	AT1G72410.2	RL23_ARATH 60S ribosomal protein L23	-0.992208	-0.992208	-0.992208	-0.992208	-0.60154	-0.992208	0.367875	-0.439339	0.417047	0.0636818	1.15673	0.857791	0.846945	1.06957	0.443421	1.32539	-0.321368	0.185391	-0.310534	-0.100011
1220	XLOC_020998	STRG.22719.4	NUD22_ARATH Nudix hydrolase 22, chloroplastic	-0.926099	-0.958775	-0.939834	-0.798913	-1.03579	-0.889294	0.333618	-0.00396384	0.200518	0.652637	0.679018	0.536605	0.327377	1.00616	0.853836	0.848761	0.218054	0.631685	-0.451721	-0.283884
1221	XLOC_017968	STRG.16462.5	API5_ORYSJ Apoptosis inhibitor 5-like protein API5	-1.04881	-1.10945	-0.99968	-1.15862	-1.05534	-1.15784	0.527682	-0.094797	0.218808	0.493526	0.801362	0.754612	0.628949	1.29797	0.73308	0.768652	0.199426	0.364872	-0.124256	-0.0401416
1222		Cluster 1400		C2	C1	C3	S2	S1	S3	SH2	SH3	SL1	SL2	SHL1	SHL3	SHL2	HL1	HL2	HL3	L2	L1	H2	H3
1223	XLOC_012471	AT3G07315.1	SC61A_DICDI Protein transport protein Sec61 subunit alpha	2.55535	4.59871	3.77292	-1.82052	1.78034	3.31361	-1.82052	-1.82052	-1.82052	-1.82052	1.57303	1.03746	-0.80189	-1.82052	-1.82052	-1.82052	2.19624	-1.82052	-1.82052	-1.82052
1224		Cluster 1401		C2	C1	C3	S2	S1	S3	SH2	SH3	SL1	SL2	SHL1	SHL3	SHL2	HL1	HL2	HL3	L2	L1	H2	H3
1225	XLOC_008226	AT2G37870.1	protease inhibitor/seed storage/lipid transfer protein (LTP) family protein	-1.00972	-0.916478	-0.989185	-0.116915	-0.273175	-0.295996	0.693751	0.471241	1.99184	2.05742	0.652419	0.590545	0.646477	-1.13195	-1.03113	-1.0864	0.654656	0.539768	-0.784649	-0.662508
1226		Cluster 1402		C2	C1	C3	S2	S1	S3	SH2	SH3	SL1	SL2	SHL1	SHL3	SHL2	HL1	HL2	HL3	L2	L1	H2	H3
1227	XLOC_011553	AT3G15450.2	unknown protein	0.881592	0.677631	0.659972	0.297008	0.327681	0.207995	0.347881	0.667795	-1.06664	-0.747432	-1.75254	-1.32381	-1.10074	-1.02579	-1.13404	-0.857796	0.901679	0.971912	1.49676	1.57088
1228		Cluster 1403		C2	C1	C3	S2	S1	S3	SH2	SH3	SL1	SL2	SHL1	SHL3	SHL2	HL1	HL2	HL3	L2	L1	H2	H3
1229	XLOC_018034	STRG.16585.5	NFD4_ARATH Protein NUCLEAR FUSION DEFECTIVE 4 {ECO:0000303|PubMed:16698901}	-1.54122	-1.50965	-1.11664	-0.967651	-1.29531	-1.12725	-1.17487	-1.2367	-0.660189	-0.461874	3.68258	3.01352	2.91266	2.03283	2.41558	2.28231	-0.37619	-0.519049	-2.56554	-1.78733
1230		Cluster 1404		C2	C1	C3	S2	S1	S3	SH2	SH3	SL1	SL2	SHL1	SHL3	SHL2	HL1	HL2	HL3	L2	L1	H2	H3
1231	XLOC_005713	STRG.4797.3	AB2C_ARATH ABC transporter C family member 2	-0.476705	-0.476705	-0.476705	-0.476705	-0.476705	-0.476705	-0.476705	-0.476705	-0.476705	-0.476705	1.98246	1.66571	1.70916	1.0737	0.520407	-0.277582	-0.476705	-0.476705	-0.476705	-0.476705
1232	XLOC_010435	AT2G40340.1	AP2 domain-containing transcription factor, putative (DRE2B)	-0.400982	-0.400982	-0.400982	-0.400982	-0.400982	-0.400982	-0.400982	-0.400982	-0.400982	-0.400982	2.35134	2.34834	2.11629	0.599739	-0.400982	-0.400982	-0.400982	-0.400982	-0.400982	-0.400982
1233		Cluster 1405		C2	C1	C3	S2	S1	S3	SH2	SH3	SL1	SL2	SHL1	SHL3	SHL2	HL1	HL2	HL3	L2	L1	H2	H3
1234	XLOC_013217	STRG.15991.3	SRO1_ARATH Probable inactive poly [ADP-ribose] polymerase SRO1	0.909545	0.769448	0.395134	-0.358052	-0.891845	-1.31684	-1.41895	0.0981988	-1.43187	-1.43187	1.22508	0.240327	0.820907	1.0977	-1.32754	1.18449	1.1141	1.16029	-1.41895	0.580697
1235		Cluster 1406		C2	C1	C3	S2	S1	S3	SH2	SH3	SL1	SL2	SHL1	SHL3	SHL2	HL1	HL2	HL3	L2	L1	H2	H3
1236		AT2G03140.2	MOR1_ARATH Protein MOR1	-0.129349	0.195115	0.761374	0.0578651	0.827165	-0.577193	-0.577193	-0.0243239	-0.577193	0.389238	0.0698915	-0.217672	-0.577193	0.566201	0.142648	0.644375	-0.577193	-0.577193	-0.458169	0.638796
1237		Cluster 1407		C2	C1	C3	S2	S1	S3	SH2	SH3	SL1	SL2	SHL1	SHL3	SHL2	HL1	HL2	HL3	L2	L1	H2	H3
1238	XLOC_011029	AT3G04710.1	ankyrin repeat family protein	-1.56206	-1.91136	-3.48551	-1.08754	-1.34763	-1.71926	0.463546	0.800042	1.24703	1.15116	0.582188	0.451407	1.38015	1.28315	1.01253	1.09771	0.498443	0.650758	0.365015	0.130244
1239		Cluster 1408		C2	C1	C3	S2	S1	S3	SH2	SH3	SL1	SL2	SHL1	SHL3	SHL2	HL1	HL2	HL3	L2	L1	H2	H3
1240	XLOC_020011	AT5G05360.1	unknown protein	1.35944	1.11056	1.40016	-1.07752	1.24181	-0.00988133	-1.07752	-1.07752	-1.07752	-1.07752	-0.233536	-1.07752	-1.07752	-0.551451	-1.07752	0.421241	1.59694	1.20462	0.521322	0.558931
1241		Cluster 1409		C2	C1	C3	S2	S1	S3	SH2	SH3	SL1	SL2	SHL1	SHL3	SHL2	HL1	HL2	HL3	L2	L1	H2	H3
1242	XLOC_016173	AT4G05320.5	UBQ10 (POLYUBIQUITIN 10); protein binding	1.69704	1.48292	1.56641	1.39867	1.27085	1.57234	-3.32155	1.96041	0.730604	2.19777	3.44498	-3.19194	3.29226	-0.644156	-2.65707	-3.07666	2.17966	-3.32155	-3.32155	-3.25943
1243		Cluster 140		C2	C1	C3	S2	S1	S3	SH2	SH3	SL1	SL2	SHL1	SHL3	SHL2	HL1	HL2	HL3	L2	L1	H2	H3
1244	XLOC_008665	AT2G45990.2	unknown protein	-0.393598	-0.950732	-0.974373	-0.549334	-0.508796	-0.522488	-0.832315	-0.501546	-0.78314	-0.120117	1.13811	1.42711	0.926315	1.07526	1.10762	1.41112	0.465077	0.492112	-0.448304	-0.657975
1245	XLOC_023299	STRG.21417.1	MOR1_ARATH Protein MOR1	-0.411992	-0.752959	-0.752959	-0.73182	-0.506433	-0.54855	-0.474261	-0.593125	-0.603887	-0.286286	0.906359	0.962484	1.07478	1.50251	1.13966	1.85881	0.413043	0.411107	-0.411447	-0.602687
1246		Cluster 1410		C2	C1	C3	S2	S1	S3	SH2	SH3	SL1	SL2	SHL1	SHL3	SHL2	HL1	HL2	HL3	L2	L1	H2	H3
1247		AT4G17420.2	0	-0.381405	-1.17134	-1.17134	-1.17134	-0.790614	-1.17134	-0.882099	-0.511407	-0.505084	-0.578614	1.74188	1.70797	1.20661	1.15203	1.42344	1.53508	0.306612	0.406388	-1.17134	-1.17134
1248	XLOC_022810	AT5G03240.2	UBQ3 (POLYUBIQUITIN 3); protein binding	-0.752635	-0.881991	-1.16085	-1.15593	-1.17597	-1.2716	-0.802954	-0.520585	-0.460607	-0.228554	1.53319	1.71107	1.40527	1.39362	1.17343	1.30127	0.371821	0.344461	-0.70118	-0.811276
1249	XLOC_014073	AT3G14590.1	0	-0.717103	-1.03665	-1.01569	-1.03797	-1.16495	-1.01699	-0.739487	-0.763316	-0.512652	-0.528188	1.68485	1.58437	1.13606	1.56906	1.14859	1.321	0.312129	0.608206	-0.967081	-1.16495
1250		Cluster 1411		C2	C1	C3	S2	S1	S3	SH2	SH3	SL1	SL2	SHL1	SHL3	SHL2	HL1	HL2	HL3	L2	L1	H2	H3
1251	XLOC_024919	STRG.24759.3	CSLA7_ARATH Glucomannan 4-beta-mannosyltransferase 7 {ECO:0000305}	-0.379238	-0.354918	-0.379238	-0.367742	-0.379238	-0.379238	1.90616	-0.379238	-0.379238	1.95847	-0.379238	-0.379238	-0.379238	-0.379238	-0.379238	-0.310223	-0.337995	-0.379238	1.09948	0.957617
1252		Cluster 1412		C2	C1	C3	S2	S1	S3	SH2	SH3	SL1	SL2	SHL1	SHL3	SHL2	HL1	HL2	HL3	L2	L1	H2	H3
1253	XLOC_024706	AT5G49730.2	SPP2_ARATH Probable sucrose-phosphatase 2	0.884191	0.57682	0.543996	0.791939	0.654617	0.757357	0.939457	1.00725	0.272513	0.235683	-1.34282	-1.50382	-1.55221	-1.56749	-1.10348	-1.68651	0.0108143	0.169873	-0.0791253	0.290948
1254	XLOC_010395	AT2G39700.1	ATEXPA4 (ARABIDOPSIS THALIANA EXPANSIN A4)	0.954651	0.80394	0.883779	1.20866	1.24383	1.25075	0.874617	0.886911	0.250248	0.368612	-1.80868	-1.82246	-1.57979	-1.27192	-1.39074	-1.36881	-0.00657447	0.0035635	0.267956	0.251464
1255	XLOC_004272	AT1G18250.2	ATLP-1	1.04421	0.780337	0.966729	0.923048	1.04817	0.843923	0.721913	0.96206	-0.0692116	0.116124	-1.52577	-1.85951	-1.6774	-1.1067	-1.1072	-1.63615	0.0605404	0.30475	0.324657	0.285483
1256		Cluster 1413		C2	C1	C3	S2	S1	S3	SH2	SH3	SL1	SL2	SHL1	SHL3	SHL2	HL1	HL2	HL3	L2	L1	H2	H3
1259	XLOC_014363	AT3G21150.1	zinc finger (B-box type) family protein	0.0890996	1.04804	0.884311	-0.559826	-0.559826	-0.559826	0.413969	-0.559826	-0.559826	0.0527624	-0.559826	-0.559826	0.60496	0.668531	-0.559826	0.430766	-0.559826	0.0715112	-0.559826	1.33431
1258		Cluster 1414		C2	C1	C3	S2	S1	S3	SH2	SH3	SL1	SL2	SHL1	SHL3	SHL2	HL1	HL2	HL3	L2	L1	H2	H3
1257	XLOC_017971	AT4G01850.1	SAM-2 (S-ADENOSYLMETHIONINE SYNTHETASE 2); copper ion binding / methionine adenosyltransferase	-1.90645	-1.9131	-1.8667	-1.30506	-1.29417	-1.45773	-1.06903	-1.05772	1.55354	1.63242	1.99504	1.85882	1.90761	1.44739	1.50666	1.48516	1.18114	1.21991	-1.8559	-1.86186
1260	XLOC_020531	STRG.21740.2	SPP2_ARATH Probable sucrose-phosphatase 2	-2.01696	-1.54611	-1.31988	-1.64499	-1.84599	-1.90287	-0.772103	-1.13794	1.43747	1.35231	1.64575	1.85247	1.86908	1.66109	1.71683	1.71808	1.225	1.1412	-2.18645	-1.97014
1261		Cluster 1415		C2	C1	C3	S2	S1	S3	SH2	SH3	SL1	SL2	SHL1	SHL3	SHL2	HL1	HL2	HL3	L2	L1	H2	H3
1262	XLOC_012783	AT3G52300.2	ATPQ (ATP SYNTHASE D CHAIN, MITOCHONDRIAL)	0.840821	2.3831	0.465077	-1.27088	-1.27088	-1.27088	-1.27088	-0.41808	-1.27088	0.772467	2.60402	1.29642	1.06911	-1.27088	0.933889	-1.27088	1.76773	-0.27666	-1.27088	-1.27088
1263		Cluster 1416		C2	C1	C3	S2	S1	S3	SH2	SH3	SL1	SL2	SHL1	SHL3	SHL2	HL1	HL2	HL3	L2	L1	H2	H3
1264	XLOC_006100	AT1G68140.4	AP_FRAAN Fra a 1-associated protein {ECO:0000303|PubMed:28656626}	-0.144438	-1.1244	-0.821989	-0.34529	-1.19276	-1.54308	-0.876096	-1.58575	-0.0957884	-0.354674	1.91573	2.38246	2.58814	1.87432	2.23474	1.53176	-0.901178	-1.06035	-1.23651	-1.24486
1265		Cluster 1417		C2	C1	C3	S2	S1	S3	SH2	SH3	SL1	SL2	SHL1	SHL3	SHL2	HL1	HL2	HL3	L2	L1	H2	H3
1266	XLOC_022662	STRG.26042.6	FTZ21_ARATH Cell division protein FtsZ homolog 2-1, chloroplastic {ECO:0000303|PubMed:9836740}	-0.47415	-0.47415	-0.47415	-0.47415	-0.47415	-0.47415	-0.47415	0.0972845	0.435047	-0.47415	0.756668	1.0087	-0.129321	0.569895	1.22229	0.755438	-0.47415	0.499645	-0.47415	-0.47415
1267	XLOC_021375	AT5G41620.3	ALFC6_ARATH Fructose-bisphosphate aldolase 6, cytosolic {ECO:0000305}	-0.583973	-0.412766	-0.28063	-0.583973	-0.583973	-0.0831708	-0.339086	-0.433413	0.416027	-0.299459	0.788422	0.260815	-0.17907	0.363132	1.34241	0.567237	-0.00286264	0.159327	-0.232344	0.117354
1268	XLOC_002033	AT1G52820.2	ALFC6_ARATH Fructose-bisphosphate aldolase 6, cytosolic {ECO:0000305}	-0.544385	-0.544385	-0.544385	-0.544385	-0.544385	-0.544385	-0.544385	-0.544385	0.756617	0.068203	0.842977	0.7531	0.34314	0.957436	0.802713	0.148934	-0.544385	0.240537	-0.262242	0.248054
1269		Cluster 1418		C2	C1	C3	S2	S1	S3	SH2	SH3	SL1	SL2	SHL1	SHL3	SHL2	HL1	HL2	HL3	L2	L1	H2	H3
1270	XLOC_017416	AT4G31350.1	unknown protein	1.63287	1.8498	1.58511	1.69782	1.54844	1.51334	-0.814803	-0.841957	-0.841957	-0.659265	-0.841957	-0.841957	-0.841957	-0.841957	-0.841957	-0.841957	-0.841957	-0.841957	-0.841957	0.90822
1271		Cluster 1419		C2	C1	C3	S2	S1	S3	SH2	SH3	SL1	SL2	SHL1	SHL3	SHL2	HL1	HL2	HL3	L2	L1	H2	H3
1272	XLOC_007354	AT2G20340.2	ENO2_ARATH Bifunctional enolase 2/transcriptional activator	-0.046733	0.561464	0.687595	-0.440698	-0.440698	-0.440698	-0.440698	-0.440698	0.529419	-0.440698	0.566497	-0.422064	0.291354	-0.440698	0.668997	0.628316	0.504909	-0.440698	-0.00347052	-0.440698
1273		Cluster 141		C2	C1	C3	S2	S1	S3	SH2	SH3	SL1	SL2	SHL1	SHL3	SHL2	HL1	HL2	HL3	L2	L1	H2	H3
1274	XLOC_005432	AT1G53610.1	unknown protein	-0.910849	-1.01105	-1.09536	-1.68095	-1.50829	-1.64596	1.76792	1.78679	0.446396	0.790104	0.511772	0.656702	0.778076	-0.131203	0.236734	-0.161328	0.711696	0.238909	0.410634	-0.190745
1275		Cluster 1420		C2	C1	C3	S2	S1	S3	SH2	SH3	SL1	SL2	SHL1	SHL3	SHL2	HL1	HL2	HL3	L2	L1	H2	H3
1276	XLOC_024706	STRG.24293.3	U73C6_ARATH UDP-glycosyltransferase 73C6	-0.803748	0.862555	0.631348	0.407265	1.70011	1.18321	-0.803748	-0.803748	-0.803748	-0.803748	0.561385	0.378309	-0.0716955	1.06888	-0.30703	-0.0997609	-0.803748	-0.803748	-0.803748	0.115402
1277		Cluster 1421		C2	C1	C3	S2	S1	S3	SH2	SH3	SL1	SL2	SHL1	SHL3	SHL2	HL1	HL2	HL3	L2	L1	H2	H3
1278	XLOC_008122	AT2G35840.3	U73C6_ARATH UDP-glycosyltransferase 73C6	1.41216	1.15717	1.3789	0.832047	1.1004	1.16411	0.129457	-0.119851	-0.129249	-0.325941	-0.977246	-1.26666	-0.834352	-0.970473	-0.800924	-0.995179	-0.427215	-0.647194	0.111614	0.208434
1279	XLOC_016959	AT4G22513.1	Encodes a Protease inhibitor/seed storage/LTP family protein	1.89185	1.65862	1.56061	0.545504	1.02938	0.795224	0.2737	-0.00988301	-0.637507	-0.285871	-1.05149	-1.20991	-1.51828	-0.400689	-1.19911	-1.17843	-0.276018	-0.312704	0.143849	0.181151
1280	XLOC_013992	AT3G13404.1	unknown protein	1.22464	1.42894	1.13071	1.01375	0.810978	1.26802	0.0110556	0.151764	-0.24593	-0.497894	-0.95327	-1.29539	-0.887556	-0.95327	-1.15555	-0.936358	-0.368577	-0.334944	0.184528	0.404341
1281	XLOC_001458	at1g31173	Y1677_ARATH Probable LRR receptor-like serine/threonine-protein kinase At1g67720	1.3923	1.37172	1.35928	0.515127	0.629907	0.967838	-0.15443	0.316617	-0.317682	-0.405577	-1.01027	-1.11451	-0.681899	-0.61807	-0.679923	-1.12389	-0.281272	-0.31155	0.140492	0.00578151
1282		Cluster 1422		C2	C1	C3	S2	S1	S3	SH2	SH3	SL1	SL2	SHL1	SHL3	SHL2	HL1	HL2	HL3	L2	L1	H2	H3
1283	XLOC_014782	AT3G29575.3	AFP3 (ABI FIVE BINDING PROTEIN 3)	-1.3856	-1.23886	-1.14048	-0.734718	-1.12015	-1.15931	-0.229873	-0.0302188	2.0337	2.07034	0.987063	0.903237	0.767636	-0.247132	-0.33025	-0.608543	1.22623	1.52707	-0.427621	-0.862516
1284		Cluster 1423		C2	C1	C3	S2	S1	S3	SH2	SH3	SL1	SL2	SHL1	SHL3	SHL2	HL1	HL2	HL3	L2	L1	H2	H3
1285	XLOC_008456	STRG.10436.3	Y1677_ARATH Probable LRR receptor-like serine/threonine-protein kinase At1g67720	-0.537683	-0.537683	-0.537683	-0.537683	-0.537683	-0.537683	-0.537683	0.393622	0.832482	0.24975	0.701104	-0.537683	-0.537683	-0.503467	0.459429	1.25642	0.334161	1.2026	0.450729	-0.537683
1286		Cluster 1424		C2	C1	C3	S2	S1	S3	SH2	SH3	SL1	SL2	SHL1	SHL3	SHL2	HL1	HL2	HL3	L2	L1	H2	H3
1287	XLOC_017772	AT4G38250.1	amino acid transporter family protein	-1.08933	-0.507254	-1.08933	-1.08933	1.54898	0.214599	-1.0764	0.275805	1.37351	2.32697	0.877472	-1.08933	0.980718	0.519954	0.634449	1.5329	-1.08933	-1.08933	-1.0764	-1.08933
1288		Cluster 1425		C2	C1	C3	S2	S1	S3	SH2	SH3	SL1	SL2	SHL1	SHL3	SHL2	HL1	HL2	HL3	L2	L1	H2	H3
1289		AT3G53520.3	UXS1 (UDP-GLUCURONIC ACID DECARBOXYLASE 1); UDP-glucuronate decarboxylase/ catalytic	2.85682	-0.283323	2.64208	-0.307643	-0.307643	-0.307643	-0.307643	-0.307643	-0.307643	-0.307643	-0.307643	-0.307643	-0.307643	-0.307643	-0.307643	-0.307643	-0.307643	-0.293288	-0.307643	-0.307643
1290		Cluster 1426		C2	C1	C3	S2	S1	S3	SH2	SH3	SL1	SL2	SHL1	SHL3	SHL2	HL1	HL2	HL3	L2	L1	H2	H3
1291	XLOC_004553	AT1G24260.1	SEP3 (SEPALLATA3); DNA binding / protein binding / transcription factor	0.653597	0.197851	0.0821754	-0.360365	-0.209531	-0.231817	-0.247949	-0.513148	-0.315475	-0.141652	-0.663707	-0.663707	-0.663707	-0.0435901	0.453988	-0.360365	0.443981	0.358483	1.18068	1.04426
1292		Cluster 1427		C2	C1	C3	S2	S1	S3	SH2	SH3	SL1	SL2	SHL1	SHL3	SHL2	HL1	HL2	HL3	L2	L1	H2	H3
1293	XLOC_015865	AT3G63060.1	EDL3 (EID1-like 3)	-1.86602	-1.99965	-1.87985	-1.75758	-1.81681	-1.95637	-1.57776	-1.57367	1.56655	1.52767	2.76032	2.99032	2.7296	1.72249	1.52302	1.39208	0.844686	1.01044	-1.97515	-1.66433
1294		Cluster 1428		C2	C1	C3	S2	S1	S3	SH2	SH3	SL1	SL2	SHL1	SHL3	SHL2	HL1	HL2	HL3	L2	L1	H2	H3
1295	XLOC_021961	STRG.24626.2	MBR2_ARATH E3 ubiquitin-protein ligase MBR2	-0.880811	-0.435085	-0.880811	-0.301631	-0.635924	-0.494552	-0.234649	0.111957	0.928191	-0.00110563	1.06592	0.343229	1.30093	0.582811	0.798612	0.526813	-0.454278	0.182001	-0.640802	-0.880811
1296	XLOC_017344	STRG.19128.3	MBR2_ARATH E3 ubiquitin-protein ligase MBR2	-0.768021	-0.768021	-0.768021	-0.768021	-0.768021	-0.768021	-0.164899	-0.427743	0.896917	0.280216	1.12223	1.25026	0.97571	0.682993	0.674525	1.33866	-0.458844	-0.109923	-0.683956	-0.768021
1297	XLOC_024469	AT5G45190.3	MBR2_ARATH E3 ubiquitin-protein ligase MBR2	-0.990241	-0.725471	-1.0042	-0.760589	-0.663228	-0.789514	-0.148562	-0.376241	0.699291	-0.29605	1.28318	0.895342	1.00134	1.05057	1.08669	1.19428	-0.258612	0.360574	-0.579843	-0.978709
1298		Cluster 1429		C2	C1	C3	S2	S1	S3	SH2	SH3	SL1	SL2	SHL1	SHL3	SHL2	HL1	HL2	HL3	L2	L1	H2	H3
1299	XLOC_017476	AT4G32590.4	ferredoxin-related	0.128179	-1.2274	-0.518111	-1.2274	-1.2274	-1.2274	-0.715428	-0.282543	-0.697331	-0.339876	1.33405	1.73921	1.64129	1.58899	1.13577	0.660903	0.815593	-0.158387	-0.195301	-1.2274
1300		Cluster 142		C2	C1	C3	S2	S1	S3	SH2	SH3	SL1	SL2	SHL1	SHL3	SHL2	HL1	HL2	HL3	L2	L1	H2	H3
1301	XLOC_010401	AT2G39800.3	MBR2_ARATH E3 ubiquitin-protein ligase MBR2	-0.0891979	-0.366588	-0.366588	-0.102351	-0.1327	0.256343	0.314187	-0.101151	0.817375	0.569249	0.280497	0.735735	0.281418	-0.366588	-0.366588	-0.366588	-0.366588	0.103298	-0.366588	-0.366588
1302	XLOC_011065	AT3G05400.2	AB33G_ARATH ABC transporter G family member 33	-0.230409	-0.424496	-0.424496	0.146938	0.324824	-0.424496	-0.424496	-0.424496	1.02282	1.07936	0.0516267	0.504538	0.650695	0.012732	-0.00657574	0.105575	-0.424496	-0.266159	-0.424496	-0.424496
1303		Cluster 1430		C2	C1	C3	S2	S1	S3	SH2	SH3	SL1	SL2	SHL1	SHL3	SHL2	HL1	HL2	HL3	L2	L1	H2	H3
1304	XLOC_006687	STRG.6796.5	S40A1_ARATH Solute carrier family 40 member 1	-1.09504	-1.09034	-0.716672	-1.16538	-1.22382	-1.23725	-0.3732	0.53194	-0.669693	-0.0583606	0.767927	0.540441	0.49493	0.280068	0.903079	1.34788	0.47099	0.272434	0.921558	1.09852
1305		Cluster 1431		C2	C1	C3	S2	S1	S3	SH2	SH3	SL1	SL2	SHL1	SHL3	SHL2	HL1	HL2	HL3	L2	L1	H2	H3
1306	XLOC_016053	AT4G02640.4	S40A1_ARATH Solute carrier family 40 member 1	-0.818855	-0.818855	-0.80736	-0.239675	-0.818855	-0.46949	-0.55102	0.556323	1.38403	0.450178	-0.818855	1.25599	-0.146204	-0.818855	-0.818855	0.964811	0.668631	0.308778	0.633213	0.904922
1307		Cluster 1432		C2	C1	C3	S2	S1	S3	SH2	SH3	SL1	SL2	SHL1	SHL3	SHL2	HL1	HL2	HL3	L2	L1	H2	H3
1308	XLOC_008893	AT2G03020.2	heat shock protein-related	-0.505222	-0.505222	-0.505222	-0.505222	-0.505222	-0.505222	-0.0499935	-0.354662	1.30789	1.63948	0.462684	0.503408	-0.505222	-0.505222	-0.505222	-0.245799	0.440386	0.516968	0.153789	0.17285
1309	XLOC_013308	AT3G62990.1	unknown protein	-0.750592	-0.494568	-0.643588	-0.732198	-0.751826	-0.441805	0.319856	-0.0728284	1.12545	1.25126	0.238258	0.248174	0.4137	-0.551482	-0.357628	-0.207788	0.545687	0.480414	0.0979535	0.283556
1310		Cluster 1433		C2	C1	C3	S2	S1	S3	SH2	SH3	SL1	SL2	SHL1	SHL3	SHL2	HL1	HL2	HL3	L2	L1	H2	H3
1311	XLOC_000039	AT1G01750.2	GBP4_HUMAN Guanylate-binding protein 4	0.0902513	0.863898	0.883391	0.352194	0.17834	-0.727781	-0.727781	-0.727781	0.300788	0.391243	-0.727781	-0.545089	-0.727781	-0.303396	-0.727781	-0.727781	0.836353	1.24638	0.575561	0.224552
1312		Cluster 1434		C2	C1	C3	S2	S1	S3	SH2	SH3	SL1	SL2	SHL1	SHL3	SHL2	HL1	HL2	HL3	L2	L1	H2	H3
1313	XLOC_016212	AT4G08180.4	ERO2_ARATH Endoplasmic reticulum oxidoreductin-2	-0.630435	-0.630435	-0.336476	-0.630435	-0.630435	-0.630435	0.498518	-0.630435	0.398134	0.0304021	0.307662	0.329335	-0.112404	0.734137	1.18801	1.05707	-0.630435	0.642185	0.306909	-0.630435
1314		Cluster 1435		C2	C1	C3	S2	S1	S3	SH2	SH3	SL1	SL2	SHL1	SHL3	SHL2	HL1	HL2	HL3	L2	L1	H2	H3
1315	XLOC_017248	AT4G07975.2	WSD3_ARATH Wax ester synthase/diacylglycerol acyltransferase 3 {ECO:0000303|PubMed:18621978}	2.20486	1.39873	2.11947	2.41444	2.23512	2.09186	1.07975	1.42406	-2.22487	0.191543	0.0919254	-2.4661	-2.4661	-0.637466	0.320499	-2.4661	-2.4661	-0.491935	-0.508554	-1.84504
1316		Cluster 1436		C2	C1	C3	S2	S1	S3	SH2	SH3	SL1	SL2	SHL1	SHL3	SHL2	HL1	HL2	HL3	L2	L1	H2	H3
1317	XLOC_009600	AT2G24600.3	ankyrin repeat family protein	0.655658	0.79115	0.111002	-0.136864	0.161898	0.788708	-0.45069	0.263885	-0.45069	-0.203371	-0.45069	-0.267998	-0.200942	-0.23781	-0.45069	0.990262	-0.45069	-0.45069	0.0409061	-0.0523401
1318		Cluster 1437		C2	C1	C3	S2	S1	S3	SH2	SH3	SL1	SL2	SHL1	SHL3	SHL2	HL1	HL2	HL3	L2	L1	H2	H3
1319	XLOC_011254	AT3G09640.1	APX2 (ASCORBATE PEROXIDASE 2); L-ascorbate peroxidase	-4.66936	-4.76906	-4.76068	-4.74054	-4.81046	-4.88654	-1.19999	-1.27886	3.14145	3.08061	4.47164	4.55217	4.51912	4.30023	4.35015	4.36124	1.44946	1.32903	-2.35913	-2.08049
1320		Cluster 1438		C2	C1	C3	S2	S1	S3	SH2	SH3	SL1	SL2	SHL1	SHL3	SHL2	HL1	HL2	HL3	L2	L1	H2	H3
1321	XLOC_001092	AT1G22870.2	WSD3_ARATH Wax ester synthase/diacylglycerol acyltransferase 3 {ECO:0000303|PubMed:18621978}	-0.575735	-0.575735	-0.394314	-0.575735	-0.575735	-0.575735	0.328075	1.12248	-0.00527196	-0.0337245	-0.575735	-0.0179572	-0.575735	-0.138507	-0.0790169	-0.188372	0.734605	0.780972	0.456366	1.46481
1322	XLOC_021811	STRG.24329.3	PCRK1_ARATH Serine/threonine-protein kinase PCRK1 {ECO:0000305}	-1.03117	-0.804947	-0.203791	-0.995457	-0.765608	-1.07618	0.933712	0.578847	-0.274509	-0.0080275	-0.729203	0.417303	-0.155956	0.113001	0.324649	0.321456	0.904438	0.646759	0.580756	1.22392
1323		Cluster 1439		C2	C1	C3	S2	S1	S3	SH2	SH3	SL1	SL2	SHL1	SHL3	SHL2	HL1	HL2	HL3	L2	L1	H2	H3
1324	XLOC_024634	AT5G48440.2	oxidoreductase	0.524603	-0.150511	0.492584	-0.112279	0.167604	-1.28605	-1.27312	-1.28605	-0.715583	-0.099545	0.897282	0.712872	0.329841	0.351796	0.597184	-0.369187	-0.15314	0.368848	0.0225483	0.980291
1325		Cluster 143		C2	C1	C3	S2	S1	S3	SH2	SH3	SL1	SL2	SHL1	SHL3	SHL2	HL1	HL2	HL3	L2	L1	H2	H3
1326	XLOC_011267	AT3G09890.1	ankyrin repeat family protein	0.235735	0.87053	0.894073	0.619444	0.547307	0.855346	-0.870613	0.0401198	-0.178186	-0.856258	0.463955	-0.0924043	-0.273201	0.618416	0.335405	0.272781	-0.870613	-0.870613	-0.870613	-0.870613
1327		Cluster 1440		C2	C1	C3	S2	S1	S3	SH2	SH3	SL1	SL2	SHL1	SHL3	SHL2	HL1	HL2	HL3	L2	L1	H2	H3
1328	XLOC_019511	STRG.19665.3	SNZ_ARATH AP2-like ethylene-responsive transcription factor SNZ	-1.33895	-1.33895	-1.33895	0.699135	0.788353	-1.33895	0.973715	1.80412	1.05089	-0.0759156	-1.33895	-0.504643	-0.919951	0.00531041	0.591977	0.886633	-1.33895	2.73075	1.34227	-1.33895
1329		Cluster 1441		C2	C1	C3	S2	S1	S3	SH2	SH3	SL1	SL2	SHL1	SHL3	SHL2	HL1	HL2	HL3	L2	L1	H2	H3
1330	XLOC_019959	AT5G04320.4	SNZ_ARATH AP2-like ethylene-responsive transcription factor SNZ	-0.205141	0.43185	0.824293	0.244094	0.188982	-0.425143	0.43119	-0.209248	1.05627	0.37948	-0.697763	-0.697763	-0.697763	0.155035	-0.697763	-0.0269229	0.0812863	-0.111839	0.674632	-0.697763
1331		Cluster 1442		C2	C1	C3	S2	S1	S3	SH2	SH3	SL1	SL2	SHL1	SHL3	SHL2	HL1	HL2	HL3	L2	L1	H2	H3
1332	XLOC_003507	AT1G03860.2	ATPHB2 (PROHIBITIN 2)	-0.878565	-0.76519	-0.992155	-0.792299	-0.739807	-0.621644	-0.772812	-0.561662	-0.526461	-0.52253	1.40617	1.40748	1.04982	1.02332	1.50979	1.08525	0.214254	0.352818	-0.743334	-0.647648
1333	XLOC_011908	AT3G22200.2	P5CS1_ARATH Delta-1-pyrroline-5-carboxylate synthase A	-0.650882	-0.984055	-0.784091	-0.737943	-0.781146	-0.533063	-0.721304	-0.613837	-0.436448	-0.594643	1.29409	1.20951	1.19288	1.34777	1.5061	1.04611	0.144905	0.334256	-0.587765	-0.545504
1334		Cluster 1443		C2	C1	C3	S2	S1	S3	SH2	SH3	SL1	SL2	SHL1	SHL3	SHL2	HL1	HL2	HL3	L2	L1	H2	H3
1335	XLOC_003585	AT1G05230.10	Y2992_ARATH Uncharacterized protein At2g39920	-0.124546	-0.360885	0.107959	-0.360885	-0.360885	-0.360885	0.679657	-0.360885	-0.360885	0.665561	-0.0787419	0.299039	0.28712	-0.360885	-0.360885	-0.360885	-0.360885	0.0688647	0.843256	0.860683
1336		Cluster 1444		C2	C1	C3	S2	S1	S3	SH2	SH3	SL1	SL2	SHL1	SHL3	SHL2	HL1	HL2	HL3	L2	L1	H2	H3
1337	XLOC_002287	AT1G58848.2	ATP binding / protein binding	0.0356541	-0.106365	-0.29019	-0.613271	-0.577648	-0.613271	-0.613271	-0.613271	-0.598916	2.26192	-0.594637	1.82715	-0.165428	-0.613271	1.87679	-0.429309	-0.613271	0.187473	-0.600345	0.853486
1338		Cluster 1445		C2	C1	C3	S2	S1	S3	SH2	SH3	SL1	SL2	SHL1	SHL3	SHL2	HL1	HL2	HL3	L2	L1	H2	H3
1339	XLOC_024551	AT5G46740.2	DRE2C_ARATH Dehydration-responsive element-binding protein 2C	-0.64585	-0.121786	-0.108802	0.064323	0.37847	-0.62153	-0.64585	-0.632924	-0.333185	-0.0831799	0.869661	-0.11478	0.898636	-0.0599258	0.229144	0.545081	-0.64585	-0.205429	0.783364	0.450412
1340		Cluster 1446		C2	C1	C3	S2	S1	S3	SH2	SH3	SL1	SL2	SHL1	SHL3	SHL2	HL1	HL2	HL3	L2	L1	H2	H3
1341	XLOC_018067	AT4G03430.1	EMB2770 (EMBRYO DEFECTIVE 2770); RNA splicing factor, transesterification mechanism	-2.01492	-1.64983	-1.79365	-1.81705	-2.02719	-2.46738	-0.252776	-0.39319	-0.184925	-0.232083	0.787691	1.11389	1.11249	2.23402	2.12021	2.42357	1.10348	1.11977	0.566549	0.251313
1342		Cluster 1447		C2	C1	C3	S2	S1	S3	SH2	SH3	SL1	SL2	SHL1	SHL3	SHL2	HL1	HL2	HL3	L2	L1	H2	H3
1343	XLOC_004295	STRG.1878.3	DRE2C_ARATH Dehydration-responsive element-binding protein 2C	-0.650365	1.38279	0.0295094	0.627025	-0.650365	-0.650365	-0.650365	1.27374	-0.650365	-0.60632	-0.650365	-0.650365	-0.650365	0.332948	0.154515	0.579223	0.745795	0.117714	-0.650365	1.21635
1344		Cluster 1448		C2	C1	C3	S2	S1	S3	SH2	SH3	SL1	SL2	SHL1	SHL3	SHL2	HL1	HL2	HL3	L2	L1	H2	H3
1345	XLOC_024327	AT5G42590.1	CYP71A16; electron carrier/ heme binding / iron ion binding / monooxygenase/ oxygen binding	0.536038	0.33263	0.359142	1.10914	1.03968	1.06794	1.00959	1.13699	-0.317577	-0.234249	-0.475952	-0.658922	-0.594329	-1.17844	-1.17844	-1.43438	-1.14888	-1.13524	0.832951	0.586343
1346		AT3G29250.1	copper ion binding / oxidoreductase	0.86388	0.72708	0.79972	1.56648	1.48418	1.35698	1.28255	1.16756	-0.381519	-0.321085	-0.431456	-0.600559	-0.588577	-1.20671	-1.14068	-1.50479	-1.30626	-1.52072	0.492832	0.361102
1347		Cluster 1449		C2	C1	C3	S2	S1	S3	SH2	SH3	SL1	SL2	SHL1	SHL3	SHL2	HL1	HL2	HL3	L2	L1	H2	H3
1348	XLOC_003931	AT1G11480.2	eukaryotic translation initiation factor-related	-0.624699	-0.260687	0.0168473	0.272929	0.362986	-0.624699	-0.624699	-0.624699	-0.624699	-0.167367	0.869973	0.764868	0.823145	0.895346	0.00570676	0.550347	-0.624699	-0.124917	0.363713	-0.624699
1349		Cluster 144		C2	C1	C3	S2	S1	S3	SH2	SH3	SL1	SL2	SHL1	SHL3	SHL2	HL1	HL2	HL3	L2	L1	H2	H3
1350	XLOC_024299	AT5G41910.2	DRE2C_ARATH Dehydration-responsive element-binding protein 2C	0.678831	0.604972	0.35709	0.768193	0.590737	0.430525	-0.209838	-0.421474	0.0253119	-0.421474	-0.421474	-0.421474	-0.421474	0.0546488	-0.421474	-0.421474	-0.150931	-0.21483	-0.421474	0.156598
1351	XLOC_024066	STRG.22970.2	DRE2C_ARATH Dehydration-responsive element-binding protein 2C	0.502721	0.627348	0.807695	0.843548	0.364466	0.793547	-0.208607	-0.0447669	-0.201792	-0.158924	-0.287217	-0.193657	-0.17485	-0.234801	-0.234801	-0.287217	-0.287217	-0.205877	-0.0793241	0.0610155
1352	XLOC_011812	AT3G20160.1	geranylgeranyl pyrophosphate synthase, putative / GGPP synthetase, putative / farnesyltranstransferase, putative	0.431851	0.715253	0.604963	0.315119	0.614633	0.387414	-0.25033	0.00353309	-0.0846775	-0.0233992	-0.645392	-0.270214	-0.363249	-0.402942	-0.541056	-0.542398	-0.271327	-0.0691122	0.166107	0.125225
1353	XLOC_008842	STRG.7000.8	RHC1A_ARATH Probable E3 ubiquitin-protein ligase RHC1A {ECO:0000305}	0.399112	0.36556	0.412145	0.842667	0.500218	0.449338	-0.325975	-0.325975	0.0668923	-0.325975	-0.121869	-0.325975	-0.193025	-0.325975	-0.325975	-0.325975	-0.157333	0.0402777	-0.325975	-0.325975
1354	XLOC_000886	AT1G18620.4	UBP5_ARATH Ubiquitin carboxyl-terminal hydrolase 5	0.708497	0.534716	0.439771	0.397346	0.499909	0.443226	-0.298349	-0.0114676	0.00265356	0.0690224	-0.133562	-0.000863785	-0.204789	-0.298349	-0.298349	-0.298349	-0.204789	-0.298349	0.102189	0.0498837
1355	XLOC_021233	AT5G38820.1	amino acid transporter family protein	0.588883	0.676875	0.705513	0.420457	0.379429	0.328246	-0.215102	-0.277983	-0.229575	-0.212486	-0.207268	-0.355226	-0.261666	-0.189153	-0.250889	-0.268442	-0.115217	-0.355226	0.0723801	-0.233548
1356		AT2G28970.1	leucine-rich repeat protein kinase, putative	0.764631	0.506958	0.540047	0.444131	0.372457	0.376949	0.13322	-0.190923	-0.0617029	-0.07085	-0.423694	-0.442039	-0.571652	-0.358771	-0.519236	-0.484868	-0.145119	-0.0718699	-0.0109371	0.113271
1357	XLOC_017019	AT4G23860.4	PCR10_ARATH Protein PLANT CADMIUM RESISTANCE 10	0.489307	0.352418	0.802181	0.76708	0.72647	0.483907	-0.212758	-0.0994214	-0.47557	-0.392589	-0.458324	-0.587936	0.0349939	-0.111814	-0.587936	-0.587936	0.0208728	-0.178681	-0.0184453	0.134182
1358	XLOC_021585	STRG.23854.3	RBL18_ARATH Rhomboid-like protein 18 {ECO:0000303|PubMed:16895613}	0.469487	0.358502	0.338296	0.397108	0.340329	0.343374	-0.165562	-0.165562	-0.165562	-0.165562	-0.165562	-0.165562	-0.017604	-0.165562	-0.165562	-0.165562	-0.165562	-0.165562	-0.165562	-0.0202105
1359	XLOC_007108	AT2G14560.3	ACA4_ARATH Calcium-transporting ATPase 4, plasma membrane-type	0.681397	0.37682	0.576472	0.527935	0.587096	0.44926	-0.0573999	-0.120281	-0.112099	-0.11074	-0.159088	-0.197524	-0.140941	-0.062646	-0.197524	-0.145108	-0.17037	-0.17037	-0.197524	-0.00722529
1360	XLOC_004442	STRG.2195.2	ACA4_ARATH Calcium-transporting ATPase 4, plasma membrane-type	0.717197	0.361576	0.585907	0.709742	0.521281	0.703059	-0.300965	-0.183629	-0.265144	-0.403959	-0.0602668	-0.403959	-0.239173	-0.403959	-0.218727	-0.403959	-0.019909	0.00529633	-0.0132911	0.0128809
1361	XLOC_003604	AT1G05530.1	UGT75B2 (UDP-GLUCOSYL TRANSFERASE 75B2); UDP-glucosyltransferase/ UDP-glycosyltransferase/ abscisic acid glucosyltransferase/ transferase, transferring glycosyl groups	0.340086	0.492682	0.435153	0.708199	0.478128	0.321327	-0.149413	-0.119982	-0.263207	-0.206425	-0.371409	-0.245301	-0.334433	-0.185543	-0.227614	-0.183106	-0.175819	-0.128162	0.0187927	-0.203953
1362	XLOC_021773	AT5G49290.4	PP199_ARATH Pentatricopeptide repeat-containing protein At2g41720	0.314552	0.435686	0.647127	0.514168	0.76452	0.42408	-0.229439	0.035998	-0.229439	-0.229439	-0.229439	-0.229439	-0.229439	-0.229439	-0.229439	-0.229439	-0.0607969	-0.229439	0.151291	0.0479508
1363	XLOC_016465	AT4G13210.2	DNJB8_HUMAN DnaJ homolog subfamily B member 8	0.59704	0.77415	0.567738	0.359428	0.559096	0.406356	-0.109711	-0.112205	-0.0801164	-0.138654	-0.264763	-0.191734	-0.321346	-0.321346	-0.120968	-0.321346	-0.215668	-0.14854	-0.145024	0.142276
1364	XLOC_007961	AT2G32620.1	ATCSLB02; cellulose synthase/ transferase/ transferase, transferring glycosyl groups	0.510209	0.3533	0.404424	0.606321	0.757364	0.447493	-0.125781	0.0792367	-0.158385	-0.0460823	-0.228775	-0.228775	-0.228775	-0.228775	-0.141991	-0.125781	-0.214419	-0.147435	-0.228775	0.0270282
1365		STRG.2772.2	BRIZ1_ARATH BRAP2 RING ZnF UBP domain-containing protein 1 {ECO:0000303|PubMed:20810661}	0.719018	0.710169	0.615909	0.326864	0.418249	0.565134	-0.180057	-0.0238325	-0.249777	-0.17491	-0.552087	-0.447843	-0.499667	-0.377572	-0.301563	-0.512595	-0.139387	-0.234704	-0.0219829	0.0606333
1366	XLOC_002975	AT1G73470.2	unknown protein	0.502555	0.608029	0.693797	0.397969	0.488026	0.485841	-0.198657	-0.22346	-0.106792	-0.190483	-0.316967	-0.170823	-0.24991	-0.286779	-0.412875	-0.3478	-0.073126	-0.144643	-0.090404	-0.0634973
1367	XLOC_023625	STRG.22083.1	MPK20_ARATH Mitogen-activated protein kinase 20	0.497355	0.319558	0.474719	0.496914	0.478156	0.506203	-0.142871	-0.13235	-0.172206	-0.0884717	-0.123206	-0.0884717	-0.232728	-0.202149	-0.200775	-0.23554	-0.24401	-0.229921	-0.271164	-0.209042
1368	XLOC_009998	AT2G32390.5	MPK20_ARATH Mitogen-activated protein kinase 20	0.548943	0.517647	0.824192	0.308257	0.599487	0.51632	-0.153271	-0.153271	-0.153271	-0.153271	-0.153271	-0.153271	-0.153271	-0.153271	-0.153271	-0.153271	-0.0223402	-0.153271	-0.153271	-0.153271
1369	XLOC_003804	STRG.879.5	FPA_ARATH Flowering time control protein FPA	0.619979	0.648201	0.722542	0.552168	0.31204	0.30535	-0.232956	-0.208129	-0.228788	-0.285372	-0.285372	-0.285372	-0.102679	-0.285372	-0.285372	-0.232956	-0.285372	-0.217733	-0.0139458	-0.210866
1370	XLOC_011586	AT3G16030.4	FPA_ARATH Flowering time control protein FPA	0.4535	0.310634	0.430501	0.49896	0.380608	0.520375	-0.26371	-0.237973	-0.26371	-0.249355	-0.26371	-0.225274	-0.26371	-0.26371	-0.289809	-0.127519	-0.0708848	-0.17015	-0.12097	-0.26371
1371	XLOC_021138	AT5G36180.2	FPA_ARATH Flowering time control protein FPA	0.71886	0.390243	0.509844	0.614366	0.480047	0.458734	0.0390094	-0.0927612	-0.104915	-0.346145	-0.289562	-0.289562	-0.346145	-0.211267	-0.346145	-0.29373	-0.140753	-0.150798	-0.169823	0.117477
1372	XLOC_016421	STRG.17268.1	FPA_ARATH Flowering time control protein FPA	0.70412	0.670921	0.777437	0.322871	0.65686	0.518296	0.0219397	-0.222563	-0.373123	-0.24483	-0.373123	-0.373123	-0.373123	-0.255428	-0.373123	-0.373123	-0.373123	-0.190431	-0.0408448	-0.106486
1373	XLOC_005373	STRG.4122.1	FPA_ARATH Flowering time control protein FPA	0.587524	0.308853	0.504667	0.783087	0.369991	0.420517	-0.202414	-0.125171	-0.202414	0.00672789	-0.202414	-0.14583	-0.202414	-0.202414	-0.202414	-0.202414	-0.202414	-0.202414	-0.202414	0.0314745
1374	XLOC_025249	AT5G60930.2	NLP8_ARATH Protein NLP8	0.601158	0.549708	0.408264	0.652664	0.845387	0.604568	-0.387002	-0.0193345	-0.181488	-0.316381	-0.219633	-0.129298	-0.346715	-0.412766	-0.458989	-0.379362	-0.147567	-0.308731	0.0473748	0.0745168
1375	XLOC_008842	AT2G01830.5	NLP8_ARATH Protein NLP8	0.480107	0.523111	0.331237	0.419855	0.513547	0.688117	-0.119621	-0.0604052	-0.0450164	-0.120965	-0.222615	-0.222615	-0.222615	-0.120965	-0.222615	-0.119621	-0.222615	-0.141276	0.00758773	-0.222615
1376	XLOC_012075	STRG.13599.4	NLP8_ARATH Protein NLP8	0.513577	0.589349	0.727672	0.453824	0.523913	0.496826	-0.225407	-0.225407	-0.225407	-0.225407	-0.225407	-0.225407	-0.225407	-0.225407	-0.225407	-0.138623	-0.225407	-0.225407	-0.0606202	-0.126448
1377	XLOC_005927	AT1G64920.1	glycosyltransferase family protein	0.493243	0.581588	0.638306	0.640314	0.603033	0.570393	-0.15654	-0.247713	-0.0862056	-0.28535	-0.355676	-0.411459	-0.33843	-0.270177	-0.415627	-0.331851	-0.148425	-0.178798	-0.0962051	-0.00442025
1378	XLOC_002431	STRG.5035.9	FK163_ARATH Peptidyl-prolyl cis-trans isomerase FKBP16-3, chloroplastic	0.329537	0.390132	0.51277	0.583356	0.500296	0.343011	-0.182828	-0.247711	0.0415338	-0.247711	-0.247711	-0.191127	-0.247711	-0.247711	-0.143374	-0.0485879	-0.0662899	-0.0777855	-0.0286195	-0.173205
1379	XLOC_021202	AT5G38210.1	serine/threonine protein kinase family protein	0.832719	0.545221	0.587549	0.523634	0.520995	0.538714	-0.430315	-0.432871	-0.247117	-0.149306	-0.441852	-0.606638	-0.606638	-0.305636	-0.10992	-0.571014	-0.130515	-0.103535	-0.0977022	0.00595052
1380	XLOC_023146	AT5G10440.1	CYCD4;2 (cyclin d4;2); cyclin-dependent protein kinase	0.503648	0.784322	0.466474	0.527316	0.589354	0.348834	-0.373029	-0.0114413	-0.158866	0.0115877	-0.645818	-0.31034	-0.610226	-0.320956	-0.211228	-0.291426	-0.0114413	-0.0392197	0.10529	0.147167
1381	XLOC_012492	STRG.14500.3	LRK53_ARATH Probable L-type lectin-domain containing receptor kinase V.3	0.725755	0.372485	0.68482	0.438448	0.515929	0.640859	-0.249508	-0.0989485	-0.249508	-0.249508	-0.249508	-0.249508	-0.249508	-0.131813	-0.249508	-0.146514	-0.0680875	-0.0428649	0.0827702	-0.249508
1382	XLOC_018852	AT4G21903.1	antiporter/ drug transporter	0.77522	0.692262	0.49743	0.420294	0.635066	0.467956	-0.101457	-0.0948444	-0.486612	-0.202098	-0.486612	-0.486612	-0.486612	-0.229601	-0.349109	-0.350421	-0.28122	-0.328275	-0.134984	-0.0697723
1383	XLOC_004830	AT1G30755.3	LRK54_ARATH L-type lectin-domain containing receptor kinase V.4 {ECO:0000303|PubMed:19773388}	0.408526	0.495462	0.47283	0.377049	0.446756	0.44004	-0.126531	-0.126531	-0.126531	-0.126531	-0.126531	-0.126531	-0.126531	-0.126531	-0.126531	-0.0909074	-0.126531	-0.126531	-0.126531	-0.0644096
1384	XLOC_011820	AT3G20370.2	NTAN1_ARATH Protein N-terminal asparagine amidohydrolase {ECO:0000303|PubMed:30117535}	0.613149	0.661964	0.637061	0.746519	0.455143	0.420706	-0.411171	-0.411171	-0.411171	-0.411171	-0.411171	-0.411171	-0.411171	-0.411171	-0.0903977	-0.411171	-0.411171	-0.133781	0.0977645	0.0403584
1385	XLOC_003360	AT1G01060.3	LHY (LATE ELONGATED HYPOCOTYL); DNA binding / transcription factor	0.599451	0.422854	0.414489	0.715673	0.389645	0.395166	-0.238895	-0.238895	-0.238895	-0.238895	-0.238895	0.074931	-0.109283	-0.104017	-0.238895	-0.238895	-0.238895	-0.238895	-0.165761	0.0169076
1386	XLOC_016623	AT4G15720.1	pentatricopeptide (PPR) repeat-containing protein	0.391923	0.47347	0.434426	0.471688	0.423325	0.533749	-0.119128	0.0322471	-0.0892776	-0.162501	-0.261667	-0.22469	-0.188637	-0.232825	-0.247861	-0.265834	-0.212572	-0.0758001	-0.0782412	-0.184687
1387	XLOC_008281	AT2G38995.2	VAP12_ARATH Vesicle-associated protein 1-2	0.594839	0.621242	0.563505	0.800746	0.710274	0.621242	-0.218237	-0.241352	-0.252071	-0.259917	-0.379826	-0.647999	-0.630093	-0.0506495	-0.50594	-0.0549091	-0.231676	-0.172165	-0.0920695	-0.174944
1388	XLOC_013562	STRG.11560.1	RA51C_ARATH DNA repair protein RAD51 homolog 3	0.499829	0.467375	0.440627	0.428159	0.326555	0.535119	-0.33337	-0.0464885	-0.11676	-0.219499	-0.0207045	-0.11676	-0.134247	-0.264355	-0.33337	-0.33337	-0.227692	-0.265731	0.0473598	0.128323
1389	XLOC_011837	AT3G20730.1	pentatricopeptide (PPR) repeat-containing protein	0.372656	0.335054	0.472429	0.543656	0.639317	0.332567	-0.300904	-0.0849612	-0.0295288	-0.156515	-0.121999	-0.10617	-0.0607876	-0.164688	-0.249081	-0.190684	-0.321644	-0.282998	-0.172909	-0.25281
1390	XLOC_025152	AT5G59080.1	unknown protein	0.498836	0.638231	0.775669	0.426013	0.407685	0.351034	-0.135794	0.0907979	-0.230868	-0.0489091	-0.313099	-0.293808	-0.369683	-0.284258	-0.169304	-0.369683	-0.0946755	-0.369683	-0.0477544	0.139253
1391	XLOC_010299	AT2G37960.2	unknown protein	0.537498	0.389519	0.334346	0.350446	0.394432	0.498483	-0.425236	0.0352443	-0.124234	0.0539944	-0.368653	-0.368653	-0.242544	-0.290358	-0.287733	-0.241273	-0.162202	-0.113733	0.0488104	-0.0181554
1392		Cluster 1450		C2	C1	C3	S2	S1	S3	SH2	SH3	SL1	SL2	SHL1	SHL3	SHL2	HL1	HL2	HL3	L2	L1	H2	H3
1393	XLOC_010368	AT2G39250.2	Y5162_ARATH Uncharacterized protein At5g41620	1.27369	1.21165	1.06719	0.267192	-0.0150221	0.208441	-0.411565	-0.553244	0.403137	-0.108854	-0.677015	-0.730753	-0.750044	-0.656068	-0.47206	-0.737613	0.208441	0.954657	-0.22938	-0.252776
1394	XLOC_008722	AT2G46860.1	AtPPa3 (Arabidopsis thaliana pyrophosphorylase 3); inorganic diphosphatase/ pyrophosphatase	0.711494	0.914695	0.601261	0.0795406	0.286028	0.29774	-0.601357	-0.599617	0.56295	0.39254	-1.00196	-1.01697	-0.941234	0.0202624	-0.19658	-0.594412	0.651052	0.800789	-0.25698	-0.109233
1395	XLOC_007789	AT2G29310.4	GBF3_ARATH G-box-binding factor 3	1.01609	1.042	1.08397	0.293398	0.0671416	0.189797	-0.746072	-0.230526	-0.0368412	-0.0361798	-0.527702	-0.577831	-0.92917	-0.473874	-0.347075	-0.695073	0.573258	0.243072	-0.0528048	0.144431
1396		Cluster 1451		C2	C1	C3	S2	S1	S3	SH2	SH3	SL1	SL2	SHL1	SHL3	SHL2	HL1	HL2	HL3	L2	L1	H2	H3
1397	XLOC_022791	AT5G02810.1	PRR7 (PSEUDO-RESPONSE REGULATOR 7); transcription regulator/ two-component response regulator	-0.683397	-0.650081	-0.833835	-2.13832	-2.15752	-2.15301	0.19717	0.266122	0.666983	0.459018	0.59747	0.829019	0.712813	0.561931	0.629394	0.498546	0.947162	0.898248	0.692867	0.659415
1398	XLOC_001087	STRG.2265.1	MTM1_ARATH Mitochondrial carrier protein MTM1	-0.726725	-0.825738	-0.672405	-1.86939	-1.90357	-1.84644	0.0381384	0.153305	0.806444	0.863266	0.475122	0.458052	0.441396	0.500375	0.628729	0.61851	1.04687	1.05746	0.37533	0.381279
1399		Cluster 1452		C2	C1	C3	S2	S1	S3	SH2	SH3	SL1	SL2	SHL1	SHL3	SHL2	HL1	HL2	HL3	L2	L1	H2	H3
1400	XLOC_003864	AT1G10170.3	MTM1_ARATH Mitochondrial carrier protein MTM1	-2.80927	-3.3722	-4.10973	-2.6273	-3.13604	-2.73659	-0.479036	-0.482609	0.707265	0.626122	3.462	4.06868	3.87217	3.58861	3.52997	3.58405	-0.198503	-0.0191717	-1.87697	-1.59145
1401		Cluster 1453		C2	C1	C3	S2	S1	S3	SH2	SH3	SL1	SL2	SHL1	SHL3	SHL2	HL1	HL2	HL3	L2	L1	H2	H3
1402	XLOC_001727	AT1G44414.1	unknown protein	-2.68886	-2.60006	-2.48934	-2.63633	-2.56989	-2.52942	-1.09689	-0.977488	0.881372	0.900891	3.82125	3.84236	3.89207	2.98614	3.08228	3.06627	-0.388159	-0.50781	-2.0022	-1.98618
1403	XLOC_023384	AT5G15450.1	CLPB3 (CASEIN LYTIC PROTEINASE B3); ATP binding / ATPase/ nucleoside-triphosphatase/ nucleotide binding / protein binding	-2.61151	-2.59556	-2.59799	-2.04398	-2.02186	-2.08732	-0.72056	-0.763154	1.13126	1.04455	3.11193	3.2348	3.13469	2.70568	2.76748	2.75029	-0.275782	-0.361688	-1.85605	-1.94524
1404		Cluster 1454		C2	C1	C3	S2	S1	S3	SH2	SH3	SL1	SL2	SHL1	SHL3	SHL2	HL1	HL2	HL3	L2	L1	H2	H3
1405	XLOC_013769	AT3G09440.2	CAMK3_ARATH CDPK-related kinase 3	-1.04076	-1.04076	-1.04076	-1.04076	-1.04076	-1.04076	-0.172862	-0.187961	-0.460613	-0.244992	0.941094	-0.0809884	1.64944	1.9848	1.49952	1.67382	0.739132	0.985687	-1.04076	-1.04076
1406		Cluster 1455		C2	C1	C3	S2	S1	S3	SH2	SH3	SL1	SL2	SHL1	SHL3	SHL2	HL1	HL2	HL3	L2	L1	H2	H3
1407	XLOC_019437	STRG.19500.5	CAMK3_ARATH CDPK-related kinase 3	-0.478352	-0.466856	-0.478352	-0.454032	-0.478352	-0.478352	-0.478352	0.244988	0.187041	-0.146074	0.878919	-0.478352	0.850485	0.0715637	-0.128987	0.214968	0.00810508	-0.478352	0.894043	1.1943
1408	XLOC_000611	AT1G13270.2	MAP1C (METHIONINE AMINOPEPTIDASE 1B); aminopeptidase/ metalloexopeptidase	0.0963095	0.36735	-0.0358054	-0.573315	-0.518868	-0.370304	-0.501166	0.123461	0.299712	-0.309621	0.206602	-0.182257	0.259482	0.490011	0.165235	-0.258805	-0.00429443	-0.517596	0.443105	0.820762
1409		Cluster 1456		C2	C1	C3	S2	S1	S3	SH2	SH3	SL1	SL2	SHL1	SHL3	SHL2	HL1	HL2	HL3	L2	L1	H2	H3
1410	XLOC_008434	AT2G41880.1	GK-1 (GUANYLATE KINASE 1); guanylate kinase	1.48025	1.18867	1.49311	1.42343	0.623122	0.712611	-0.60585	-0.60585	-0.60585	-0.60585	-0.60585	-0.60585	-0.60585	-0.60585	-0.60585	-0.60585	-0.60585	-0.60585	-0.60585	0.954865
1411	XLOC_022561	AT5G65060.2	MAF3 (MADS AFFECTING FLOWERING 3); transcription factor	1.22186	1.2306	1.35999	0.776321	0.536908	0.795859	-0.0383417	-1.26176	-1.03279	-0.719754	-0.216321	-0.141412	-0.168204	-0.342615	-0.608246	-0.363362	-0.412165	-0.281373	-0.709879	0.374686
1412	XLOC_007386	AT2G20950.14	APRR9_ARATH Two-component response regulator-like APRR9	1.72752	1.37553	1.62037	0.99888	1.08925	0.588498	-0.630593	-0.630593	-0.630593	-0.630593	-0.630593	-0.630593	-0.630593	-0.630593	-0.630593	-0.630593	-0.630593	-0.630593	-0.249864	0.416945
1413		Cluster 1457		C2	C1	C3	S2	S1	S3	SH2	SH3	SL1	SL2	SHL1	SHL3	SHL2	HL1	HL2	HL3	L2	L1	H2	H3
1414	XLOC_018348	AT4G12400.2	stress-inducible protein, putative	-4.60858	-5.02946	-4.77181	-4.70008	-4.90192	-4.89991	1.86617	1.73511	2.31554	2.28529	2.89133	2.94839	2.92533	2.73955	2.70056	2.78106	1.39303	1.34176	0.512803	0.47584
1415	XLOC_002941	AT1G72660.3	developmentally regulated GTP-binding protein, putative	-4.99391	-4.99391	-4.99391	-4.99391	-4.99391	-4.99391	1.57172	1.35053	2.6557	2.56632	3.10629	3.19752	3.22519	3.02104	3.07675	3.04523	1.5791	1.64927	-0.0301592	-0.051021
1416		Cluster 1458		C2	C1	C3	S2	S1	S3	SH2	SH3	SL1	SL2	SHL1	SHL3	SHL2	HL1	HL2	HL3	L2	L1	H2	H3
1417		AT4G20010.2	PTAC9 (PLASTID TRANSCRIPTIONALLY ACTIVE 9); single-stranded DNA binding	0.834833	0.00591237	0.250365	0.00150988	0.904397	0.600513	0.0920818	-0.708663	-0.708663	0.982871	-0.0496517	-0.708663	-0.708663	-0.708663	-0.708663	-0.708663	0.0543237	-0.708663	0.82739	1.16476
1418		Cluster 1459		C2	C1	C3	S2	S1	S3	SH2	SH3	SL1	SL2	SHL1	SHL3	SHL2	HL1	HL2	HL3	L2	L1	H2	H3
1419	XLOC_006263	AT1G71330.1	ATNAP5; ATPase, coupled to transmembrane movement of substances / transporter	-0.312328	-0.384091	-0.348467	-0.313702	-0.212884	-0.348467	0.0316677	-0.306848	1.31898	1.27068	-0.384091	-0.384091	-0.384091	-0.15635	-0.152659	0.0700849	1.33289	1.449	-0.112665	-0.321969
1420	XLOC_000224	STRG.496.1	APRR9_ARATH Two-component response regulator-like APRR9	-0.0969843	-0.0997038	-0.207038	-0.514137	-0.58731	-0.620773	-0.231991	-0.362336	1.33628	1.1927	-0.211933	-0.334703	-0.586038	-0.182807	-0.104248	-0.23866	1.39178	1.48016	0.18807	0.0744493
1421	XLOC_018515	AT4G15210.1	BAM5 (BETA-AMYLASE 5); beta-amylase	-0.351622	-0.351622	-0.270283	-0.351622	-0.351622	-0.351622	0.0434406	-0.142481	1.22852	1.36379	-0.351622	-0.295039	-0.351622	-0.185549	-0.351622	-0.351622	1.59661	1.60481	0.122424	-0.0742325
1422	XLOC_000895	AT1G18830.2	APRR9_ARATH Two-component response regulator-like APRR9	-0.387019	-0.108144	-0.194865	-0.38964	-0.433583	-0.379185	0.0128842	-0.376583	1.37795	1.26568	0.0558945	-0.527143	-0.32802	-0.183451	-0.295711	-0.0995369	1.65479	1.39204	-0.0182075	-0.208682
1423		AT3G21660.2	P2C32_ARATH Protein phosphatase 2C 32	-0.301934	-0.301934	-0.242578	-0.301934	-0.301934	-0.242578	-0.0680455	-0.139723	1.21811	1.28031	-0.301934	-0.301934	-0.301934	-0.301934	-0.116701	-0.301934	1.70059	1.40912	-0.301934	-0.301934
1424		Cluster 145		C2	C1	C3	S2	S1	S3	SH2	SH3	SL1	SL2	SHL1	SHL3	SHL2	HL1	HL2	HL3	L2	L1	H2	H3
1425	XLOC_023776	AT5G24080.1	protein kinase family protein	-0.4998	-0.223601	-0.4998	-0.4998	-0.328593	-0.341463	-0.188297	-0.0981698	1.06531	1.22834	0.427717	0.54704	-0.370188	-0.25735	0.130605	-0.153836	0.452533	0.535824	-0.426666	-0.4998
1426	XLOC_009406	AT2G20830.3	SPL1_ARATH Squamosa promoter-binding-like protein 1	-0.348051	0.129583	0.0929459	-0.694875	-0.368342	-0.516717	-0.307325	-0.134899	0.232202	0.699515	0.468486	0.390928	-0.0212949	-0.38996	0.0757752	-0.0366386	1.08737	0.625001	-0.544154	-0.439549
1427	XLOC_003049	AT1G74810.2	ARF1_ARATH ADP-ribosylation factor 1 {ECO:0000303|PubMed:11090220}	-0.249714	-0.347369	-0.123634	-0.340337	-0.643679	-0.643679	-0.398792	-0.126656	0.78178	0.795146	0.37353	0.669566	0.222635	0.0866345	-0.00213336	-0.368672	0.609705	0.464678	-0.392718	-0.36629
1428		Cluster 1460		C2	C1	C3	S2	S1	S3	SH2	SH3	SL1	SL2	SHL1	SHL3	SHL2	HL1	HL2	HL3	L2	L1	H2	H3
1429	XLOC_012396	AT3G44320.1	NIT3 (NITRILASE 3); indole-3-acetonitrile nitrilase/ indole-3-acetonitrile nitrile hydratase/ nitrilase	1.13134	1.44621	1.65276	0.0872205	-0.549328	-0.857168	-0.325958	-0.928434	0.0801528	-0.983521	-2.2088	-2.2088	-2.2088	0.825419	0.562244	0.516727	0.151006	0.931001	1.40308	1.48363
1430		Cluster 1461		C2	C1	C3	S2	S1	S3	SH2	SH3	SL1	SL2	SHL1	SHL3	SHL2	HL1	HL2	HL3	L2	L1	H2	H3
1431	XLOC_023451	STRG.21730.3	REXO4_MOUSE RNA exonuclease 4	-1.048	-0.722612	-1.048	-0.724917	-0.855173	-0.900041	0.180974	0.633676	0.467007	0.661733	-0.328158	0.00858499	-0.339591	-0.382606	-0.0151924	0.305325	0.715838	1.70325	0.661733	1.02616
1432	XLOC_003614	AT1G05675.1	REXO4_HUMAN RNA exonuclease 4	-0.511114	-0.883899	-1.51364	-0.608264	-1.36151	-0.927833	0.636785	0.222317	0.982308	1.09679	-0.34793	-0.1212	-0.279204	-0.578228	-0.323364	-0.0235265	1.51729	1.68712	0.816101	0.521
1433		Cluster 1462		C2	C1	C3	S2	S1	S3	SH2	SH3	SL1	SL2	SHL1	SHL3	SHL2	HL1	HL2	HL3	L2	L1	H2	H3
1434	XLOC_004944	STRG.3228.1	CSCLC_ARATH CSC1-like protein HYP1	-0.642894	-0.642894	-0.642894	-0.642894	1.09868	-0.642894	-0.431258	-0.642894	0.488696	1.08045	-0.314057	-0.494936	-0.642894	0.108999	-0.642894	1.40464	-0.642894	0.833747	1.41091	0.600166
1435		Cluster 1463		C2	C1	C3	S2	S1	S3	SH2	SH3	SL1	SL2	SHL1	SHL3	SHL2	HL1	HL2	HL3	L2	L1	H2	H3
1436	XLOC_010612	AT2G43430.1	GLX2-1 (GLYOXALASE 2-1); hydroxyacylglutathione hydrolase	0.571869	0.788838	0.39649	-0.507171	-0.980936	-0.376472	-1.77919	-1.77919	-1.77919	-1.77919	0.911223	1.23891	0.678926	1.20028	1.19276	1.01449	0.0441478	-0.595231	0.581451	0.957194
1437		Cluster 1464		C2	C1	C3	S2	S1	S3	SH2	SH3	SL1	SL2	SHL1	SHL3	SHL2	HL1	HL2	HL3	L2	L1	H2	H3
1438	XLOC_008716	AT2G46780.1	RNA binding / nucleic acid binding / nucleotide binding	0.306485	0.649142	0.305629	-0.44712	1.10919	1.27491	-0.44712	-0.44712	0.407275	-0.44712	-0.44712	-0.264428	-0.44712	-0.44712	-0.44712	0.351967	-0.44712	-0.44712	0.778155	-0.44712
1439		Cluster 1465		C2	C1	C3	S2	S1	S3	SH2	SH3	SL1	SL2	SHL1	SHL3	SHL2	HL1	HL2	HL3	L2	L1	H2	H3
1440	XLOC_004558	AT1G24300.2	CSCLC_ARATH CSC1-like protein HYP1	0.0619968	-0.0167311	0.462775	0.98716	0.857139	0.962137	1.08926	1.11137	-0.520981	0.501793	-1.28397	-1.28397	-1.28397	0.0873128	-1.26676	-1.28397	0.232552	0.392751	0.181746	0.0123433
1441		Cluster 1466		C2	C1	C3	S2	S1	S3	SH2	SH3	SL1	SL2	SHL1	SHL3	SHL2	HL1	HL2	HL3	L2	L1	H2	H3
1442	XLOC_010408	AT2G39920.4	CSCLC_ARATH CSC1-like protein HYP1	0.991628	0.69573	0.632251	0.233758	0.044165	0.11375	-0.287646	0.0802921	-0.576891	-0.576891	-0.576891	0.00710986	0.213047	0.305166	-0.576891	-0.110133	0.059096	-0.167635	0.073874	-0.576891
1443	XLOC_009078	AT2G11000.3	RGLG1_ARATH E3 ubiquitin-protein ligase RGLG1 {ECO:0000305}	0.442832	0.375369	0.582332	0.588965	0.0750219	0.19292	-0.0525149	-0.209593	-0.798398	-0.798398	-0.151313	-0.0430827	-0.0430827	0.320626	-0.289462	0.461026	0.420074	-0.798398	0.165077	-0.440001
1444		Cluster 1467		C2	C1	C3	S2	S1	S3	SH2	SH3	SL1	SL2	SHL1	SHL3	SHL2	HL1	HL2	HL3	L2	L1	H2	H3
1445	XLOC_024103	AT5G37370.4	YCIO_SHIFL Uncharacterized protein YciO	1.20429	0.595333	1.07071	0.193167	0.302207	1.22384	-0.61006	0.951633	-0.61006	0.277465	-0.61006	-0.61006	0.190685	-0.61006	-0.61006	-0.61006	-0.61006	0.0912674	-0.61006	-0.61006
1446	XLOC_023304	AT5G13890.1	unknown protein	0.559491	1.30659	0.565582	0.733104	0.276376	1.36403	-0.529329	1.0455	-0.529329	-0.295441	-0.231844	-0.529329	-0.529329	-0.529329	-0.476913	-0.529329	-0.312719	-0.299126	-0.529329	-0.529329
1447		Cluster 1468		C2	C1	C3	S2	S1	S3	SH2	SH3	SL1	SL2	SHL1	SHL3	SHL2	HL1	HL2	HL3	L2	L1	H2	H3
1448	XLOC_004262	AT1G18070.1	EF-1-alpha-related GTP-binding protein, putative	-1.52262	-2.0668	-1.55093	-1.29302	-1.82249	-1.62093	-0.449627	-1.38015	0.49977	-0.945885	2.06496	1.98936	1.79931	1.63862	1.90692	1.98642	0.182547	0.646394	0.0580066	-0.119855
1449		Cluster 1469		C2	C1	C3	S2	S1	S3	SH2	SH3	SL1	SL2	SHL1	SHL3	SHL2	HL1	HL2	HL3	L2	L1	H2	H3
1450	XLOC_003196	AT1G77800.1	PHD finger family protein	0.773068	1.03383	1.09248	0.815701	0.841115	0.932528	-0.3494	0.108986	0.0931263	-0.541161	-1.31272	-1.9616	-0.952835	0.26475	-0.89682	-0.40118	0.309975	-0.0529947	-0.156368	0.35952
1451	XLOC_017186	AT4G26965.1	NADH:ubiquinone oxidoreductase family protein	1.2727	1.09417	0.889478	1.10196	1.05506	0.985926	0.0962492	0.348309	-0.196559	-0.852102	-1.15755	-1.37416	-0.998979	0.223731	-0.996756	-1.08491	-0.365527	-0.338534	-0.159411	0.456909
1452		Cluster 146		C2	C1	C3	S2	S1	S3	SH2	SH3	SL1	SL2	SHL1	SHL3	SHL2	HL1	HL2	HL3	L2	L1	H2	H3
1453	XLOC_003813	AT1G09380.1	integral membrane family protein / nodulin MtN21-related	0.529649	0.205132	0.475508	-0.384549	-0.136808	-0.183069	-0.047108	0.00726187	-0.217384	-0.144291	-0.854989	-0.87104	-0.712471	-0.254962	-0.553588	-0.438724	1.42483	1.20572	0.43541	0.515472
1454	XLOC_021818	AT5G50260.1	cysteine proteinase, putative	0.401817	-0.0229972	0.181144	-0.75804	-0.61027	-0.588756	-0.13329	-0.379233	0.0965582	-0.219274	-0.685914	-0.544181	-0.436497	-0.193716	-0.339166	-0.233894	1.50207	1.1956	0.973825	0.794217
1455		Cluster 1470		C2	C1	C3	S2	S1	S3	SH2	SH3	SL1	SL2	SHL1	SHL3	SHL2	HL1	HL2	HL3	L2	L1	H2	H3
1456	XLOC_001608	AT1G34340.1	esterase/lipase/thioesterase family protein	1.37265	1.27824	1.11797	0.960472	0.91391	0.756051	-0.0111925	-0.166949	-1.01019	-1.03783	-0.15509	-0.37257	-0.338224	-0.70343	-0.376437	-0.122611	-0.976538	-0.34032	0.243803	-1.03171
1457		Cluster 1471		C2	C1	C3	S2	S1	S3	SH2	SH3	SL1	SL2	SHL1	SHL3	SHL2	HL1	HL2	HL3	L2	L1	H2	H3
1458	XLOC_022745	AT5G01730.9	UVR8_ARATH Ultraviolet-B receptor UVR8 {ECO:0000303|PubMed:12226503}	-0.235017	0.202964	-0.0487824	0.269682	-0.255832	0.228168	-0.786902	-0.786902	0.0912351	0.0179779	0.181005	0.533872	-0.241922	0.132248	0.487509	0.516441	-0.261835	0.186893	0.506469	-0.737271
1459	XLOC_021587	AT5G45472.5	UVR8_ARATH Ultraviolet-B receptor UVR8 {ECO:0000303|PubMed:12226503}	0.0116292	-0.0981439	-0.438252	-0.321843	-0.175034	-0.00133895	-0.723724	-0.48644	0.258027	0.250525	0.612108	0.181913	0.229866	0.4315	0.469593	0.371777	-0.463827	0.160967	0.19902	-0.468321
1460		Cluster 1472		C2	C1	C3	S2	S1	S3	SH2	SH3	SL1	SL2	SHL1	SHL3	SHL2	HL1	HL2	HL3	L2	L1	H2	H3
1461	XLOC_001630	STRG.3349.1	UVR8_ARATH Ultraviolet-B receptor UVR8 {ECO:0000303|PubMed:12226503}	-1.29388	-1.29388	-1.29388	-0.960458	-1.01888	-1.29388	0.14707	-0.562699	0.416291	0.809783	1.42924	1.62202	1.65771	1.38892	0.922417	0.436866	-0.205741	0.531496	-0.144623	-1.29388
1462		Cluster 1473		C2	C1	C3	S2	S1	S3	SH2	SH3	SL1	SL2	SHL1	SHL3	SHL2	HL1	HL2	HL3	L2	L1	H2	H3
1463	XLOC_013805	AT3G10113.1	myb family transcription factor	-1.22055	-1.6046	-1.6046	-1.6046	-1.28961	-1.22719	-0.502758	-0.619095	-0.0845503	-0.123045	1.83808	2.23848	1.59406	1.25855	1.4627	1.13158	0.151147	0.0911276	0.204407	0.10734
1464	XLOC_013518	AT3G04640.2	glycine-rich protein	-1.49749	-1.4641	-1.4059	-1.291	-1.55352	-1.09227	-0.411543	-0.567106	-0.15337	-0.119656	2.10608	1.55855	1.92474	1.30665	1.41968	1.35181	0.391436	-0.00716323	-0.0261858	0.055855
1465		Cluster 1474		C2	C1	C3	S2	S1	S3	SH2	SH3	SL1	SL2	SHL1	SHL3	SHL2	HL1	HL2	HL3	L2	L1	H2	H3
1466	XLOC_014104	AT3G15340.2	PPI2 (proton pump interactor 2); protein binding	-2.07325	-2.72952	-1.90659	-2.15034	-2.07784	-1.93792	0.413382	0.157223	0.789013	0.560903	2.82746	2.90899	2.85111	1.85279	1.79842	1.86491	-0.601889	-0.499934	-1.21502	-0.831894
1467		Cluster 1475		C2	C1	C3	S2	S1	S3	SH2	SH3	SL1	SL2	SHL1	SHL3	SHL2	HL1	HL2	HL3	L2	L1	H2	H3
1468	XLOC_017780	AT4G38420.1	sks9 (SKU5 Similar 9); copper ion binding / oxidoreductase	1.32969	1.31183	1.27503	0.382804	0.635609	0.796066	0.618707	0.00383734	-0.338952	-0.176987	-1.3816	-2.33835	-1.28302	-1.53409	-0.199431	-1.25782	0.13195	-0.072969	1.07867	1.01902
1469		Cluster 1476		C2	C1	C3	S2	S1	S3	SH2	SH3	SL1	SL2	SHL1	SHL3	SHL2	HL1	HL2	HL3	L2	L1	H2	H3
1470	XLOC_016404	AT4G11890.4	protein kinase family protein	-0.944446	-0.542201	-0.810989	0.499431	-0.425652	0.0270929	0.589774	0.677611	0.904875	0.580764	-0.409104	-0.245258	-0.612796	-0.427923	-0.19862	-1.35696	1.08638	1.20253	0.487429	-0.0819499
1471		Cluster 1477		C2	C1	C3	S2	S1	S3	SH2	SH3	SL1	SL2	SHL1	SHL3	SHL2	HL1	HL2	HL3	L2	L1	H2	H3
1472	XLOC_016545	AT4G14630.1	GLP9 (GERMIN-LIKE PROTEIN 9); manganese ion binding / nutrient reservoir	-0.241012	-0.317663	-0.211317	-0.40814	-0.282688	-0.180028	1.54483	1.67844	-0.00564708	-0.343783	0.0540827	-0.517568	-0.128013	-0.362256	-0.151597	-0.508486	-0.468713	-0.380968	-0.393832	-0.578464
1473	XLOC_006018	AT1G66700.1	PXMT1; S-adenosylmethionine-dependent methyltransferase	-0.598595	-0.426895	-0.394213	-0.240152	-0.082705	0.0674353	1.10968	1.20299	0.138357	-0.000300326	-0.00617291	-0.297533	-0.56297	-0.493955	-0.442618	-0.493955	-0.38155	-0.343879	-0.211342	-0.361336
1474	XLOC_000674	AT1G14550.1	anionic peroxidase, putative	-0.397369	-0.23358	-0.279731	-0.137642	-0.241398	-0.0853795	1.59302	1.45458	0.21616	-0.195073	-0.308652	-0.469359	-0.581585	-0.373811	-0.550875	-0.630837	-0.511314	-0.443179	-0.465917	-0.520806
1475		Cluster 1478		C2	C1	C3	S2	S1	S3	SH2	SH3	SL1	SL2	SHL1	SHL3	SHL2	HL1	HL2	HL3	L2	L1	H2	H3
1476	XLOC_024636	AT5G48485.1	DIR1 (DEFECTIVE IN INDUCED RESISTANCE 1); lipid binding / lipid transporter	2.77603	2.7373	2.65944	1.88133	1.90634	2.17364	-0.351941	-0.699154	-2.43771	-2.43771	-2.43771	-2.43771	-2.43771	-2.43771	-2.43771	-2.43771	1.50133	1.28038	1.57155	2.06539
1477		Cluster 1479		C2	C1	C3	S2	S1	S3	SH2	SH3	SL1	SL2	SHL1	SHL3	SHL2	HL1	HL2	HL3	L2	L1	H2	H3
1478	XLOC_013269	AT3G62030.2	peptidyl-prolyl cis-trans isomerase, chloroplast / cyclophilin / rotamase / cyclosporin A-binding protein (ROC4)	-0.0195305	0.0904532	-0.573604	-0.480657	-0.0571292	-1.31172	0.278999	1.28712	0.658394	1.85419	0.223832	0.785888	-0.209401	0.190098	0.384716	1.34202	-0.508496	-1.31172	-1.31172	-1.31172
1479		Cluster 147		C2	C1	C3	S2	S1	S3	SH2	SH3	SL1	SL2	SHL1	SHL3	SHL2	HL1	HL2	HL3	L2	L1	H2	H3
1480	XLOC_016393	AT4G11660.1	AT-HSFB2B; transcription factor/ transcription repressor	-1.93144	-2.047	-1.92235	-2.05808	-2.14519	-2.06571	0.181955	0.262637	0.596899	0.547332	1.92401	1.96421	1.90457	1.61478	1.60917	1.58016	0.36563	0.368284	-0.373556	-0.376292
1481	XLOC_011445	STRG.12379.1	UVR8_ARATH Ultraviolet-B receptor UVR8 {ECO:0000303|PubMed:12226503}	-2.05853	-2.06783	-1.99001	-2.0147	-2.05558	-2.03823	0.254016	0.229598	0.845887	0.843313	1.48917	1.61378	1.51606	1.60059	1.67819	1.64808	0.357842	0.361213	-0.156235	-0.0566257
1482	XLOC_005205	AT1G48700.1	iron ion binding / oxidoreductase, acting on paired donors, with incorporation or reduction of molecular oxygen, 2-oxoglutarate as one donor, and incorporation of one atom each of oxygen into both donors	-2.0922	-1.92099	-1.92227	-1.95469	-1.88931	-1.83036	0.0818911	0.337822	0.892576	0.739479	1.57966	1.81075	1.73451	1.46485	1.46607	1.6598	0.286316	0.638336	-0.62231	-0.459927
1483	XLOC_006475	STRG.6385.4	UVR8_ARATH Ultraviolet-B receptor UVR8 {ECO:0000303|PubMed:12226503}	-2.12141	-2.12359	-1.92958	-2.34271	-2.01824	-1.68498	0.0973925	0.0704166	1.07352	0.726072	1.4481	1.73875	1.79736	1.68415	1.77665	1.76629	0.33822	0.174531	0.0186213	-0.489564
1484	XLOC_009267	AT2G17900.1	SDG37; zinc ion binding	-2.26953	-2.24442	-2.21949	-2.02007	-2.19451	-2.17706	0.119948	0.0683184	1.19303	1.07848	1.75714	1.84473	1.84962	1.54274	1.60389	1.59833	0.608135	0.562474	-0.320321	-0.381425
1485	XLOC_005524	AT1G55530.3	AGL97_ARATH Agamous-like MADS-box protein AGL97	-2.38501	-2.11248	-2.23694	-1.74554	-2.01808	-1.87831	0.27061	0.680301	0.938825	0.854124	1.78008	2.03287	1.84178	1.41322	1.34426	1.57616	0.228051	0.371115	-0.363738	-0.59132
1486	XLOC_022407	AT5G62020.1	AT-HSFB2A; DNA binding / transcription factor	-2.12122	-2.05634	-2.15653	-2.03736	-2.07083	-1.98873	0.110056	0.050292	0.810045	0.803207	1.83568	1.91876	1.87201	1.50605	1.57467	1.57713	0.543714	0.583039	-0.406411	-0.347219
1487	XLOC_009904	STRG.9169.11	RS72_ARATH 40S ribosomal protein S7-2	-2.21185	-2.12218	-1.94127	-1.78443	-2.00563	-2.25347	0.095869	0.322486	0.87402	1.14985	1.4527	1.38261	1.61452	1.47462	1.45394	1.52322	0.73016	0.734922	-0.147208	-0.342866
1488		Cluster 1480		C2	C1	C3	S2	S1	S3	SH2	SH3	SL1	SL2	SHL1	SHL3	SHL2	HL1	HL2	HL3	L2	L1	H2	H3
1489	XLOC_020191	AT5G09230.5	SRT2 (SIRTUIN 2); DNA binding / NAD or NADH binding / NAD-dependent histone deacetylase/ zinc ion binding	1.28978	-0.641824	0.533935	0.367148	1.49669	1.3096	0.0761878	0.72428	-0.701179	1.0447	-0.701179	-0.701179	-0.701179	-0.701179	-0.701179	-0.701179	-0.701179	-0.701179	-0.701179	0.8113
1490		Cluster 1481		C2	C1	C3	S2	S1	S3	SH2	SH3	SL1	SL2	SHL1	SHL3	SHL2	HL1	HL2	HL3	L2	L1	H2	H3
1491	XLOC_025296	AT5G61910.1	0	0.398591	-0.142204	0.311284	-0.398007	-0.123	-0.398007	-0.398007	-0.188865	-0.398007	-0.398007	1.04772	-0.398007	0.531027	-0.398007	1.25872	-0.398007	-0.111126	0.742118	-0.398007	-0.142204
1492		Cluster 1482		C2	C1	C3	S2	S1	S3	SH2	SH3	SL1	SL2	SHL1	SHL3	SHL2	HL1	HL2	HL3	L2	L1	H2	H3
1493	XLOC_002285	STRG.4684.9	STAD4_ARATH Stearoyl-[acyl-carrier-protein] 9-desaturase 4, chloroplastic	2.80338	2.78369	2.8594	2.63398	2.63253	2.66048	1.51108	1.52527	-1.8839	-2.36313	-2.36313	-2.36313	-2.36313	-2.36313	-2.36313	-2.36313	-2.36313	-2.36313	1.83308	1.90919
1494		Cluster 1483		C2	C1	C3	S2	S1	S3	SH2	SH3	SL1	SL2	SHL1	SHL3	SHL2	HL1	HL2	HL3	L2	L1	H2	H3
1495	XLOC_009474	AT2G22240.2	MIPS2 (MYO-INOSITOL-1-PHOSTPATE SYNTHASE 2); binding / catalytic/ inositol-3-phosphate synthase	-2.24355	-2.24355	-1.45528	-2.24355	-2.24355	-1.76018	-2.24355	-2.24355	-0.186965	1.19368	4.57521	4.05186	4.12858	3.08715	3.12169	3.15042	0.285772	-2.24355	-2.24355	-2.24355
1496		Cluster 1484		C2	C1	C3	S2	S1	S3	SH2	SH3	SL1	SL2	SHL1	SHL3	SHL2	HL1	HL2	HL3	L2	L1	H2	H3
1497	XLOC_006413	AT1G74530.4	Y3264_ARATH Putative UPF0481 protein At3g02645	-1.7054	-1.25017	-1.27994	-0.0259726	-0.717712	-1.7054	-0.431582	-0.056931	0.429482	0.0270899	0.721405	1.49105	0.969516	1.00742	0.877641	1.23232	0.215659	0.654406	-0.186861	-0.266039
1498		Cluster 1485		C2	C1	C3	S2	S1	S3	SH2	SH3	SL1	SL2	SHL1	SHL3	SHL2	HL1	HL2	HL3	L2	L1	H2	H3
1499	XLOC_016381	AT4G11460.3	C3H33_ARATH Zinc finger CCCH domain-containing protein 33	1.09881	1.22926	1.19466	0.267084	0.312476	0.0587743	-0.58355	-0.361346	-0.399178	-0.711843	-0.711843	-0.711843	-0.529151	-0.261886	-0.117295	-0.337778	-0.618283	-0.345591	0.986375	0.542146
1500	XLOC_022557	STRG.25834.2	C3H33_ARATH Zinc finger CCCH domain-containing protein 33	1.05894	0.721173	0.767546	0.330947	0.286832	0.613933	-0.765489	-0.583471	-0.829743	-0.876192	-0.846024	-0.769137	-0.530659	0.103505	0.299948	-0.465587	-0.0916356	0.251713	0.645444	0.677957
1501		Cluster 1486		C2	C1	C3	S2	S1	S3	SH2	SH3	SL1	SL2	SHL1	SHL3	SHL2	HL1	HL2	HL3	L2	L1	H2	H3
1502	XLOC_008189	AT2G37050.2	kinase	-1.87833	-1.61419	-1.37779	-1.04742	-1.67179	-1.33519	-0.366086	0.057781	0.829353	0.692155	1.01922	0.821188	0.703082	1.40629	1.18253	1.21592	0.52603	0.614438	0.251294	-0.0284879
1503	XLOC_020282	AT5G11350.5	ATP23_HUMAN Mitochondrial inner membrane protease ATP23 homolog	-1.59497	-1.76033	-1.43791	-1.17134	-1.16253	-1.30331	-0.0901291	0.247807	0.845827	0.418967	0.744731	0.718527	0.494327	0.92479	0.84662	0.97192	0.912715	0.346482	0.71288	0.334934
1504	XLOC_001733	STRG.3562.2	NPC3_ARATH Non-specific phospholipase C3	-1.5447	-1.4946	-1.05343	-0.977746	-1.09281	-1.00566	-0.117309	0.356419	0.694246	0.301277	0.582844	0.784677	0.450518	0.653967	0.668173	0.753926	0.765901	0.67229	0.377706	0.224315
1505	XLOC_008189	AT2G37050.4	NPC3_ARATH Non-specific phospholipase C3	-1.9622	-1.50947	-1.31129	-1.29962	-1.705	-1.27827	0.210997	0.232058	0.647699	0.490024	0.515025	0.721157	0.533414	1.11386	1.16203	1.18641	0.914822	0.896927	0.247257	0.194171
1506		Cluster 1487		C2	C1	C3	S2	S1	S3	SH2	SH3	SL1	SL2	SHL1	SHL3	SHL2	HL1	HL2	HL3	L2	L1	H2	H3
1507	XLOC_014336	STRG.13128.2	UVB31_ARATH UV-B-induced protein At3g17800, chloroplastic {ECO:0000305}	-0.292409	-0.292409	-0.292409	-0.292409	-0.292409	-0.292409	1.30691	1.03125	1.16545	-0.292409	-0.292409	-0.292409	-0.292409	0.459483	-0.292409	0.423045	-0.292409	-0.292409	-0.292409	-0.292409
1508		Cluster 1488		C2	C1	C3	S2	S1	S3	SH2	SH3	SL1	SL2	SHL1	SHL3	SHL2	HL1	HL2	HL3	L2	L1	H2	H3
1509	XLOC_014464	STRG.13378.1	WOX11_ARATH WUSCHEL-related homeobox 11	-1.60748	-1.12618	-1.2752	-0.846194	-1.35289	-1.00816	-0.528869	0.241319	0.294015	0.186625	1.93861	1.85941	1.57187	1.25329	1.06834	1.12869	0.0556377	-0.897306	-0.805907	-0.149622
1510	XLOC_000999	AT1G20920.6	Y3037_ARATH Probable inactive leucine-rich repeat receptor-like protein kinase At3g03770	-1.25473	-0.681395	-1.73948	-1.10595	-0.773062	-1.39988	0.109437	-0.215044	-0.42397	0.251301	1.77036	1.69561	1.46673	1.41082	1.45875	1.48979	-0.0479148	-0.613013	-1.07197	-0.326372
1511		Cluster 1489		C2	C1	C3	S2	S1	S3	SH2	SH3	SL1	SL2	SHL1	SHL3	SHL2	HL1	HL2	HL3	L2	L1	H2	H3
1512	XLOC_016693	AT4G16990.9	APK3_ARATH Adenylyl-sulfate kinase 3 {ECO:0000305}	-0.164952	-0.940635	-0.533554	-0.164952	-0.940635	-0.940635	-0.940635	-0.102288	-0.89799	0.38935	1.45717	2.23872	2.10603	0.708751	0.738789	1.07193	-0.940635	-0.940635	-0.940635	-0.262563
1513		Cluster 148		C2	C1	C3	S2	S1	S3	SH2	SH3	SL1	SL2	SHL1	SHL3	SHL2	HL1	HL2	HL3	L2	L1	H2	H3
1514	XLOC_001907	STRG.3902.3	SUVR4_ARATH Histone-lysine N-methyltransferase SUVR4	-0.495642	-0.0951045	-0.448802	-0.495642	-0.460019	-0.495642	0.974764	0.635947	0.196785	1.2277	-0.347685	-0.495642	0.0621352	-0.495642	0.157876	-0.0288848	0.449965	0.280883	-0.495642	0.368296
1515		Cluster 1490		C2	C1	C3	S2	S1	S3	SH2	SH3	SL1	SL2	SHL1	SHL3	SHL2	HL1	HL2	HL3	L2	L1	H2	H3
1516	XLOC_001373	AT1G29600.2	ZDHC5_ARATH Probable protein S-acyltransferase 17	1.43651	0.6525	0.196092	0.101903	-0.56349	0.171166	-0.56349	-0.56349	-0.56349	0.21556	-0.56349	-0.56349	-0.56349	1.14094	-0.56349	-0.56349	-0.168427	0.12088	0.314647	0.889633
1517		Cluster 1491		C2	C1	C3	S2	S1	S3	SH2	SH3	SL1	SL2	SHL1	SHL3	SHL2	HL1	HL2	HL3	L2	L1	H2	H3
1518	XLOC_024946	AT5G54940.3	NHX2_ARATH Sodium/hydrogen exchanger 2	-1.90942	-1.82293	-2.02762	-1.93962	-2.1446	-2.09906	-1.23086	-0.599606	-0.656775	-0.774733	3.14429	3.03542	3.10928	2.69034	2.28755	2.90046	0.0311086	0.245982	-0.953541	-1.28567
1519		Cluster 1492		C2	C1	C3	S2	S1	S3	SH2	SH3	SL1	SL2	SHL1	SHL3	SHL2	HL1	HL2	HL3	L2	L1	H2	H3
1520	XLOC_018987	AT4G24490.2	protein prenyltransferase	-0.376601	-1.28195	-0.572661	-1.28195	-0.0474506	-0.429953	-0.385099	-1.28195	-0.403815	1.33229	1.45876	1.97083	2.00906	1.16933	2.15381	1.09517	-1.28195	-1.28195	-1.28195	-1.28195
1521		Cluster 1493		C2	C1	C3	S2	S1	S3	SH2	SH3	SL1	SL2	SHL1	SHL3	SHL2	HL1	HL2	HL3	L2	L1	H2	H3
1522	XLOC_001221	AT1G26560.1	BGLU40 (BETA GLUCOSIDASE 40); catalytic/ cation binding / hydrolase, hydrolyzing O-glycosyl compounds	-0.477667	-0.354175	-0.724125	0.794124	0.806347	0.890275	0.779319	0.698091	1.63546	1.69362	-1.48696	-1.46476	-1.17799	-1.32755	-1.17318	-1.04139	1.00356	1.07779	-0.0105097	-0.140262
1523		Cluster 1494		C2	C1	C3	S2	S1	S3	SH2	SH3	SL1	SL2	SHL1	SHL3	SHL2	HL1	HL2	HL3	L2	L1	H2	H3
1524	XLOC_010244	AT2G36895.1	unknown protein	1.0841	0.785322	0.899019	1.08145	1.14672	1.25061	0.86563	0.622456	1.44963	1.19135	-2.04453	-2.04453	-2.04453	-2.04453	-2.04453	-2.04453	0.421447	0.586111	0.394032	0.489285
1525	XLOC_012744	STRG.15012.5	EDL12_ARATH Sugar transporter ERD6-like 12	1.29182	1.54739	1.33968	1.13305	1.10349	1.30093	0.949535	1.06524	1.07489	1.43986	-2.15283	-2.12704	-2.42744	-2.16684	-2.78696	-2.13804	0.589329	0.344957	0.362786	0.256208
1526		Cluster 1495		C2	C1	C3	S2	S1	S3	SH2	SH3	SL1	SL2	SHL1	SHL3	SHL2	HL1	HL2	HL3	L2	L1	H2	H3
1527	XLOC_018075	AT4G03520.2	ATHM2; enzyme activator	-0.836725	-2.27716	-2.43037	0.19061	-0.988235	-2.25262	0.923876	-0.347395	1.52388	0.927392	-1.42684	0.730432	0.487213	0.823566	1.56362	1.1141	0.524922	1.37497	0.043367	0.331406
1528		Cluster 1496		C2	C1	C3	S2	S1	S3	SH2	SH3	SL1	SL2	SHL1	SHL3	SHL2	HL1	HL2	HL3	L2	L1	H2	H3
1529	XLOC_013045	AT3G57550.1	AGK2 (GUANYLATE KINASE); guanylate kinase	-0.417747	-0.417747	0.276464	0.247646	1.0537	0.743818	0.589448	-0.417747	-0.417747	-0.417747	-0.417747	-0.417747	0.153687	-0.417747	1.23898	-0.417747	0.709226	-0.417747	-0.417747	-0.417747
1530		Cluster 1497		C2	C1	C3	S2	S1	S3	SH2	SH3	SL1	SL2	SHL1	SHL3	SHL2	HL1	HL2	HL3	L2	L1	H2	H3
1531	XLOC_016831	AT4G19690.2	IRT1 (iron-regulated transporter 1); cadmium ion transmembrane transporter/ copper uptake transmembrane transporter/ iron ion transmembrane transporter/ manganese ion transmembrane transporter/ zinc ion transmembrane transporter	2.17533	2.03804	2.20511	1.46269	1.77076	1.43111	-0.309802	-0.844775	-1.74829	-1.88575	-0.535476	-0.00795319	0.385145	-0.66599	-0.652114	-1.18603	-1.61229	-1.41908	0.208339	-0.808975
1532		Cluster 1498		C2	C1	C3	S2	S1	S3	SH2	SH3	SL1	SL2	SHL1	SHL3	SHL2	HL1	HL2	HL3	L2	L1	H2	H3
1533	XLOC_012173	AT3G27350.2	PP19_ARATH Serine/threonine-protein phosphatase PP1 isozyme 9 {ECO:0000305}	-1.78314	-1.38153	-0.922682	0.885891	0.680767	0.820472	-0.18882	0.692455	1.83212	2.1041	-1.55332	-0.89961	-1.81876	0.0147376	0.309864	-1.58856	1.53343	1.71592	-0.287191	-0.166159
1534		Cluster 1499		C2	C1	C3	S2	S1	S3	SH2	SH3	SL1	SL2	SHL1	SHL3	SHL2	HL1	HL2	HL3	L2	L1	H2	H3
1535	XLOC_020535	AT5G17220.1	ATGSTF12 (ARABIDOPSIS THALIANA GLUTATHIONE S-TRANSFERASE PHI 12); glutathione transferase	-0.00775886	-0.0700656	0.0253965	0.399125	0.600225	0.424579	0.244735	-0.0344287	1.27052	0.949172	-0.575044	-0.828772	-0.533482	-0.529829	-0.378921	-0.469797	0.729308	0.502998	-0.952427	-0.765539
1536		Cluster 149		C2	C1	C3	S2	S1	S3	SH2	SH3	SL1	SL2	SHL1	SHL3	SHL2	HL1	HL2	HL3	L2	L1	H2	H3
1537		AT5G19690.2	EPHA_MYCTU Epoxide hydrolase A {ECO:0000303|PubMed:16511284}	-0.637686	-0.743364	-0.743364	-0.449405	-0.212294	-0.639027	-0.743364	-0.511931	-0.383842	-0.61507	1.48653	1.61193	1.27491	0.900493	0.974724	1.15465	-0.445879	-0.524273	-0.234428	-0.519323
1538	XLOC_009791	STRG.8942.1	PHRF1_HUMAN PHD and RING finger domain-containing protein 1	-0.566121	-0.566121	-0.566121	-0.566121	-0.566121	-0.566121	-0.566121	-0.566121	-0.337149	-0.508151	1.69631	1.66623	1.75465	0.972417	0.863093	0.686052	-0.566121	-0.566121	-0.566121	-0.566121
1539	XLOC_018882	AT4G22350.3	BOR3_ARATH Probable boron transporter 3	-0.416028	-0.528228	-0.599991	-0.529601	-0.517288	-0.599991	-0.535108	-0.402125	-0.599991	-0.471697	1.37197	1.47006	1.26077	1.06039	0.835638	0.873537	-0.347817	-0.417298	-0.307209	-0.599991
1540	XLOC_023168	AT5G10890.2	EDR1_ARATH Serine/threonine-protein kinase EDR1	-0.495335	-0.447769	-0.535171	-0.642644	-0.392311	-0.446795	-0.519719	-0.424562	-0.642644	-0.544522	1.48054	1.70077	1.6119	0.780321	0.995622	0.651572	-0.557086	-0.701863	-0.436119	-0.434186
1541		AT2G25470.1	AtRLP21 (Receptor Like Protein 21); protein binding	-0.618441	-0.618441	-0.257796	-0.363847	-0.285017	-0.618441	-0.430673	-0.618441	-0.618441	-0.371121	1.59475	1.87828	1.83257	0.38228	0.65597	0.603127	-0.524881	-0.618441	-0.618441	-0.384553
1542	XLOC_004173	STRG.1611.2	SIS8_ARATH Probable serine/threonine-protein kinase SIS8 {ECO:0000305}	-0.541965	-0.404182	-0.362841	-0.455407	-0.0527347	-0.516556	-0.448663	-0.218192	-0.697733	-0.533785	1.22785	1.36568	0.929626	0.852548	0.593486	1.12472	-0.558465	-0.33326	-0.233015	-0.737102
1543	XLOC_023940	STRG.22711.3	DESI1_XENLA Desumoylating isopeptidase 1 {ECO:0000250|UniProtKB:Q9CQT7}	-0.717678	-0.0110369	-0.329213	-0.546471	-0.717678	-0.636338	-0.717678	-0.452241	-0.527379	-0.10509	1.37757	1.46819	1.14864	0.992054	0.776482	0.742803	-0.126956	-0.717678	-0.18262	-0.717678
1544	XLOC_002316	AT1G59980.3	AFP3_ARATH Ninja-family protein AFP3	-0.530492	-0.458652	-0.253975	-0.576951	-0.191395	-0.54453	-0.714455	-0.587482	-0.575641	-0.393682	1.64591	1.88224	1.25493	0.841852	0.931247	0.452903	-0.41697	-0.714455	-0.714455	-0.335943
1545		STRG.4863.1	HSP17_ARATH 17.4 kDa class I heat shock protein	-0.511943	-0.511943	-0.511943	-0.511943	-0.511943	-0.511943	-0.511943	-0.511943	-0.141221	-0.410293	1.90787	1.92848	1.48191	0.523681	0.555007	0.297883	-0.511943	-0.511943	-0.511943	-0.511943
1546	XLOC_001024	AT1G21560.4	TAD2A_ARATH Transcriptional adapter ADA2a	-0.585268	-0.218703	-0.325374	-0.613363	-0.189798	-0.803983	-0.286936	-0.542536	-0.447988	-0.523595	1.43303	1.42756	1.164	1.2741	0.379108	0.631268	-0.239158	-0.334286	-0.62341	-0.574669
1547	XLOC_002368	AT1G61470.1	CCR4-NOT transcription complex protein, putative	-0.475085	-0.338823	-0.561354	-0.512895	-0.487885	-0.494327	-0.636728	-0.595577	-0.474175	-0.432043	1.38173	1.41453	1.26806	1.01618	1.01748	1.07828	-0.417977	-0.563288	-0.528868	-0.657236
1548		Cluster 14		C2	C1	C3	S2	S1	S3	SH2	SH3	SL1	SL2	SHL1	SHL3	SHL2	HL1	HL2	HL3	L2	L1	H2	H3
1549	XLOC_022981	AT5G06790.1	unknown protein	0.816872	1.05955	0.848008	1.08881	1.07059	1.10199	0.244284	0.217664	0.666825	0.647572	-1.49089	-1.70444	-1.30165	-1.31472	-1.19353	-1.35975	0.40379	0.465641	-0.126189	-0.140426
1550	XLOC_002415	AT1G62560.1	FMO GS-OX3 (FLAVIN-MONOOXYGENASE GLUCOSINOLATE S-OXYGENASE 3); 3-methylthiopropyl glucosinolate S-oxygenase/ 4-methylthiopropyl glucosinolate S-oxygenase/ 5-methylthiopropyl glucosinolate S-oxygenase/ 6-methylthiopropyl glucosinolate S-oxygenase/ 7-methyl	0.644199	0.646599	0.652981	1.1577	1.34956	1.23693	0.191299	0.0453966	0.375311	0.319184	-1.22367	-1.07916	-1.27	-1.27605	-1.48577	-1.11233	0.160277	0.378728	0.0947508	-0.205946
1551	XLOC_006917	AT2G04790.11	HS906_ARATH Heat shock protein 90-6, mitochondrial {ECO:0000305}	0.646682	0.680177	0.636776	1.07262	0.973352	0.92599	0.325554	0.0825146	0.395817	0.537816	-1.24416	-0.879717	-1.21671	-0.760992	-0.922623	-1.19742	-0.0569628	0.179023	-0.116853	-0.0608791
1552	XLOC_008707	AT2G46650.1	CB5-C (CYTOCHROME B5 ISOFORM C); heme binding	0.812989	0.914211	0.857012	1.14768	1.2486	1.21	0.336084	0.374169	0.312376	0.189016	-1.50116	-1.55607	-1.37255	-1.1796	-1.13917	-1.48393	0.0342341	0.296748	0.394361	0.105001
1553		Cluster 1500		C2	C1	C3	S2	S1	S3	SH2	SH3	SL1	SL2	SHL1	SHL3	SHL2	HL1	HL2	HL3	L2	L1	H2	H3
1554	XLOC_004400	AT1G21120.1	O-methyltransferase, putative	-0.100521	-0.716881	-0.676416	0.203677	-0.482416	-0.686524	1.94552	1.72832	1.55667	1.35453	-0.709331	-0.0870695	0.077036	-1.897	-1.41493	-1.95879	0.892967	1.07887	-0.13471	0.0270007
1555		Cluster 1501		C2	C1	C3	S2	S1	S3	SH2	SH3	SL1	SL2	SHL1	SHL3	SHL2	HL1	HL2	HL3	L2	L1	H2	H3
1556	XLOC_014413	AT3G22100.1	basic helix-loop-helix (bHLH) family protein	-2.03239	-2.09027	-1.93668	-1.37962	-1.37654	-1.32393	-0.283637	-0.356262	0.228917	0.1703	2.54013	2.48418	2.48127	2.02293	2.19998	2.10692	-0.876134	-0.653343	-1.05681	-0.869011
1557	XLOC_011901	AT3G22090.1	unknown protein	-2.13854	-2.13255	-2.0874	-1.26453	-1.67793	-1.45647	0.145035	-0.0953939	0.617271	0.39668	2.57153	2.48271	2.48815	1.80036	2.10991	1.93394	-0.881529	-0.628935	-1.29322	-0.889089
1558		Cluster 1502		C2	C1	C3	S2	S1	S3	SH2	SH3	SL1	SL2	SHL1	SHL3	SHL2	HL1	HL2	HL3	L2	L1	H2	H3
1559	XLOC_008392	STRG.10316.12	HS906_ARATH Heat shock protein 90-6, mitochondrial {ECO:0000305}	-0.700726	-0.667861	-0.535092	-0.322726	-0.818421	-0.818421	0.612399	0.808719	-0.719463	-0.265552	0.217906	0.502352	0.219313	1.04948	0.855588	1.42981	-0.391888	-0.588218	-0.0907183	0.223523
1560		Cluster 1503		C2	C1	C3	S2	S1	S3	SH2	SH3	SL1	SL2	SHL1	SHL3	SHL2	HL1	HL2	HL3	L2	L1	H2	H3
1561	XLOC_007937	AT2G32200.1	unknown protein	-1.20252	-1.58878	-1.50445	-1.33373	-1.53654	-1.3456	0.548825	0.357871	0.371046	0.62006	1.12488	1.11658	1.06387	0.694648	0.631054	0.677149	0.476745	0.24516	0.194654	0.389071
1562	XLOC_008229	STRG.9958.4	OBE1_ARATH Protein OBERON 1 {ECO:0000303|PubMed:18403411}	-1.60904	-1.66924	-1.67321	-1.09123	-1.12756	-1.49744	0.729909	0.893407	0.431288	0.484845	0.592969	0.639741	1.21372	1.19533	0.72237	0.93493	0.333299	0.316559	0.41548	0.730472
1563	XLOC_011185	STRG.11824.3	AGD11_ARATH Probable ADP-ribosylation factor GTPase-activating protein AGD11	-1.36434	-1.42853	-1.50499	-1.62135	-1.62135	-1.40972	0.61376	0.542788	0.711783	0.546967	0.684908	0.737886	0.854509	0.502312	0.741817	0.735071	0.270454	0.445251	0.808128	0.754658
1564		Cluster 1504		C2	C1	C3	S2	S1	S3	SH2	SH3	SL1	SL2	SHL1	SHL3	SHL2	HL1	HL2	HL3	L2	L1	H2	H3
1565	XLOC_010994	AT3G03950.1	protein binding	-2.4499	-1.41532	-3.05871	-1.17901	-3.05871	-3.05871	-0.510769	-0.368966	0.301511	0.432756	1.74058	2.21219	2.13178	2.58972	2.59108	2.60966	0.636279	1.04697	-1.21795	0.0255217
1566		Cluster 1505		C2	C1	C3	S2	S1	S3	SH2	SH3	SL1	SL2	SHL1	SHL3	SHL2	HL1	HL2	HL3	L2	L1	H2	H3
1567	XLOC_016908	AT4G21580.3	oxidoreductase, zinc-binding dehydrogenase family protein	-1.41934	-2.12485	-0.836269	-1.21919	-2.66565	-1.69717	0.065015	-0.814569	0.742201	0.38118	1.77048	1.59539	1.52543	1.83631	1.73745	1.7491	0.353996	0.522593	-1.17687	-0.325236
1568		Cluster 1506		C2	C1	C3	S2	S1	S3	SH2	SH3	SL1	SL2	SHL1	SHL3	SHL2	HL1	HL2	HL3	L2	L1	H2	H3
1569	XLOC_009656	STRG.8685.3	AGD11_ARATH Probable ADP-ribosylation factor GTPase-activating protein AGD11	-1.0718	-1.0718	-1.0718	-1.0718	-1.0718	-1.0718	-1.0718	-0.422872	1.81006	1.01091	1.06833	1.45552	0.0217627	0.478611	-0.277694	0.658951	1.81124	2.03136	-1.0718	-1.0718
1570		Cluster 1507		C2	C1	C3	S2	S1	S3	SH2	SH3	SL1	SL2	SHL1	SHL3	SHL2	HL1	HL2	HL3	L2	L1	H2	H3
1571	XLOC_017362	AT4G30160.3	C3H35_ARATH E3 ubiquitin-protein ligase makorin	0.784166	0.423657	1.47255	0.903671	-0.74504	-0.1942	0.177241	-1.26558	0.738686	0.630133	-1.50803	-1.50803	-1.50803	-1.50803	1.40328	-0.600367	1.04951	-0.373805	0.94878	0.679425
1572		Cluster 1508		C2	C1	C3	S2	S1	S3	SH2	SH3	SL1	SL2	SHL1	SHL3	SHL2	HL1	HL2	HL3	L2	L1	H2	H3
1573	XLOC_011688	AT3G03535.1	UBC12_ARATH Probable ubiquitin-conjugating enzyme E2 12	-1.96484	-1.60082	-1.43576	-0.65799	-1.75071	-1.39826	-0.824057	-0.222398	0.773716	0.914282	1.39131	1.86461	1.00933	1.31404	1.2196	1.32559	0.899301	1.01153	-0.969893	-0.898574
1574		Cluster 1509		C2	C1	C3	S2	S1	S3	SH2	SH3	SL1	SL2	SHL1	SHL3	SHL2	HL1	HL2	HL3	L2	L1	H2	H3
1575	XLOC_017757	AT4G37990.1	ELI3-2 (ELICITOR-ACTIVATED GENE 3-2); aryl-alcohol dehydrogenase/ mannitol dehydrogenase	-2.29196	-2.22585	-2.42888	-1.14779	-2.30367	-1.91533	-1.64573	-1.59305	0.709353	0.66393	2.62385	2.63378	2.56964	2.7489	2.73916	2.87059	1.10152	1.04667	-2.21807	-1.93705
1576	XLOC_025694	ATMG00690.1	hypothetical protein	-1.95327	-1.99052	-2.23481	-1.8507	-2.14535	-1.93975	-1.64049	-1.31265	0.560561	0.742178	2.64554	2.48766	2.64736	2.52414	2.63302	2.51975	0.726671	0.771976	-1.57445	-1.61687
1577		Cluster 150		C2	C1	C3	S2	S1	S3	SH2	SH3	SL1	SL2	SHL1	SHL3	SHL2	HL1	HL2	HL3	L2	L1	H2	H3
1578	XLOC_021961	AT5G53120.7	KPK1_ARATH Serine/threonine-protein kinase AtPK1/AtPK6 {ECO:0000303|PubMed:7912697}	-0.312112	-0.84717	-0.84717	-0.351475	-0.84717	-0.313108	-0.244048	-0.60472	-0.593786	0.141969	1.49026	1.25515	0.635678	0.915392	0.64699	0.69484	-0.0681203	-0.120339	0.00322951	-0.634289
1579	XLOC_018121	AT4G05050.4	IPO11_HUMAN Importin-11	-0.459672	-0.814066	-0.901218	-0.566662	-0.656353	-0.405261	-0.174594	-0.785741	-0.0209955	-0.465521	0.958402	1.20416	0.955851	1.05042	0.820607	0.702558	0.0538303	-0.0908466	-0.01455	-0.390349
1580	XLOC_025040	AT5G57100.4	DNJ63_ARATH DnaJ protein ERDJ3A	-0.38601	-0.833853	-0.601193	-0.69635	-0.424598	-0.484488	0.112503	-0.442086	-0.485621	-0.387068	1.108	1.30431	0.670004	0.610814	0.615048	0.847821	-0.103539	0.248849	-0.207181	-0.465364
1581	XLOC_015401	AT3G53990.2	universal stress protein (USP) family protein	-0.602995	-0.728231	-0.809134	-0.896831	-0.903803	-0.511153	-0.0491654	-0.574108	-0.564606	-0.242047	1.65293	1.19367	1.28803	1.05775	0.664759	0.712434	0.0771015	-0.358998	-0.136801	-0.2688
1582		Cluster 1510		C2	C1	C3	S2	S1	S3	SH2	SH3	SL1	SL2	SHL1	SHL3	SHL2	HL1	HL2	HL3	L2	L1	H2	H3
1583	XLOC_019714	AT4G38900.1	bZIP protein	-0.578321	-0.578321	-0.246043	-0.578321	-0.578321	-0.578321	-0.578321	0.635182	-0.578321	0.91993	0.287202	0.0446093	1.68261	1.31349	0.75453	0.169281	-0.578321	0.222424	-0.578321	-0.578321
1584		Cluster 1511		C2	C1	C3	S2	S1	S3	SH2	SH3	SL1	SL2	SHL1	SHL3	SHL2	HL1	HL2	HL3	L2	L1	H2	H3
1585	XLOC_021858	AT5G51200.3	IMP2L_DANRE Mitochondrial inner membrane protease subunit 2	-0.682994	-0.218414	-0.646046	0.724023	-0.288322	-0.0162854	0.14542	0.191584	0.037458	0.317006	-0.940005	-0.810392	-0.0736905	0.354542	1.45094	0.719463	-0.809074	-0.479525	1.27816	-0.253841
1586		Cluster 1512		C2	C1	C3	S2	S1	S3	SH2	SH3	SL1	SL2	SHL1	SHL3	SHL2	HL1	HL2	HL3	L2	L1	H2	H3
1587	XLOC_025454	STRG.25828.2	FES1_ASPTN Hsp70 nucleotide exchange factor fes1	-0.749133	-0.749133	-0.749133	-0.749133	-0.749133	-0.749133	-0.749133	-0.749133	-0.749133	0.410496	1.78916	2.3998	1.16428	0.225396	0.795352	1.78368	0.421433	-0.749133	-0.749133	-0.749133
1588		Cluster 1513		C2	C1	C3	S2	S1	S3	SH2	SH3	SL1	SL2	SHL1	SHL3	SHL2	HL1	HL2	HL3	L2	L1	H2	H3
1589	XLOC_016822	AT4G19510.1	disease resistance protein (TIR-NBS-LRR class), putative	-0.375099	-0.375099	-0.375099	-0.375099	-0.375099	-0.375099	1.15197	0.756491	0.943363	-0.0659224	0.0439009	-0.375099	-0.375099	-0.375099	-0.375099	-0.375099	0.884325	0.326229	-0.375099	0.460826
1590		Cluster 1514		C2	C1	C3	S2	S1	S3	SH2	SH3	SL1	SL2	SHL1	SHL3	SHL2	HL1	HL2	HL3	L2	L1	H2	H3
1591	XLOC_019317	AT4G31170.6	TF3B_SCHPO Transcription factor IIIB 60 kDa subunit	0.124356	0.645418	-0.288154	-0.288154	-0.288154	-0.288154	1.56903	1.11238	-0.288154	-0.288154	0.454283	-0.288154	-0.288154	-0.288154	-0.288154	-0.288154	-0.288154	-0.288154	-0.288154	0.128686
1592		Cluster 1515		C2	C1	C3	S2	S1	S3	SH2	SH3	SL1	SL2	SHL1	SHL3	SHL2	HL1	HL2	HL3	L2	L1	H2	H3
1593	XLOC_023943	AT5G27640.2	TIF3B1 (TRANSLATION INITIATION FACTOR 3B1); nucleic acid binding / translation initiation factor	0.352042	0.330932	0.368321	0.122537	-0.472441	-0.787428	-0.774502	-0.787428	-0.13116	-0.0623412	1.4298	0.41984	-0.22965	0.492935	0.0780951	0.659887	0.300714	-0.33747	-0.185256	-0.787428
1594		Cluster 1516		C2	C1	C3	S2	S1	S3	SH2	SH3	SL1	SL2	SHL1	SHL3	SHL2	HL1	HL2	HL3	L2	L1	H2	H3
1595	XLOC_001969	AT1G51340.4	MB3R3_ARATH Transcription factor MYB3R-3 {ECO:0000303|PubMed:11597504}	-0.738277	-0.656009	-0.73915	-1.2718	-1.46336	-1.46336	-0.799792	-0.484436	1.1945	0.604963	1.35937	1.21764	1.54258	0.952124	1.35426	0.886001	0.238407	-0.0481461	-0.222134	-1.46336
1596		Cluster 1517		C2	C1	C3	S2	S1	S3	SH2	SH3	SL1	SL2	SHL1	SHL3	SHL2	HL1	HL2	HL3	L2	L1	H2	H3
1597	XLOC_017495	STRG.19444.1	P2C36_ARATH Probable protein phosphatase 2C 36	-1.39345	-0.614405	-1.19182	-1.19057	-1.06922	-0.332024	-0.314845	-0.086026	-0.152835	0.161871	1.45093	1.45113	1.30276	0.950806	1.14061	0.41596	0.730874	-0.650155	-0.522399	-0.0871922
1598		Cluster 1518		C2	C1	C3	S2	S1	S3	SH2	SH3	SL1	SL2	SHL1	SHL3	SHL2	HL1	HL2	HL3	L2	L1	H2	H3
1599	XLOC_002941	STRG.6046.7	PAE4_ARATH Pectin acetylesterase 4 {ECO:0000303|PubMed:25115560}	-1.77619	-1.77619	-1.77619	-1.77619	-1.77619	-1.77619	0.903012	1.34582	1.27153	1.36279	0.461989	1.06559	0.405552	0.645777	0.919139	-1.5313	1.92736	1.17335	1.53037	-0.823853
1600		Cluster 1519		C2	C1	C3	S2	S1	S3	SH2	SH3	SL1	SL2	SHL1	SHL3	SHL2	HL1	HL2	HL3	L2	L1	H2	H3
1601	XLOC_017818	AT4G39270.2	leucine-rich repeat transmembrane protein kinase, putative	0.199786	0.64881	0.605146	-0.165782	0.528409	0.978582	0.114262	-0.582622	-0.568267	0.289221	-0.582622	-0.582622	-0.0111881	0.220605	-0.546998	0.770701	-0.582622	0.432447	-0.582622	-0.582622
1602		Cluster 151		C2	C1	C3	S2	S1	S3	SH2	SH3	SL1	SL2	SHL1	SHL3	SHL2	HL1	HL2	HL3	L2	L1	H2	H3
1603	XLOC_013517	AT3G04620.1	nucleic acid binding	-1.27218	-1.31917	-1.40571	-1.02035	-1.0996	-1.12529	-1.1647	-0.918282	0.0453389	0.0999382	1.83367	2.03162	1.92017	1.5047	1.51905	1.61111	0.685845	0.580147	-1.18977	-1.31654
1604	XLOC_025711	STRG.26223.1	HSP7C_ARATH Heat shock 70 kDa protein 3 {ECO:0000303|PubMed:11599561, ECO:0000303|Ref.7}	-1.0378	-1.11608	-1.06213	-0.957526	-1.0725	-1.08426	-0.888339	-0.751876	0.401168	0.446357	1.51311	1.3521	1.53334	1.36464	1.50092	1.39177	0.195618	0.239766	-1.0239	-0.944373
1605	XLOC_025665	ATMG00160.1	cytochrome c oxidase subunit 2	-1.18732	-1.00475	-1.18004	-1.19954	-1.43343	-1.1716	-0.453036	-0.686684	0.198841	0.531526	1.54037	1.60378	1.99967	1.17349	1.28663	1.26212	0.465749	0.65641	-0.968759	-1.43343
1606	XLOC_008379	AT2G40830.2	RHC1A; protein binding / zinc ion binding	-1.70719	-1.39421	-1.18391	-1.50062	-1.04284	-1.27609	-0.79443	-0.552418	0.320303	0.377857	1.9152	1.67726	1.71663	1.35592	1.36558	1.64402	0.505674	0.187814	-0.728283	-0.886251
1607	XLOC_020269	STRG.21190.3	HSP7C_ARATH Heat shock 70 kDa protein 3 {ECO:0000303|PubMed:11599561, ECO:0000303|Ref.7}	-1.21222	-1.26326	-1.34914	-1.35944	-1.27418	-1.31869	-0.881223	-0.540137	0.428414	0.240091	1.85222	1.74997	1.64298	1.59663	1.50472	1.74757	0.182706	0.179153	-0.814193	-1.11198
1608	XLOC_013728	AT3G08730.2	RVE8_ARATH Protein REVEILLE 8	-1.28743	-1.22334	-1.2577	-0.799407	-1.16031	-0.544835	-0.787129	-0.79035	0.202862	-0.23734	1.88138	1.69217	1.69517	1.42173	1.35376	1.47059	0.216085	0.363941	-1.12898	-1.08086
1609	XLOC_025692	ATMG00670.1	hypothetical protein	-1.21819	-1.03266	-1.00373	-1.09613	-1.04366	-0.810789	-1.06591	-0.947562	0.458842	0.533924	1.55068	1.59646	1.39125	1.27631	1.50905	1.51364	0.144686	0.433507	-1.09105	-1.09867
1610	XLOC_007001	AT2G07702.1	unknown protein	-1.01811	-1.06634	-1.06634	-1.0195	-1.06634	-1.0195	-0.926217	-0.915782	0.468716	0.287546	1.63609	1.53345	1.81826	1.14747	1.51066	1.55589	-0.0104518	0.0546739	-1.01671	-0.887468
1611	XLOC_025626	ATMG00410.1	ATPase subunit 6	-1.04163	-1.24411	-1.07158	-1.23052	-0.929998	-1.01145	-0.926865	-0.964114	0.446099	0.240623	1.45438	1.52829	1.71586	1.51741	1.41757	1.51856	0.394437	0.325174	-1.30077	-0.837379
1612	XLOC_009042	AT2G07719.1	unknown protein	-0.900628	-1.18943	-1.15856	-0.960364	-0.987226	-0.971496	-1.01806	-0.899564	0.447866	0.36533	1.53913	1.65622	1.68292	1.3347	1.26977	1.37459	0.274489	0.0223448	-0.978216	-0.903823
1613	XLOC_010968	AT3G03440.1	armadillo/beta-catenin repeat family protein	-1.09734	-1.12981	-1.1029	-1.18397	-1.15748	-1.31643	-1.02614	-0.968811	0.326762	0.523586	1.71143	1.79997	1.71679	1.39029	1.38777	1.45425	0.439635	0.506058	-1.19332	-1.08035
1614	XLOC_004814	STRG.2944.2	CML49_ARATH Probable calcium-binding protein CML49	-1.21341	-1.21341	-1.20191	-0.928896	-1.21341	-1.21341	-0.352646	-1.21341	0.418858	0.800588	1.5156	1.83552	1.88639	1.31616	0.931615	1.5466	0.0229294	0.703066	-1.21341	-1.21341
1615	XLOC_025613	STRG.26146.1	CML49_ARATH Probable calcium-binding protein CML49	-1.09649	-1.10703	-1.12001	-1.08026	-1.1082	-1.14151	-0.968243	-0.952325	0.417963	0.565305	1.34018	1.3916	1.56328	1.47185	1.46179	1.54133	0.451056	0.398234	-1.05171	-0.976805
1616		Cluster 1520		C2	C1	C3	S2	S1	S3	SH2	SH3	SL1	SL2	SHL1	SHL3	SHL2	HL1	HL2	HL3	L2	L1	H2	H3
1617	XLOC_023815	AT5G24660.1	LSU2 (RESPONSE TO LOW SULFUR 2)	-1.96224	-1.7952	-1.99284	-0.788357	-0.773242	-0.732128	0.462191	0.393363	0.99597	1.07761	1.90482	1.73077	1.85462	0.632946	0.733711	0.722085	-0.73627	-0.69457	-0.554778	-0.478463
1618		Cluster 1521		C2	C1	C3	S2	S1	S3	SH2	SH3	SL1	SL2	SHL1	SHL3	SHL2	HL1	HL2	HL3	L2	L1	H2	H3
1619	XLOC_009656	STRG.8685.5	SEC8_ARATH Exocyst complex component SEC8	-1.50605	-1.65431	-1.00991	-1.3474	-0.901337	-0.720965	-0.30167	-1.65622	1.01981	0.89575	1.47043	1.31727	1.76082	1.48789	1.12806	1.09382	-0.0957696	0.387937	-0.721969	-0.646187
1620		Cluster 1522		C2	C1	C3	S2	S1	S3	SH2	SH3	SL1	SL2	SHL1	SHL3	SHL2	HL1	HL2	HL3	L2	L1	H2	H3
1621	XLOC_023745	AT5G23430.1	transducin family protein / WD-40 repeat family protein	0.743333	1.09653	1.1821	0.490309	1.00734	0.224752	-0.705039	-0.542829	-0.705039	0.636947	-0.705039	-0.705039	-0.705039	-0.705039	-0.473607	-0.705039	-0.705039	0.330585	1.24281	-0.297958
1622		Cluster 1523		C2	C1	C3	S2	S1	S3	SH2	SH3	SL1	SL2	SHL1	SHL3	SHL2	HL1	HL2	HL3	L2	L1	H2	H3
1623	XLOC_011298	AT3G10450.2	SCPL7 (SERINE CARBOXYPEPTIDASE-LIKE 7); serine-type carboxypeptidase	-1.72972	-1.48048	-1.38948	-0.952566	-1.53721	-1.11508	-0.104499	0.366449	0.581107	0.575855	1.17926	1.48456	1.44777	1.35678	0.773862	1.15011	-0.167336	-0.0856493	0.015781	-0.369503
1624	XLOC_018476	STRG.17514.10	SCP7_ARATH Serine carboxypeptidase-like 7	-1.7548	-1.03759	-1.23879	-1.43596	-1.90361	-0.988139	-0.331854	0.297843	0.590592	0.35065	1.33673	1.27117	0.93121	1.38379	1.14502	1.25907	0.290871	0.281992	-0.233084	-0.215108
1625		Cluster 1524		C2	C1	C3	S2	S1	S3	SH2	SH3	SL1	SL2	SHL1	SHL3	SHL2	HL1	HL2	HL3	L2	L1	H2	H3
1626	XLOC_016444	AT4G12780.3	SCP7_ARATH Serine carboxypeptidase-like 7	-0.129327	1.05564	0.36424	0.176369	1.29459	1.49324	1.28047	0.449141	-0.13819	0.916192	-1.29191	-1.40289	-0.0619984	-1.16451	-1.33474	-1.42152	0.693181	0.314869	-1.42152	0.328658
1627		Cluster 1525		C2	C1	C3	S2	S1	S3	SH2	SH3	SL1	SL2	SHL1	SHL3	SHL2	HL1	HL2	HL3	L2	L1	H2	H3
1628	XLOC_002839	AT1G70620.2	cyclin-related	-0.894623	-0.629186	-0.894623	-0.894623	-0.894623	-0.894623	-0.894623	-0.894623	-0.00865784	-0.894623	1.16854	1.09452	1.01381	0.968126	0.189442	0.671949	1.3768	1.07586	-0.894623	1.13041
1629		Cluster 1526		C2	C1	C3	S2	S1	S3	SH2	SH3	SL1	SL2	SHL1	SHL3	SHL2	HL1	HL2	HL3	L2	L1	H2	H3
1630	XLOC_021164	AT5G37350.2	RIO1 family protein	-1.06057	-0.384403	-0.745032	-0.924519	-1.04903	-0.959204	-1.53273	-1.07586	-0.225347	-1.3297	1.76886	2.59235	2.02322	1.88969	1.82834	1.75678	-1.05985	0.266849	-1.01075	-0.769092
1631		Cluster 1527		C2	C1	C3	S2	S1	S3	SH2	SH3	SL1	SL2	SHL1	SHL3	SHL2	HL1	HL2	HL3	L2	L1	H2	H3
1632	XLOC_011221	STRG.11900.4	RLP34_ARATH Receptor-like protein 34 {ECO:0000303|PubMed:18434605}	-3.15555	-3.15555	-3.15555	-3.15555	-2.77482	-3.15555	0.918526	0.922461	1.36926	0.968611	1.78649	1.83568	1.8215	1.66483	1.5577	1.54877	1.03877	1.16154	1.27473	0.683703
1633		Cluster 1528		C2	C1	C3	S2	S1	S3	SH2	SH3	SL1	SL2	SHL1	SHL3	SHL2	HL1	HL2	HL3	L2	L1	H2	H3
1634	XLOC_007891	STRG.9254.7	RLP34_ARATH Receptor-like protein 34 {ECO:0000303|PubMed:18434605}	0.374954	0.996642	0.111464	0.611268	0.372104	0.252629	-0.561559	-0.2678	-0.3203	-0.268689	0.304963	-0.318457	0.459534	0.261894	-0.73503	0.400349	0.550057	-0.291098	-0.966463	-0.966463
1635		Cluster 1529		C2	C1	C3	S2	S1	S3	SH2	SH3	SL1	SL2	SHL1	SHL3	SHL2	HL1	HL2	HL3	L2	L1	H2	H3
1636	XLOC_025204	STRG.25336.5	MYB65_ARATH Transcription factor MYB65 {ECO:0000303|PubMed:9839469}	0.199706	-0.487355	0.265394	-0.487355	-0.487355	-0.487355	-0.487355	0.981489	-0.487355	-0.487355	-0.487355	-0.487355	0.80189	-0.487355	-0.487355	0.161571	0.620333	0.943466	0.604176	0.782875
1637		Cluster 152		C2	C1	C3	S2	S1	S3	SH2	SH3	SL1	SL2	SHL1	SHL3	SHL2	HL1	HL2	HL3	L2	L1	H2	H3
1638	XLOC_015449	AT3G54830.1	amino acid transporter family protein	1.20065	1.50814	1.32284	0.910571	0.51986	0.538928	-0.955744	-0.358332	-0.955744	-0.925761	-0.333751	-0.235028	-0.536745	-0.193608	0.00476771	-0.273171	0.244635	0.100146	-0.955744	-0.626908
1639	XLOC_002757	STRG.5685.1	UBP13_ARATH Ubiquitin C-terminal hydrolase 13 {ECO:0000303|PubMed:11115897}	1.57502	1.47589	1.49995	0.590047	0.352413	0.489229	-0.710894	-0.879241	-0.377854	-0.603453	-0.333435	-0.0638003	-0.506198	-0.372851	-0.361243	-0.18427	0.18211	-0.0194672	-0.904291	-0.847661
1640		Cluster 1530		C2	C1	C3	S2	S1	S3	SH2	SH3	SL1	SL2	SHL1	SHL3	SHL2	HL1	HL2	HL3	L2	L1	H2	H3
1641	XLOC_020924	AT5G26180.1	NOL1/NOP2/sun family protein	0.707723	0.944858	0.574686	0.776528	0.576422	0.738666	-0.163582	0.202283	-0.548991	0.47214	-0.768233	0.231767	-0.993014	0.247103	-1.1578	-0.520885	-1.1578	-1.1578	0.0406943	0.955234
1642		Cluster 1531		C2	C1	C3	S2	S1	S3	SH2	SH3	SL1	SL2	SHL1	SHL3	SHL2	HL1	HL2	HL3	L2	L1	H2	H3
1643	XLOC_019170	AT4G28140.1	AP2 domain-containing transcription factor, putative	-2.33621	-2.38037	-2.26824	-1.8414	-1.88436	-1.81	-1.25585	-1.27121	1.80998	1.67208	2.45176	2.54873	2.25362	1.3605	1.27949	1.33771	1.74994	1.93385	-1.62709	-1.72294
1644	XLOC_024498	AT5G45630.1	unknown protein	-2.56334	-2.37827	-2.36315	-2.30113	-2.12869	-2.31353	-0.63513	-0.803111	2.45445	2.27131	2.1509	2.32692	2.19953	1.17181	0.879621	1.21274	1.67586	1.88828	-1.45062	-1.29445
1645		Cluster 1532		C2	C1	C3	S2	S1	S3	SH2	SH3	SL1	SL2	SHL1	SHL3	SHL2	HL1	HL2	HL3	L2	L1	H2	H3
1646	XLOC_024612	AT5G48000.7	TRAF5_HUMAN TNF receptor-associated factor 5	1.10815	1.09331	1.13789	1.52196	1.50404	1.53342	0.082183	0.380284	-0.634626	-0.743819	-0.36555	-0.60471	-0.493306	-0.764933	-1.10125	-1.07585	-1.78059	-1.84967	0.578575	0.474497
1647	XLOC_011612	AT3G16430.1	JAL31 (JACALIN-RELATED LECTIN 31); copper ion binding	1.1745	0.997041	1.2583	1.44345	1.30759	1.36662	-0.101788	0.0116675	-0.693824	-1.01843	-0.145094	-0.0541295	-0.472749	-0.590972	-0.758323	-1.00205	-1.33751	-1.47655	0.156603	-0.0643466
1648		Cluster 1533		C2	C1	C3	S2	S1	S3	SH2	SH3	SL1	SL2	SHL1	SHL3	SHL2	HL1	HL2	HL3	L2	L1	H2	H3
1649	XLOC_001338	AT1G29120.2	unknown protein	-0.769398	1.37834	0.422375	0.973972	1.70115	1.25138	1.03596	1.12722	-0.446911	-0.817634	-0.817634	1.01059	-0.799	-0.817634	-0.817634	-0.817634	-0.817634	-0.817634	-0.817634	-0.344626
1650		Cluster 1534		C2	C1	C3	S2	S1	S3	SH2	SH3	SL1	SL2	SHL1	SHL3	SHL2	HL1	HL2	HL3	L2	L1	H2	H3
1651	XLOC_018974	STRG.18546.1	TRAF5_HUMAN TNF receptor-associated factor 5	-1.00072	-2.32726	-1.39974	-1.10075	-1.39595	-2.32726	0.337225	0.14393	-0.453444	-0.0624208	2.68933	2.32838	2.86907	2.47618	2.18819	2.04966	-0.0759928	-0.283913	-2.32726	-2.32726
1652		Cluster 1535		C2	C1	C3	S2	S1	S3	SH2	SH3	SL1	SL2	SHL1	SHL3	SHL2	HL1	HL2	HL3	L2	L1	H2	H3
1653	XLOC_000504	AT1G11300.2	TRAF5_HUMAN TNF receptor-associated factor 5	-0.39335	-0.0293384	-0.39335	0.374728	0.154593	-0.39335	-0.114771	-0.39335	0.0534351	0.534167	0.493395	0.254655	0.484001	-0.39335	-0.39335	-0.39335	0.320345	-0.0270982	-0.121925	0.377267
1654		Cluster 1536		C2	C1	C3	S2	S1	S3	SH2	SH3	SL1	SL2	SHL1	SHL3	SHL2	HL1	HL2	HL3	L2	L1	H2	H3
1655	XLOC_011301	STRG.11813.7	KN7K_ARATH Kinesin-like protein KIN-7K, chloroplastic {ECO:0000305}	-1.39524	-0.216363	0.0881279	-1.05268	-0.575568	-0.788321	-0.55689	0.901368	0.555978	0.478577	0.7091	0.481722	0.214518	0.538714	-0.143063	-1.39524	1.00967	1.10148	0.0382572	0.00584783
1656		Cluster 1537		C2	C1	C3	S2	S1	S3	SH2	SH3	SL1	SL2	SHL1	SHL3	SHL2	HL1	HL2	HL3	L2	L1	H2	H3
1657	XLOC_009226	STRG.7809.5	KN7K_ARATH Kinesin-like protein KIN-7K, chloroplastic {ECO:0000305}	0.538937	-0.953685	0.645633	0.770092	-0.953685	-0.953685	-0.537927	0.282654	2.05118	0.1446	-0.953685	-0.953685	0.577384	1.12902	1.63512	-0.953685	0.410887	-0.0677205	-0.953685	-0.904055
1658		Cluster 1538		C2	C1	C3	S2	S1	S3	SH2	SH3	SL1	SL2	SHL1	SHL3	SHL2	HL1	HL2	HL3	L2	L1	H2	H3
1659	XLOC_004977	AT1G34220.1	unknown protein	-1.17242	-0.631399	-0.329238	-0.878459	-0.969531	-0.64635	-0.560774	-0.27634	-0.247178	-0.457521	1.3388	1.39829	1.52402	1.29799	0.906191	0.819763	-0.0580514	-0.568347	-0.0985982	-0.168097
1660	XLOC_004323	STRG.1942.2	NEK7_ARATH Serine/threonine-protein kinase Nek7	-0.743347	-0.743347	-0.743347	-0.743347	-0.743347	-0.63901	-0.678464	-0.743347	-0.243565	-0.532256	1.63572	1.2986	1.38725	1.41345	1.1202	0.927059	-0.307185	-0.443516	-0.612416	-0.681225
1661		Cluster 1539		C2	C1	C3	S2	S1	S3	SH2	SH3	SL1	SL2	SHL1	SHL3	SHL2	HL1	HL2	HL3	L2	L1	H2	H3
1662	XLOC_022710	AT5G01180.3	FKB43_ARATH Peptidyl-prolyl cis-trans isomerase FKBP43	-0.768919	-0.768919	-0.768919	-0.768919	-0.768919	-0.515167	-0.768919	-0.768919	-0.768919	-0.768919	1.48144	1.96574	2.00908	1.47825	1.73697	1.8093	-0.768919	-0.768919	-0.768919	-0.768919
1663	XLOC_018015	AT4G02550.4	FKB43_ARATH Peptidyl-prolyl cis-trans isomerase FKBP43	-0.842897	-0.907705	-0.88834	-0.659915	-0.783258	-0.746762	-0.906406	-0.486831	-0.430658	-0.270832	1.20417	2.06408	2.05399	1.45295	1.58351	1.67248	-0.86544	-1.05826	-0.611479	-1.05826
1664	XLOC_023653	AT5G20920.3	EIF2 BETA; translation initiation factor	-0.991181	-1.03318	-1.27806	-1.01383	-0.558222	-0.536488	-0.581179	-0.780626	-0.193318	-0.29621	1.44506	2.04444	1.79661	1.42659	1.31074	1.40091	-0.290378	-0.629137	-0.128803	-0.616313
1665		Cluster 153		C2	C1	C3	S2	S1	S3	SH2	SH3	SL1	SL2	SHL1	SHL3	SHL2	HL1	HL2	HL3	L2	L1	H2	H3
1666	XLOC_003807	AT1G09230.3	FB140_ARATH F-box protein At3g12350	-1.03407	-0.954226	-0.874082	-0.419709	-0.251384	-0.331554	0.389326	0.231713	0.0424544	0.304777	0.810417	0.942461	0.590067	0.610065	0.647375	0.829525	-0.0685199	-0.347017	-0.2578	-0.859815
1667	XLOC_006184	AT1G69800.3	PIE1_ARATH Protein PHOTOPERIOD-INDEPENDENT EARLY FLOWERING 1	-0.985135	-0.721661	-0.7618	-0.526544	-0.259832	-0.177592	-0.449856	0.0831784	-0.00172956	0.578106	0.888013	0.784586	0.624258	0.159192	0.973695	0.534577	0.383801	-0.258236	-0.111987	-0.755032
1668	XLOC_017742	AT4G37680.2	MYB10_ARATH Transcription factor MYB10 {ECO:0000303|PubMed:9839469}	-0.999389	-0.702906	-0.615262	-0.597973	-0.621072	-0.220416	-0.199259	-0.168448	0.305796	0.42194	0.86033	0.819807	0.612641	0.466905	0.751757	0.454529	0.447607	0.513165	-0.457954	-1.0718
1669		Cluster 1540		C2	C1	C3	S2	S1	S3	SH2	SH3	SL1	SL2	SHL1	SHL3	SHL2	HL1	HL2	HL3	L2	L1	H2	H3
1670	XLOC_012341	STRG.14155.4	AB3C_ARATH ABC transporter C family member 3	-1.38004	-1.097	-0.959746	-0.886637	-1.11534	-1.33045	-0.127161	-0.274235	-0.415118	-0.160106	1.84422	1.71257	1.64291	2.09094	2.03605	2.09742	0.185384	-0.25555	-0.964727	-0.30496
1671	XLOC_004799	AT1G30060.1	COP1-interacting protein-related	-0.990979	-0.990979	-0.990979	-0.990979	-0.990979	-0.990979	-0.575221	-0.589349	-0.194382	-0.0949013	1.65657	1.73234	1.60393	2.00396	1.95332	2.06924	-0.320139	-0.174584	-0.93024	-0.892021
1672		Cluster 1541		C2	C1	C3	S2	S1	S3	SH2	SH3	SL1	SL2	SHL1	SHL3	SHL2	HL1	HL2	HL3	L2	L1	H2	H3
1673	XLOC_001205	STRG.2524.3	Y4407_SELML Inactive protein kinase SELMODRAFT_444075	-0.938713	-0.736796	-1.41228	-1.04184	-1.27678	-1.39176	0.788452	-0.477	0.919685	1.17762	1.03168	1.00847	0.733183	0.57572	0.980711	0.475626	0.743663	-0.0175687	-0.0358591	-0.60622
1674	XLOC_008692	STRG.10896.12	INV1_ARATH Beta-fructofuranosidase, insoluble isoenzyme CWINV1	-1.24454	-0.902044	-0.914225	-1.09469	-1.20609	-1.45502	0.583325	-0.101637	0.655433	0.937075	0.749813	0.717543	0.655708	0.205824	1.05465	0.811031	0.701134	0.603688	0.151535	-0.908528
1675		Cluster 1542		C2	C1	C3	S2	S1	S3	SH2	SH3	SL1	SL2	SHL1	SHL3	SHL2	HL1	HL2	HL3	L2	L1	H2	H3
1676	XLOC_004425	AT1G21580.3	IDD11_ARATH Protein indeterminate-domain 11 {ECO:0000303|PubMed:16784536}	-1.2759	-1.2759	-1.2759	-1.17156	-1.2759	-1.2759	0.717141	0.524432	0.771429	0.757915	0.749485	0.563255	0.568889	0.632023	0.928869	0.77164	0.586678	0.413848	0.893065	0.800948
1677	XLOC_012055	STRG.13567.18	HAOX1_ARATH Peroxisomal (S)-2-hydroxyacid oxidase GLO4	-1.18099	-1.18099	-1.18099	-1.18099	-1.18099	-1.01107	0.527398	0.504721	0.608289	0.764613	0.374821	0.47893	0.817923	0.770966	0.70692	0.495272	0.621336	0.749932	0.760487	0.892349
1678		Cluster 1543		C2	C1	C3	S2	S1	S3	SH2	SH3	SL1	SL2	SHL1	SHL3	SHL2	HL1	HL2	HL3	L2	L1	H2	H3
1679	XLOC_014542	AT3G24530.1	AAA-type ATPase family protein / ankyrin repeat family protein	1.33048	1.32316	1.28248	1.27491	1.36373	1.31497	0.959513	0.668187	0.577138	-0.0865787	-2.47945	-2.47945	-2.47945	-1.47872	-2.29421	-0.431907	-0.0617956	0.00752617	1.07416	0.615297
1680		Cluster 1544		C2	C1	C3	S2	S1	S3	SH2	SH3	SL1	SL2	SHL1	SHL3	SHL2	HL1	HL2	HL3	L2	L1	H2	H3
1681	XLOC_004625	AT1G26380.1	FAD-binding domain-containing protein	0.442753	-0.0748009	-0.0568288	-1.15331	-1.39605	-1.43731	2.42648	2.33772	1.01779	0.800613	0.377833	0.536297	0.870134	-0.432664	-0.761125	-0.519222	-0.116541	-0.134335	-1.37697	-1.35046
1682		Cluster 1545		C2	C1	C3	S2	S1	S3	SH2	SH3	SL1	SL2	SHL1	SHL3	SHL2	HL1	HL2	HL3	L2	L1	H2	H3
1683	XLOC_018869	STRG.18335.2	HAOX2_ARATH Peroxisomal (S)-2-hydroxyacid oxidase GLO3	0.0158082	1.09132	-0.318214	0.318289	0.19627	1.01604	0.27224	0.530896	1.04039	0.808422	0.462534	-0.924858	-0.895093	-0.932058	-0.0261908	-1.03682	0.989018	0.370614	-0.965834	-2.01277
1684		Cluster 1546		C2	C1	C3	S2	S1	S3	SH2	SH3	SL1	SL2	SHL1	SHL3	SHL2	HL1	HL2	HL3	L2	L1	H2	H3
1685	XLOC_022383	AT5G61530.3	PANS1_ARATH Protein PATRONUS 1 {ECO:0000303|Ref.5}	-0.741192	-0.741192	-0.741192	-0.741192	-0.741192	0.000382584	-0.741192	0.161846	-0.741192	0.936429	1.56507	0.677807	0.247947	1.79162	0.228189	0.591086	-0.741192	-0.155268	-0.741192	0.62562
1686		Cluster 1547		C2	C1	C3	S2	S1	S3	SH2	SH3	SL1	SL2	SHL1	SHL3	SHL2	HL1	HL2	HL3	L2	L1	H2	H3
1687	XLOC_010192	AT2G35940.1	BLH1 (BEL1-LIKE HOMEODOMAIN 1); DNA binding / protein heterodimerization/ protein homodimerization/ transcription factor	-0.770135	0.424583	0.65156	-0.300249	0.544272	1.09063	-0.770135	-0.770135	0.300941	1.01102	0.468652	-0.770135	0.368024	-0.115699	0.0347449	-0.277512	-0.216283	-0.28987	-0.770135	0.155865
1688		Cluster 1548		C2	C1	C3	S2	S1	S3	SH2	SH3	SL1	SL2	SHL1	SHL3	SHL2	HL1	HL2	HL3	L2	L1	H2	H3
1689	XLOC_003561	AT1G04870.1	PRMT10; methyltransferase	-0.740053	0.193519	1.45151	1.34163	-0.740053	0.621153	-0.727127	-0.740053	-0.740053	0.815272	0.30539	1.74279	0.641784	-0.315669	-0.740053	-0.740053	-0.167649	-0.740053	0.0178232	-0.740053
1690		Cluster 1549		C2	C1	C3	S2	S1	S3	SH2	SH3	SL1	SL2	SHL1	SHL3	SHL2	HL1	HL2	HL3	L2	L1	H2	H3
1691	XLOC_022721	AT5G01360.1	0	-0.754227	-0.754227	1.27257	1.21147	1.07887	1.19288	-0.754227	1.04983	-0.754227	-0.754227	-0.394706	-0.250369	-0.754227	-0.754227	-0.754227	0.389167	-0.754227	-0.464983	0.733774	0.96955
1692		Cluster 154		C2	C1	C3	S2	S1	S3	SH2	SH3	SL1	SL2	SHL1	SHL3	SHL2	HL1	HL2	HL3	L2	L1	H2	H3
1693	XLOC_001025	STRG.2147.6	GLO2_ARATH Glycolate oxidase 2	-1.23473	-0.971868	-0.817603	-0.862902	-1.70044	-0.235774	-1.16041	-1.70044	0.467237	0.403223	0.381238	0.732785	0.847008	1.4454	1.20125	1.4224	0.64325	1.09345	0.487959	-0.441019
1694		Cluster 1550		C2	C1	C3	S2	S1	S3	SH2	SH3	SL1	SL2	SHL1	SHL3	SHL2	HL1	HL2	HL3	L2	L1	H2	H3
1695	XLOC_013300	AT3G62750.2	GGPP3_ARATH Geranylgeranyl pyrophosphate synthase 3, chloroplastic	1.8537	2.13313	2.0049	1.2037	0.494503	1.22792	-0.119129	-0.548616	-1.81194	-2.48952	-0.943017	-0.773923	-2.14438	-0.884422	-1.28992	-0.423035	0.615724	-1.56352	1.74426	1.7136
1696		Cluster 1551		C2	C1	C3	S2	S1	S3	SH2	SH3	SL1	SL2	SHL1	SHL3	SHL2	HL1	HL2	HL3	L2	L1	H2	H3
1697	XLOC_021660	AT5G46910.2	CALS8_ARATH Putative callose synthase 8	-0.832712	-0.342142	-0.832712	-0.705739	0.491523	0.290954	-0.11112	-0.832712	-0.832712	0.737751	1.24419	0.764223	0.869503	0.945497	0.602917	-0.832712	0.175919	0.865507	-0.832712	-0.832712
1698		Cluster 1552		C2	C1	C3	S2	S1	S3	SH2	SH3	SL1	SL2	SHL1	SHL3	SHL2	HL1	HL2	HL3	L2	L1	H2	H3
1699	XLOC_003565	AT1G04930.3	MPK19_ARATH Mitogen-activated protein kinase 19	-0.715243	-0.030873	-0.715243	0.306237	-0.715243	-0.715243	-0.31034	0.216062	-0.135097	0.591019	0.67982	1.44051	0.753601	0.761398	-0.715243	-0.173233	0.141544	0.766056	-0.715243	-0.715243
1700		Cluster 1553		C2	C1	C3	S2	S1	S3	SH2	SH3	SL1	SL2	SHL1	SHL3	SHL2	HL1	HL2	HL3	L2	L1	H2	H3
1701	XLOC_004169	AT1G16022.1	unknown protein	-0.724494	-0.902967	-0.646244	-0.838953	-0.989034	-0.740571	-1.6202	-1.44571	-1.0644	-1.56274	2.76045	2.76472	2.87354	2.15416	2.08373	2.00225	-0.904032	-0.865151	-1.30406	-1.03029
1702		Cluster 1554		C2	C1	C3	S2	S1	S3	SH2	SH3	SL1	SL2	SHL1	SHL3	SHL2	HL1	HL2	HL3	L2	L1	H2	H3
1703	XLOC_002812	AT1G70090.2	LGT8 (GLUCOSYL TRANSFERASE FAMILY 8); polygalacturonate 4-alpha-galacturonosyltransferase/ transferase, transferring glycosyl groups / transferase, transferring hexosyl groups	-3.01148	-2.44829	-2.20351	-1.38002	-1.00157	-1.87665	0.904087	0.841037	0.0162383	0.39839	1.07308	0.986304	0.829803	1.52358	1.49917	1.3718	0.291656	0.501711	0.687364	0.9973
1704		Cluster 1555		C2	C1	C3	S2	S1	S3	SH2	SH3	SL1	SL2	SHL1	SHL3	SHL2	HL1	HL2	HL3	L2	L1	H2	H3
1705	XLOC_021350	STRG.23386.3	TCP4_ARATH Transcription factor TCP4	0.250378	0.251049	0.202573	0.216394	0.184205	0.23232	0.787866	0.619469	0.0242541	-0.044716	-2.19302	-2.01223	-1.34682	-0.80878	-0.523588	-1.21246	0.936917	1.14546	1.57966	1.71108
1706		Cluster 1556		C2	C1	C3	S2	S1	S3	SH2	SH3	SL1	SL2	SHL1	SHL3	SHL2	HL1	HL2	HL3	L2	L1	H2	H3
1707	XLOC_012095	STRG.13636.3	SPA3_ARATH Protein SPA1-RELATED 3	1.27433	-0.450318	-0.450318	-0.450318	1.37587	-0.450318	-0.450318	-0.450318	-0.450318	0.943648	-0.450318	-0.450318	-0.450318	-0.433108	0.642566	-0.450318	0.344618	1.10403	0.151854	-0.450318
1708		Cluster 1557		C2	C1	C3	S2	S1	S3	SH2	SH3	SL1	SL2	SHL1	SHL3	SHL2	HL1	HL2	HL3	L2	L1	H2	H3
1709	XLOC_002143	AT1G54730.5	CYP37_ARATH Peptidyl-prolyl cis-trans isomerase CYP37, chloroplastic	-0.756956	-0.756956	-0.756956	-0.756956	-0.756956	-0.756956	-0.756956	-0.756956	-0.167193	-0.756956	1.09624	0.467084	1.26132	-0.136839	0.464611	0.941262	0.490971	0.928311	1.35274	0.114099
1710		Cluster 1558		C2	C1	C3	S2	S1	S3	SH2	SH3	SL1	SL2	SHL1	SHL3	SHL2	HL1	HL2	HL3	L2	L1	H2	H3
1711	XLOC_011045	STRG.11517.2	CE101_ARATH G-type lectin S-receptor-like serine/threonine-protein kinase CES101	0.339082	-0.512365	0.654239	-0.72649	0.192659	0.533535	0.333557	0.0202524	0.309134	0.908103	-0.72649	-0.72649	-0.72649	-0.0278273	-0.588987	-0.72649	0.225843	1.08703	0.884682	-0.72649
1712		Cluster 1559		C2	C1	C3	S2	S1	S3	SH2	SH3	SL1	SL2	SHL1	SHL3	SHL2	HL1	HL2	HL3	L2	L1	H2	H3
1713	XLOC_001089	AT1G22830.2	pentatricopeptide (PPR) repeat-containing protein	-0.425485	-0.425485	0.128367	-0.425485	-0.425485	-0.425485	0.928967	-0.425485	0.275842	-0.0227631	0.28204	0.451866	-0.175737	-0.425485	0.700827	-0.273626	0.850714	0.682872	-0.425485	-0.425485
1714	XLOC_013719	STRG.11860.4	CE101_ARATH G-type lectin S-receptor-like serine/threonine-protein kinase CES101	-0.307694	-0.307694	-0.307694	-0.307694	-0.307694	-0.307694	0.560202	-0.307694	0.402478	-0.307694	0.480574	1.1183	-0.307694	-0.307694	-0.307694	-0.307694	1.02458	0.721582	-0.307694	-0.307694
1715		Cluster 155		C2	C1	C3	S2	S1	S3	SH2	SH3	SL1	SL2	SHL1	SHL3	SHL2	HL1	HL2	HL3	L2	L1	H2	H3
1716	XLOC_003707	AT1G07360.1	zinc finger (CCCH-type) family protein / RNA recognition motif (RRM)-containing protein	-0.861361	-0.884429	-0.851199	-0.849601	-0.814082	-0.872431	-0.904348	-0.747367	-0.738378	-0.639254	2.07687	2.0937	2.11247	1.7409	1.76968	1.76613	-0.718531	-0.728465	-0.992817	-0.957496
1717	XLOC_004941	AT1G33350.2	CE101_ARATH G-type lectin S-receptor-like serine/threonine-protein kinase CES101	-0.827346	-0.745113	-0.790665	-0.459511	-0.666392	-0.665469	-1.31071	-0.351682	-0.600537	-0.344279	2.2	1.37948	1.7145	1.6864	1.84374	1.34579	-0.711392	-1.02147	-0.89171	-0.78364
1718	XLOC_002287	STRG.4688.5	CE101_ARATH G-type lectin S-receptor-like serine/threonine-protein kinase CES101	-0.860282	-0.860282	-0.860282	-0.860282	-0.860282	-0.860282	-0.860282	-0.686515	-0.860282	-0.338226	2.51476	2.28213	1.70385	1.70848	1.30096	1.83794	-0.860282	-0.860282	-0.860282	-0.860282
1719	XLOC_017952	AT4G01435.1	CE101_ARATH G-type lectin S-receptor-like serine/threonine-protein kinase CES101	-0.841337	-0.777772	-0.832268	-0.909195	-0.82069	-0.921508	-0.913287	-0.829687	-0.512667	-0.502354	1.97693	2.09658	2.04056	1.58873	1.68663	1.80947	-0.786505	-0.79655	-0.872873	-0.882202
1720	XLOC_020570	STRG.21832.3	CE101_ARATH G-type lectin S-receptor-like serine/threonine-protein kinase CES101	-1.00454	-1.00454	-0.968918	-0.957702	-0.956306	-1.00454	-0.852683	-0.890841	-0.250082	-0.56838	2.11714	2.18338	2.24414	1.60805	1.75056	1.73962	-0.620492	-0.762092	-0.896185	-0.905583
1721	XLOC_016398	STRG.17219.2	CE101_ARATH G-type lectin S-receptor-like serine/threonine-protein kinase CES101	-1.08489	-1.01601	-1.16107	-1.08732	-1.06556	-1.16107	-0.905533	-0.492646	-0.38314	-0.326671	2.12239	2.14824	2.01667	1.89798	2.00515	1.90764	-0.295369	-1.21064	-0.822057	-1.08611
1722		STRG.11384.1	CE101_ARATH G-type lectin S-receptor-like serine/threonine-protein kinase CES101	-0.823154	-1.07509	-0.758429	-1.04353	-0.853415	-1.06636	-1.23994	-1.10161	-0.0216648	-0.292801	2.08395	2.14074	2.09079	1.8625	1.97871	1.99445	-0.758932	-0.891469	-1.02831	-1.19642
1723	XLOC_005280	STRG.3938.1	ASCC1_MOUSE Activating signal cointegrator 1 complex subunit 1	-1.30083	-1.02869	-0.618065	-0.846844	-0.621638	-0.650023	-0.833761	-0.664165	-0.101302	-0.0685399	2.00596	2.07546	1.86499	1.34854	1.58567	1.49171	-0.545493	-1.09668	-1.21429	-0.782013
1724	XLOC_018359	AT4G12530.1	protease inhibitor/seed storage/lipid transfer protein (LTP) family protein	-0.990551	-1.06597	-0.973506	-0.962654	-0.931755	-0.877525	-0.704835	-0.480148	-0.33314	-0.306978	2.0372	1.91552	2.10338	1.58704	1.48218	1.46039	-0.664221	-0.697819	-0.717955	-0.878658
1725		Cluster 1560		C2	C1	C3	S2	S1	S3	SH2	SH3	SL1	SL2	SHL1	SHL3	SHL2	HL1	HL2	HL3	L2	L1	H2	H3
1726	XLOC_000830	AT1G17460.3	PLDZ1_ARATH Phospholipase D zeta 1 {ECO:0000303|PubMed:11891260}	-0.0249659	-0.889654	-1.23245	-0.993723	-1.30599	-1.01483	0.306885	0.325899	0.374193	-0.608056	0.653441	0.781088	-0.455973	0.37338	0.90792	0.553021	0.581076	0.446243	1.0875	0.134992
1727		Cluster 1561		C2	C1	C3	S2	S1	S3	SH2	SH3	SL1	SL2	SHL1	SHL3	SHL2	HL1	HL2	HL3	L2	L1	H2	H3
1728	XLOC_014414	STRG.13272.5	PLDZ1_ARATH Phospholipase D zeta 1 {ECO:0000303|PubMed:11891260}	0.837015	2.6015	1.61521	0.441782	0.626477	1.10868	-0.74682	-0.428711	-1.64012	-1.65217	0.32357	-0.500544	-0.392648	-0.18272	0.47421	0.517368	-0.558758	-0.671605	-0.549338	-1.22238
1729		Cluster 1562		C2	C1	C3	S2	S1	S3	SH2	SH3	SL1	SL2	SHL1	SHL3	SHL2	HL1	HL2	HL3	L2	L1	H2	H3
1730	XLOC_000339	AT1G07890.7	APX1 (ascorbate peroxidase 1); L-ascorbate peroxidase	-1.60146	-0.643689	-0.918982	-1.29067	-0.712846	-0.976698	0.679796	0.576847	0.102079	0.392536	0.120928	0.236905	-0.579559	-0.112975	0.199755	0.577961	1.53343	0.678758	1.04904	0.688848
1731		Cluster 1563		C2	C1	C3	S2	S1	S3	SH2	SH3	SL1	SL2	SHL1	SHL3	SHL2	HL1	HL2	HL3	L2	L1	H2	H3
1732	XLOC_021339	STRG.23370.4	P2C41_ARATH Probable protein phosphatase 2C 41	-0.501686	-0.47777	-0.356081	-0.526006	-0.526006	-0.214503	0.680012	-0.412306	-0.155284	-0.383266	0.306681	0.492628	0.00506346	-0.47359	0.600306	0.00406471	0.674373	0.712169	0.68874	-0.137541
1733		Cluster 1564		C2	C1	C3	S2	S1	S3	SH2	SH3	SL1	SL2	SHL1	SHL3	SHL2	HL1	HL2	HL3	L2	L1	H2	H3
1734	XLOC_013798	AT3G10020.1	unknown protein	-3.81071	-2.74668	-3.3079	-3.52072	-3.91036	-3.21271	-0.87409	-0.0596816	0.381463	0.0136524	4.65037	4.6738	4.78748	4.23547	4.15177	4.25455	-0.0889236	-0.221392	-2.77458	-2.62081
1735		Cluster 1565		C2	C1	C3	S2	S1	S3	SH2	SH3	SL1	SL2	SHL1	SHL3	SHL2	HL1	HL2	HL3	L2	L1	H2	H3
1736		AT1G43770.2	PHD finger family protein	0.414495	-0.00955723	-0.490856	-0.490856	-0.466536	-0.122367	-0.168928	0.739962	-0.287968	-0.476501	0.456997	0.875956	0.790694	-0.0147337	0.460732	-0.490856	-0.490856	-0.490856	-0.21943	0.481469
1737		Cluster 1566		C2	C1	C3	S2	S1	S3	SH2	SH3	SL1	SL2	SHL1	SHL3	SHL2	HL1	HL2	HL3	L2	L1	H2	H3
1738	XLOC_006540	STRG.6509.3	P2C41_ARATH Probable protein phosphatase 2C 41	-0.313935	-0.313935	-0.313935	-0.313935	-0.313935	-0.278312	-0.313935	-0.313935	-0.313935	0.955098	-0.313935	0.406781	-0.295301	-0.313935	1.57904	0.593724	0.701134	0.105064	-0.313935	-0.313935
1739		Cluster 1567		C2	C1	C3	S2	S1	S3	SH2	SH3	SL1	SL2	SHL1	SHL3	SHL2	HL1	HL2	HL3	L2	L1	H2	H3
1740	XLOC_008287	AT2G39110.2	PP239_ARATH Putative pentatricopeptide repeat-containing protein At3g16890, mitochondrial	-1.23821	-0.316169	-0.575465	-0.783295	-1.11327	-0.980383	-0.25533	-0.037251	2.40673	2.30283	-0.0996714	-0.965041	-0.0804693	-0.333492	-0.509777	-0.16829	1.6735	1.632	0.0657361	-0.624684
1741		Cluster 1568		C2	C1	C3	S2	S1	S3	SH2	SH3	SL1	SL2	SHL1	SHL3	SHL2	HL1	HL2	HL3	L2	L1	H2	H3
1742	XLOC_009823	AT2G28780.1	unknown protein	0.878968	0.715546	0.908566	0.140852	0.291319	0.299936	0.68078	0.669299	-0.553685	-0.490905	-0.833793	-0.800255	-0.336031	-0.760295	-0.588248	-0.729573	-0.246319	-0.0525245	0.472467	0.333896
1743	XLOC_002143	AT1G54730.9	PP239_ARATH Putative pentatricopeptide repeat-containing protein At3g16890, mitochondrial	0.448006	0.729517	0.721536	0.455083	0.644275	-0.392785	0.246953	0.217746	-0.5617	-0.0720128	-0.619999	-0.448122	-0.713559	-0.713559	-0.713559	-0.661143	-0.122837	0.19487	1.07053	0.290763
1744		Cluster 1569		C2	C1	C3	S2	S1	S3	SH2	SH3	SL1	SL2	SHL1	SHL3	SHL2	HL1	HL2	HL3	L2	L1	H2	H3
1745	XLOC_025000	STRG.24946.1	BSH_ARATH Chromatin structure-remodeling complex protein BSH	0.172843	-0.5739	-0.194279	-0.5739	-0.5739	-0.5739	-0.5739	-0.133479	-0.5739	0.273295	0.364198	-0.5739	1.15206	0.927921	0.261216	0.173702	0.18056	-0.354809	0.714163	0.479907
1746		Cluster 156		C2	C1	C3	S2	S1	S3	SH2	SH3	SL1	SL2	SHL1	SHL3	SHL2	HL1	HL2	HL3	L2	L1	H2	H3
1747	XLOC_004786	AT1G29750.1	RKF1 (RECEPTOR-LIKE KINASE IN FLOWERS 1); ATP binding / kinase/ protein serine/threonine kinase/ receptor signaling protein serine/threonine kinase	0.293003	0.476793	0.190447	0.203848	-0.0503681	-0.136628	0.171905	0.096014	-0.644992	-0.679542	-0.30522	-0.000984129	0.00949652	-0.410906	-0.573459	0.308103	0.452181	0.273066	0.0428459	0.284397
1748	XLOC_014586	STRG.13646.1	MYBL_DICDI Myb-like protein L	0.459621	0.8179	0.245933	0.182109	0.441317	0.331111	0.0835807	0.265208	-0.203829	-0.470094	-0.528064	-0.528064	-0.528064	-0.528064	-0.528064	0.341413	0.351642	-0.23882	-0.100458	0.133686
1749	XLOC_005757	AT1G61560.9	CCR4C_ARATH Carbon catabolite repressor protein 4 homolog 3	0.341001	0.385545	0.283101	0.320291	0.0362437	0.160758	0.159826	0.261536	-0.469647	-0.469647	0.126811	-0.0218036	-0.469647	-0.469647	-0.469647	-0.0822847	0.209326	0.170974	-0.432617	0.429528
1750	XLOC_021587	AT5G45472.3	CCR4C_ARATH Carbon catabolite repressor protein 4 homolog 3	0.823242	0.420782	0.0458633	0.0153534	0.108521	0.587175	0.285534	0.219747	-0.611319	-0.611319	-0.378659	-0.428627	-0.0802498	-0.174092	-0.394709	-0.196643	0.260524	0.213245	0.0153534	-0.119723
1751		Cluster 1570		C2	C1	C3	S2	S1	S3	SH2	SH3	SL1	SL2	SHL1	SHL3	SHL2	HL1	HL2	HL3	L2	L1	H2	H3
1752	XLOC_009456	AT2G21870.2	unknown protein	1.45683	2.97202	3.01551	0.195578	-1.04626	-1.04626	-0.789251	-1.04626	-1.04626	0.952656	1.19984	-1.04626	1.43659	1.0691	-1.04626	-1.04626	-1.04626	-1.04626	-1.04626	-1.04626
1753		Cluster 1571		C2	C1	C3	S2	S1	S3	SH2	SH3	SL1	SL2	SHL1	SHL3	SHL2	HL1	HL2	HL3	L2	L1	H2	H3
1754	XLOC_006943	STRG.7317.3	WNK6_ARATH Probable serine/threonine-protein kinase WNK6	-0.884634	-1.57081	-1.50955	-1.2572	-1.73871	-2.39863	0.222894	-0.61748	0.166236	0.634705	1.70033	1.92676	1.539	1.45865	1.53116	1.90902	-0.0632039	-0.0332174	-0.600372	-0.414952
1755		Cluster 1572		C2	C1	C3	S2	S1	S3	SH2	SH3	SL1	SL2	SHL1	SHL3	SHL2	HL1	HL2	HL3	L2	L1	H2	H3
1756	XLOC_013081	AT3G58450.2	universal stress protein (USP) family protein	-0.948101	-0.991894	-1.07946	-0.756516	-0.63995	-0.17538	1.23706	0.948534	1.41288	1.02567	0.363778	-0.580235	0.0755812	-0.530371	-0.564208	-0.392972	0.896511	0.309402	-0.012687	0.402351
1757	XLOC_004327	AT1G19610.1	PDF1.4	-1.4096	-1.26082	-1.31207	-0.813237	-0.742204	-0.682441	1.74911	1.79867	1.24083	1.09776	0.477395	0.388716	0.249587	-0.74024	-0.50296	-0.725059	0.651376	0.347152	-0.0601258	0.248159
1758		Cluster 1573		C2	C1	C3	S2	S1	S3	SH2	SH3	SL1	SL2	SHL1	SHL3	SHL2	HL1	HL2	HL3	L2	L1	H2	H3
1759	XLOC_013574	AT3G05640.2	protein phosphatase 2C, putative / PP2C, putative	-1.00591	-1.10614	-1.44173	-0.489753	-0.636954	-0.350466	0.190645	0.307499	1.74711	1.81215	0.525643	0.372907	0.194096	-0.431061	-0.645621	-0.745758	1.32792	1.29987	-0.648147	-0.276306
1760		Cluster 1574		C2	C1	C3	S2	S1	S3	SH2	SH3	SL1	SL2	SHL1	SHL3	SHL2	HL1	HL2	HL3	L2	L1	H2	H3
1761	XLOC_000536	AT1G11840.2	ATGLX1 (GLYOXALASE I HOMOLOG); lactoylglutathione lyase/ metal ion binding	0.871482	1.18239	1.16803	0.0538905	-0.201527	1.11149	0.407118	0.279326	-0.624281	0.31204	0.44505	-0.54703	-1.468	-1.48663	-0.927875	0.910896	1.28377	0.203114	-1.48663	-1.48663
1762		Cluster 1575		C2	C1	C3	S2	S1	S3	SH2	SH3	SL1	SL2	SHL1	SHL3	SHL2	HL1	HL2	HL3	L2	L1	H2	H3
1763	XLOC_022834	AT5G03720.1	AT-HSFA3; DNA binding / transcription factor	-1.5738	-1.5738	-1.39238	-1.5738	-1.5738	-1.5738	-0.852206	-0.933176	-0.846094	-1.14941	2.23191	1.95852	2.48331	2.98851	2.96114	3.07484	-0.177638	-0.261132	-1.02191	-1.19529
1764		Cluster 1576		C2	C1	C3	S2	S1	S3	SH2	SH3	SL1	SL2	SHL1	SHL3	SHL2	HL1	HL2	HL3	L2	L1	H2	H3
1765	XLOC_025064	AT5G57560.1	TCH4 (Touch 4); hydrolase, acting on glycosyl bonds / xyloglucan:xyloglucosyl transferase	-2.22101	-2.14775	-2.23873	-1.89388	-1.91785	-1.8058	1.21498	1.12533	0.409225	0.201989	0.265248	0.764962	0.861566	0.761523	0.904945	0.744745	0.937174	0.917272	1.53929	1.57677
1766	XLOC_005573	AT1G56340.1	CRT1 (CALRETICULIN 1); calcium ion binding / unfolded protein binding	-2.25353	-2.15575	-2.03347	-2.03597	-1.89501	-1.73481	1.47953	1.21655	0.453202	0.834988	0.250986	0.276367	0.513092	1.09054	0.917804	0.831739	0.554502	0.871379	1.23599	1.4636
1767		Cluster 1577		C2	C1	C3	S2	S1	S3	SH2	SH3	SL1	SL2	SHL1	SHL3	SHL2	HL1	HL2	HL3	L2	L1	H2	H3
1768	XLOC_005438	STRG.4261.4	ATL65_ARATH RING-H2 finger protein ATL65	-0.478333	-0.611772	-0.169963	-0.00427282	0.25799	0.279685	0.27461	-0.24269	0.0693807	-0.0449368	0.523273	0.54662	0.185478	0.442981	0.184802	0.58454	-0.908082	-0.908082	0.0487177	-0.0299456
1769		Cluster 1578		C2	C1	C3	S2	S1	S3	SH2	SH3	SL1	SL2	SHL1	SHL3	SHL2	HL1	HL2	HL3	L2	L1	H2	H3
1770	XLOC_010703	AT2G45380.3	ABAH4_ARATH Abscisic acid 8'-hydroxylase 4	1.0997	1.07049	0.706242	0.723275	0.619136	0.750394	0.1664	0.764725	0.943973	-0.887313	-1.63061	-1.63061	-1.63061	-1.63061	-1.63061	-1.63061	0.915356	0.904943	0.894955	1.11139
1771		Cluster 1579		C2	C1	C3	S2	S1	S3	SH2	SH3	SL1	SL2	SHL1	SHL3	SHL2	HL1	HL2	HL3	L2	L1	H2	H3
1772	XLOC_006164	AT1G69450.2	RTNLK_ARATH Reticulon-like protein B11	-1.5121	-1.13915	-0.596768	-1.5121	-1.5121	-1.5121	0.670913	0.759926	0.606262	0.373867	1.04274	0.835568	1.16597	0.619492	0.380876	0.337101	0.834434	0.752739	-0.0558169	-0.539772
1773		Cluster 157		C2	C1	C3	S2	S1	S3	SH2	SH3	SL1	SL2	SHL1	SHL3	SHL2	HL1	HL2	HL3	L2	L1	H2	H3
1774	XLOC_004240	AT1G17710.1	phosphatase	-0.827313	-0.78612	-0.840958	-0.560106	-0.688006	-0.750025	-0.146371	-0.280815	0.105324	0.0132361	-0.00555382	-0.394624	-0.274392	2.15363	2.00167	2.11948	-0.489799	-0.516501	0.305815	-0.138573
1775	XLOC_008793	AT2G48100.5	PR40C_ARATH Pre-mRNA-processing protein 40C	-0.379975	-0.379975	-0.379975	-0.379975	-0.379975	-0.379975	-0.379975	-0.379975	-0.379975	-0.379975	-0.379975	-0.379975	-0.379975	2.12185	2.11008	2.22765	-0.379975	-0.379975	-0.379975	-0.379975
1776	XLOC_002285	STRG.4684.2	YKH3_SCHPO Uncharacterized protein PYUK71.03c	-0.293562	-0.293562	-0.293562	-0.293562	-0.293562	-0.293562	-0.293562	-0.293562	-0.293562	-0.293562	-0.293562	-0.060901	-0.293562	1.59357	1.61832	1.54599	-0.293562	-0.293562	-0.293562	-0.293562
1777		Cluster 1580		C2	C1	C3	S2	S1	S3	SH2	SH3	SL1	SL2	SHL1	SHL3	SHL2	HL1	HL2	HL3	L2	L1	H2	H3
1778	XLOC_000524	STRG.1133.7	CHR27_ARATH Helicase-like transcription factor CHR27 {ECO:0000305}	-0.6644	-0.513841	-0.6644	-0.6644	-0.6644	-0.560064	-0.170753	-0.6644	0.636602	0.247866	0.837421	0.96414	1.72103	0.510645	0.428484	1.02847	0.185199	-0.6644	-0.6644	-0.6644
1779	XLOC_018469	STRG.17505.2	CHR27_ARATH Helicase-like transcription factor CHR27 {ECO:0000305}	-0.552485	-0.829874	0.129154	-0.57528	-0.829874	-0.829874	-0.226753	-0.829874	0.915148	-0.237238	0.315477	1.10935	1.05218	0.93778	0.551963	0.718562	0.290478	-0.119702	-0.547731	-0.441409
1780		Cluster 1581		C2	C1	C3	S2	S1	S3	SH2	SH3	SL1	SL2	SHL1	SHL3	SHL2	HL1	HL2	HL3	L2	L1	H2	H3
1781	XLOC_006749	STRG.6918.1	UBP12_ARATH Ubiquitin C-terminal hydrolase 12 {ECO:0000303|PubMed:11115897}	-0.955932	-0.809865	-0.0762916	-0.791684	-1.04644	-1.21657	0.922077	-1.12942	0.218319	-0.279924	0.900497	1.04407	-1.21567	0.860393	0.0118424	0.377646	1.20077	1.31812	1.46579	-0.797719
1782		Cluster 1582		C2	C1	C3	S2	S1	S3	SH2	SH3	SL1	SL2	SHL1	SHL3	SHL2	HL1	HL2	HL3	L2	L1	H2	H3
1783	XLOC_014515	AT3G24170.1	ATGR1 (glutathione-disulfide reductase); FAD binding / NADP or NADPH binding / glutathione-disulfide reductase/ oxidoreductase	-2.23043	-2.23043	-2.23043	-2.23043	-1.77625	-1.22108	-1.24275	-2.23043	2.64736	2.64761	2.57306	1.37731	1.85559	1.26232	1.27508	1.68385	2.05564	1.79132	-1.7481	-2.0288
1784		Cluster 1583		C2	C1	C3	S2	S1	S3	SH2	SH3	SL1	SL2	SHL1	SHL3	SHL2	HL1	HL2	HL3	L2	L1	H2	H3
1785	XLOC_009808	AT2G28550.1	RAP2.7 (RELATED TO AP2.7); DNA binding / transcription factor	0.327203	1.07694	1.33182	1.82443	1.13412	1.23717	0.0618227	1.02199	-0.70839	-0.898689	-0.898689	-0.898689	-0.898689	-0.898689	-0.898689	-0.898689	-0.779665	1.54783	-0.885763	-0.898689
1786		Cluster 1584		C2	C1	C3	S2	S1	S3	SH2	SH3	SL1	SL2	SHL1	SHL3	SHL2	HL1	HL2	HL3	L2	L1	H2	H3
1787	XLOC_017897	AT4G00550.2	UBP12_ARATH Ubiquitin C-terminal hydrolase 12 {ECO:0000303|PubMed:11115897}	-0.898117	-1.274	-2.74611	-1.00421	-1.13798	-1.55648	-1.85599	-0.762697	-0.122292	-0.277469	2.77071	2.87045	3.03224	2.32456	2.39291	2.29139	-1.26659	-0.390507	-0.884821	-1.505
1788		Cluster 1585		C2	C1	C3	S2	S1	S3	SH2	SH3	SL1	SL2	SHL1	SHL3	SHL2	HL1	HL2	HL3	L2	L1	H2	H3
1789	XLOC_015025	AT3G46450.2	SEC14 cytosolic factor family protein / phosphoglyceride transfer family protein	-2.15425	-2.04857	-2.15425	-2.15425	-2.15425	-2.0286	-1.19373	-0.527106	2.26293	2.32012	1.82413	1.61933	1.32136	1.46997	1.62281	1.74222	1.84458	1.87007	-1.72664	-1.7559
1790		Cluster 1586		C2	C1	C3	S2	S1	S3	SH2	SH3	SL1	SL2	SHL1	SHL3	SHL2	HL1	HL2	HL3	L2	L1	H2	H3
1791	XLOC_008793	AT2G48100.2	exonuclease family protein	-0.870316	-0.870316	-0.870316	-0.870316	-0.870316	-0.255841	0.47905	0.115185	-0.870316	-0.870316	-0.0703994	0.92462	1.85848	-0.870316	1.66996	-0.551854	1.39542	0.337577	0.639634	0.420698
1792		Cluster 1587		C2	C1	C3	S2	S1	S3	SH2	SH3	SL1	SL2	SHL1	SHL3	SHL2	HL1	HL2	HL3	L2	L1	H2	H3
1793	XLOC_008413	AT2G41440.1	unknown protein	-0.104773	-0.631843	0.0399032	0.760474	0.512203	0.335326	0.556558	0.712417	-0.132061	0.173037	-0.43272	0.191091	0.0408085	-0.631843	-0.282478	-0.165085	-0.631843	-0.631843	0.436484	-0.113812
1794		Cluster 1588		C2	C1	C3	S2	S1	S3	SH2	SH3	SL1	SL2	SHL1	SHL3	SHL2	HL1	HL2	HL3	L2	L1	H2	H3
1795	XLOC_006602	AT1G78270.1	AtUGT85A4 (UDP-glucosyl transferase 85A4); UDP-glycosyltransferase/ glucuronosyltransferase/ transferase, transferring hexosyl groups	0.610525	0.711802	0.68686	0.0966305	0.174216	0.126009	-1.55013	-1.83384	-1.89548	-1.88763	1.53682	1.47227	1.61359	1.68027	1.60358	1.70811	-1.89211	-1.98956	-0.580085	-0.391852
1796		Cluster 1589		C2	C1	C3	S2	S1	S3	SH2	SH3	SL1	SL2	SHL1	SHL3	SHL2	HL1	HL2	HL3	L2	L1	H2	H3
1797	XLOC_021032	STRG.22775.2	POLIB_ARATH DNA polymerase I B, chloroplastic/mitochondrial	0.110769	-0.00695863	0.448285	0.225554	0.576144	0.583569	0.974453	0.348858	0.617419	-0.587745	-1.05659	-1.05659	-1.05659	-1.05659	-1.05659	0.371017	0.502658	0.389667	0.125467	0.603792
1798		Cluster 158		C2	C1	C3	S2	S1	S3	SH2	SH3	SL1	SL2	SHL1	SHL3	SHL2	HL1	HL2	HL3	L2	L1	H2	H3
1799	XLOC_018256	AT4G10550.4	JMJ30_ARATH Lysine-specific demethylase JMJ30 {ECO:0000303|PubMed:18713399}	0.460432	-0.146814	0.050115	-0.158299	0.00391773	-0.149358	-0.329506	-0.329506	-0.139207	-0.329506	0.378019	0.0894935	-0.329506	0.107722	0.127826	-0.329506	0.489345	0.571216	0.0797491	-0.116625
1800	XLOC_017572	AT4G34540.1	isoflavone reductase family protein	-0.164438	0.283021	0.1473	-0.378394	0.0394015	-0.119659	-0.483988	-0.485309	-0.00347247	0.00971152	-0.447495	0.628338	-0.252761	0.160026	-0.44364	0.276023	0.558284	0.932204	0.12324	-0.378394
1801	XLOC_020408	STRG.21512.7	JMJ30_ARATH Lysine-specific demethylase JMJ30 {ECO:0000303|PubMed:18713399}	0.373684	-0.0925494	-0.275242	-0.275242	-0.275242	-0.275242	-0.184388	-0.275242	-0.136427	-0.275242	-0.275242	0.187334	-0.275242	0.32217	0.444599	-0.275242	0.386508	0.938883	0.22454	0.0128215
1802		Cluster 1590		C2	C1	C3	S2	S1	S3	SH2	SH3	SL1	SL2	SHL1	SHL3	SHL2	HL1	HL2	HL3	L2	L1	H2	H3
1803	XLOC_025486	AT5G65460.3	RBPMS_HUMAN RNA-binding protein with multiple splicing	-0.464588	0.436906	0.398557	0.34606	0.298398	-0.464588	0.718104	0.0423181	0.640419	0.176958	-0.464588	-0.464588	0.454561	0.388209	-0.00725686	-0.464588	-0.464588	-0.464588	-0.464588	-0.176525
1804		Cluster 1591		C2	C1	C3	S2	S1	S3	SH2	SH3	SL1	SL2	SHL1	SHL3	SHL2	HL1	HL2	HL3	L2	L1	H2	H3
1805	XLOC_001803	AT1G47710.1	serpin, putative / serine protease inhibitor, putative	-0.00240702	-0.704621	-0.704621	-0.704621	-0.0677067	-0.0593808	-0.704621	0.026562	0.0752688	0.991373	1.62508	0.639639	0.846279	0.148177	0.697555	0.716535	-0.704621	-0.704621	-0.704621	-0.704621
1806		Cluster 1592		C2	C1	C3	S2	S1	S3	SH2	SH3	SL1	SL2	SHL1	SHL3	SHL2	HL1	HL2	HL3	L2	L1	H2	H3
1807	XLOC_021711	AT5G48070.1	XTH20 (XYLOGLUCAN ENDOTRANSGLUCOSYLASE/HYDROLASE 20); hydrolase, acting on glycosyl bonds / hydrolase, hydrolyzing O-glycosyl compounds / xyloglucan:xyloglucosyl transferase	1.27097	1.3995	1.34154	1.58117	1.45378	1.50767	0.00313179	-0.0977646	-0.333432	-0.557121	-0.844977	-0.764589	-0.790567	-0.861199	-0.93011	-1.01604	-0.735328	-0.748469	-0.539067	-0.3391
1808	XLOC_024754	STRG.24380.2	4CL2_ARATH 4-coumarate--CoA ligase 2 {ECO:0000303|PubMed:10417722}	1.2707	1.55545	1.61749	1.76046	1.79132	1.55331	0.00392659	-0.0960208	-0.881781	-0.881781	-0.881781	-0.881781	-0.881781	-0.881781	-0.881781	-0.881781	-0.881781	-0.881781	-0.881781	-0.30662
1809		Cluster 1593		C2	C1	C3	S2	S1	S3	SH2	SH3	SL1	SL2	SHL1	SHL3	SHL2	HL1	HL2	HL3	L2	L1	H2	H3
1810	XLOC_020922	AT5G26146.3	AB8C_ARATH ABC transporter C family member 8	-0.210092	-0.258328	-0.258328	-0.258328	-0.258328	-0.258328	-0.258328	-0.258328	-0.258328	-0.258328	0.955796	0.131238	-0.258328	1.07166	0.483246	0.115737	0.810686	-0.258328	-0.258328	-0.258328
1811	XLOC_021797	STRG.24306.2	PUX6_ARATH Plant UBX domain-containing protein 6 {ECO:0000303|Ref.3}	-0.589878	-0.0337969	-0.228464	-0.636101	-0.425451	-0.636101	-0.740438	-0.432427	-0.511465	0.256674	1.02425	0.603822	0.228943	0.638074	0.410122	0.720043	0.596988	-0.126906	-0.34977	-0.231887
1812		Cluster 1594		C2	C1	C3	S2	S1	S3	SH2	SH3	SL1	SL2	SHL1	SHL3	SHL2	HL1	HL2	HL3	L2	L1	H2	H3
1813	XLOC_016531	AT4G14410.1	basic helix-loop-helix (bHLH) family protein	-1.02869	-1.02869	-1.02869	1.10323	1.17169	1.31501	-1.02869	-0.61726	-1.02869	-1.02869	2.31983	1.63716	2.21178	0.396235	-0.891183	0.0485563	-1.02869	-0.0981386	-0.735905	-0.660198
1814		Cluster 1595		C2	C1	C3	S2	S1	S3	SH2	SH3	SL1	SL2	SHL1	SHL3	SHL2	HL1	HL2	HL3	L2	L1	H2	H3
1815	XLOC_020615	AT5G18820.3	GATP_ARATH Gamma-aminobutyrate transaminase POP2, mitochondrial {ECO:0000303|PubMed:12859897}	-0.977205	-1.03048	-0.862664	-0.779702	-0.717418	-0.495606	-0.41513	0.141824	0.291697	0.440263	0.178867	0.405231	0.674706	1.16543	0.833968	0.955884	0.465543	0.487745	-0.688251	-0.0747002
1816	XLOC_002961	STRG.6085.2	ERGI3_DANRE Endoplasmic reticulum-Golgi intermediate compartment protein 3	-1.58179	-1.62878	-0.676791	-0.601893	-0.681287	-0.692022	-0.507552	-0.0405639	0.380958	0.452733	0.358682	0.750191	0.518412	1.0249	0.95564	0.60612	0.573704	0.543676	-0.17439	0.420049
1817		Cluster 1596		C2	C1	C3	S2	S1	S3	SH2	SH3	SL1	SL2	SHL1	SHL3	SHL2	HL1	HL2	HL3	L2	L1	H2	H3
1818	XLOC_017078	STRG.18610.11	RH9_ARATH DEAD-box ATP-dependent RNA helicase 9, mitochondrial	0.740838	0.511941	1.03352	1.18466	1.01175	1.4734	-0.405077	-0.398464	-0.229517	-0.790232	0.0855484	-0.790232	-0.790232	0.376484	-0.345565	-0.790232	-0.4591	-0.790232	-0.409502	-0.219769
1819	XLOC_018704	AT4G18600.1	WAVE5; protein binding	0.339572	0.948137	0.98672	0.976161	0.775057	1.1082	0.392712	-0.539349	-0.539349	-0.539349	0.00464153	-0.225523	-0.539349	0.0465748	-0.539349	-0.539349	-0.498106	-0.539349	-0.539349	-0.539349
1820	XLOC_014488	STRG.13437.2	ETR2_ARATH Ethylene receptor 2 {ECO:0000303|PubMed:9576967}	0.710634	0.459915	0.981299	1.17348	0.579936	1.42886	-0.467602	-0.467602	-0.467602	-0.339309	-0.217854	0.0229678	-0.467602	-0.12391	-0.467602	-0.467602	-0.467602	-0.467602	-0.467602	-0.467602
1821		Cluster 1597		C2	C1	C3	S2	S1	S3	SH2	SH3	SL1	SL2	SHL1	SHL3	SHL2	HL1	HL2	HL3	L2	L1	H2	H3
1822	XLOC_015513	AT3G56160.3	ETR2_ARATH Ethylene receptor 2 {ECO:0000303|PubMed:9576967}	2.29674	2.08722	2.40853	2.31221	2.15951	2.25215	-0.611048	-0.0840479	-1.71539	-1.71539	-1.71539	0.203383	0.0339347	-1.71539	-1.71539	-1.71539	-1.71539	-0.85224	-0.0522682	-0.14638
1823		Cluster 1598		C2	C1	C3	S2	S1	S3	SH2	SH3	SL1	SL2	SHL1	SHL3	SHL2	HL1	HL2	HL3	L2	L1	H2	H3
1824	XLOC_000597	STRG.1288.5	BH034_ARATH Transcription factor bHLH34	0.567771	-0.183403	-0.0900623	-0.125252	0.453762	0.706826	-0.318406	-0.197379	0.688704	-0.821246	0.000872732	-0.821246	0.668811	0.37662	-0.821246	0.0771563	0.756969	0.72324	-0.821246	-0.821246
1825		Cluster 1599		C2	C1	C3	S2	S1	S3	SH2	SH3	SL1	SL2	SHL1	SHL3	SHL2	HL1	HL2	HL3	L2	L1	H2	H3
1826	XLOC_003678	STRG.640.2	CKL10_ARATH Casein kinase 1-like protein 10 {ECO:0000305}	1.16206	1.02999	1.00736	1.33732	1.32997	1.33906	0.787919	0.0237682	-0.287167	-0.320278	-1.54592	-1.26707	-0.116713	-1.1146	-1.05562	-0.397199	-0.482535	-1.09467	0.55081	-0.886485
1827		Cluster 159		C2	C1	C3	S2	S1	S3	SH2	SH3	SL1	SL2	SHL1	SHL3	SHL2	HL1	HL2	HL3	L2	L1	H2	H3
1828	XLOC_000445	STRG.979.1	CYNS_ARATH Cyanate hydratase {ECO:0000255|HAMAP-Rule:MF_03139}	-0.700899	-0.905391	1.96228	-0.793533	1.49585	0.240844	0.845488	0.800101	-1.2017	-1.2017	0.272345	0.904982	-1.2017	0.685434	-0.537219	-0.443825	0.314818	-0.118999	0.784528	-1.2017
1829		Cluster 15		C2	C1	C3	S2	S1	S3	SH2	SH3	SL1	SL2	SHL1	SHL3	SHL2	HL1	HL2	HL3	L2	L1	H2	H3
1830	XLOC_014114	AT3G15520.4	RNHX1_ARATH Putative ribonuclease H protein At1g65750	-0.553408	-0.553408	-0.553408	-0.553408	-0.553408	1.08675	-0.553408	-0.553408	0.956541	-0.553408	2.5795	-0.553408	1.09414	-0.553408	-0.553408	-0.553408	0.751103	1.27968	-0.553408	-0.553408
1831		Cluster 1600		C2	C1	C3	S2	S1	S3	SH2	SH3	SL1	SL2	SHL1	SHL3	SHL2	HL1	HL2	HL3	L2	L1	H2	H3
1832	XLOC_004677	AT1G27390.2	SERC3_HUMAN Serine incorporator 3	-1.05723	-0.822115	-0.930886	-0.824899	-0.755085	-0.533431	-0.120819	0.0790779	-0.141495	0.155459	1.39524	1.29792	1.49094	1.02356	0.847965	0.945009	-0.371815	-0.683432	-0.48396	-0.540807
1833	XLOC_004147	AT1G15550.1	GA3OX1 (GIBBERELLIN 3-OXIDASE 1); gibberellin 3-beta-dioxygenase/ transcription factor binding	-1.21258	-1.42904	-1.20339	-0.570373	-0.627414	-0.692364	0.201841	0.0512726	-0.0960169	-0.0390409	1.57033	1.54055	1.56729	0.980448	1.07778	1.03932	-0.720496	-0.753653	-0.362741	-0.32172
1834		Cluster 1601		C2	C1	C3	S2	S1	S3	SH2	SH3	SL1	SL2	SHL1	SHL3	SHL2	HL1	HL2	HL3	L2	L1	H2	H3
1835	XLOC_003589	STRG.457.2	MSH7_ARATH DNA mismatch repair protein MSH7	-0.981174	-0.950104	-0.74524	-0.338615	-1.49112	-0.957061	0.506712	-0.588085	0.647364	0.186498	1.11556	0.841156	0.105812	0.807536	1.13905	1.4878	0.304644	0.432597	-0.661679	-0.86165
1836		Cluster 1602		C2	C1	C3	S2	S1	S3	SH2	SH3	SL1	SL2	SHL1	SHL3	SHL2	HL1	HL2	HL3	L2	L1	H2	H3
1837	XLOC_021681	STRG.24059.3	MSH7_ARATH DNA mismatch repair protein MSH7	-0.587939	-0.587939	0.193631	0.674494	-0.587939	0.82836	-0.587939	0.174197	-0.587939	-0.587939	-0.587939	-0.587939	-0.587939	0.350159	1.09148	1.71891	-0.587939	-0.118053	-0.587939	1.55415
1838		Cluster 1603		C2	C1	C3	S2	S1	S3	SH2	SH3	SL1	SL2	SHL1	SHL3	SHL2	HL1	HL2	HL3	L2	L1	H2	H3
1839	XLOC_019813	STRG.20287.3	MBF1C_ARATH Multiprotein-bridging factor 1c	-1.47377	-0.797499	-1.47377	-1.47377	-1.47377	-1.47377	-0.534164	-0.0483071	1.1585	0.724099	1.0543	0.885474	0.298542	1.21464	1.26262	1.27298	0.845273	0.482662	-0.75305	0.302759
1840		Cluster 1604		C2	C1	C3	S2	S1	S3	SH2	SH3	SL1	SL2	SHL1	SHL3	SHL2	HL1	HL2	HL3	L2	L1	H2	H3
1841	XLOC_013058	AT3G57760.2	protein kinase family protein	-0.784753	-0.784753	-0.784753	0.163848	0.108221	0.106666	0.175759	0.221006	-0.784753	-0.784753	0.437433	0.488464	0.528493	0.37423	0.802132	2.04205	-0.784753	0.829721	-0.784753	-0.784753
1842		Cluster 1605		C2	C1	C3	S2	S1	S3	SH2	SH3	SL1	SL2	SHL1	SHL3	SHL2	HL1	HL2	HL3	L2	L1	H2	H3
1843	XLOC_007666	AT2G26570.2	CFXQ_CYAM1 Ribulose bisphosphate carboxylase/oxygenase activase, chloroplastic {ECO:0000303|PubMed:27872295}	-1.02264	-2.11156	-0.926852	-0.986918	-1.89952	-2.011	-0.986375	-1.41176	0.634665	1.15155	2.19854	2.40592	2.38405	1.56316	1.30174	1.74483	0.250976	0.109394	-0.660871	-1.72733
1844		Cluster 1606		C2	C1	C3	S2	S1	S3	SH2	SH3	SL1	SL2	SHL1	SHL3	SHL2	HL1	HL2	HL3	L2	L1	H2	H3
1845	XLOC_015380	AT3G53560.2	RLP41_ARATH Receptor-like protein 41 {ECO:0000303|PubMed:18434605}	-0.64614	-0.64614	-0.64614	-0.64614	-0.64614	0.145466	1.81722	-0.64614	0.806455	2.12109	-0.64614	-0.64614	-0.64614	-0.64614	0.116846	-0.64614	2.15626	-0.64614	0.317334	0.273009
1846		Cluster 1607		C2	C1	C3	S2	S1	S3	SH2	SH3	SL1	SL2	SHL1	SHL3	SHL2	HL1	HL2	HL3	L2	L1	H2	H3
1847	XLOC_000924	AT1G19396.3	NTF2_ARATH Nuclear transport factor 2 {ECO:0000303|PubMed:28229965}	0.404073	-0.0407812	0.642585	0.0384715	-0.572428	0.591487	0.272294	-0.149133	-0.806316	-0.327085	-0.806316	-0.806316	-0.806316	-0.519435	-0.806316	-0.806316	0.710204	0.852695	1.45912	1.47583
1848		Cluster 1608		C2	C1	C3	S2	S1	S3	SH2	SH3	SL1	SL2	SHL1	SHL3	SHL2	HL1	HL2	HL3	L2	L1	H2	H3
1849	XLOC_000597	STRG.1288.3	AGAL_SCHPO Alpha-galactosidase mel1	-0.334891	0.200313	0.131438	0.291943	-0.625826	-0.76464	0.766928	0.823684	-0.76464	1.04683	-0.76464	0.451349	-0.688766	-0.730425	0.472311	-0.0170382	-0.76464	-0.76464	1.00132	1.03403
1850		Cluster 1609		C2	C1	C3	S2	S1	S3	SH2	SH3	SL1	SL2	SHL1	SHL3	SHL2	HL1	HL2	HL3	L2	L1	H2	H3
1851	XLOC_023376	AT5G15250.1	FTSH6 (FTSH PROTEASE 6); ATP-dependent peptidase/ ATPase/ metallopeptidase/ peptidase/ zinc ion binding	-1.57647	-1.55215	-1.57647	-1.54085	-1.52824	-1.51712	-1.41169	-1.42591	1.0056	0.75838	2.7487	3.07687	2.89822	1.93335	1.9602	2.10655	-0.704631	-0.77573	-1.49241	-1.38618
1852		Cluster 160		C2	C1	C3	S2	S1	S3	SH2	SH3	SL1	SL2	SHL1	SHL3	SHL2	HL1	HL2	HL3	L2	L1	H2	H3
1853	XLOC_004558	AT1G24300.3	WDR75_MOUSE WD repeat-containing protein 75	-0.708317	-0.730067	-0.691624	-0.671611	-0.29238	-0.474152	-0.974954	-0.656492	0.565074	-0.0474363	-0.036856	0.974395	0.45854	0.718812	0.828273	0.974395	0.482903	0.506345	0.196253	-0.421102
1854	XLOC_017987	AT4G02005.6	Y3649_ARATH BTB/POZ domain-containing protein At3g26490	-0.733158	-0.733158	-0.563233	-0.49927	-0.733158	-0.733158	-0.593034	-0.733158	0.0551096	0.0366133	-0.0860742	0.857084	1.40925	0.965949	1.20268	0.434199	0.577182	0.67664	-0.0741473	-0.733158
1855	XLOC_003598	STRG.486.2	NORK_PEA Nodulation receptor kinase	-0.760468	-0.619987	-0.805296	-0.762992	-0.871852	-0.702382	-0.559492	-0.573826	0.410017	-0.211255	0.46983	1.38544	1.25677	0.733402	0.70217	0.770968	0.293373	0.627519	-0.336316	-0.445619
1856		Cluster 1610		C2	C1	C3	S2	S1	S3	SH2	SH3	SL1	SL2	SHL1	SHL3	SHL2	HL1	HL2	HL3	L2	L1	H2	H3
1857	XLOC_001544	AT1G32940.1	SBT3.5; identical protein binding / serine-type endopeptidase	1.0285	0.661638	0.598896	0.333458	-0.157823	0.373034	0.834737	0.647551	0.693523	0.53789	-0.753961	-1.41967	-1.34229	-1.70181	-1.6846	-0.34173	0.592145	0.772492	0.447771	-0.11974
1858		Cluster 1611		C2	C1	C3	S2	S1	S3	SH2	SH3	SL1	SL2	SHL1	SHL3	SHL2	HL1	HL2	HL3	L2	L1	H2	H3
1859	XLOC_007405	AT2G21385.1	unknown protein	1.53312	1.7764	1.6173	1.32819	1.36471	1.65986	0.570935	0.360306	0.246476	0.252168	-0.991082	-0.957931	-2.00477	-1.4566	-2.29738	-1.91422	-0.867459	-1.14444	0.463005	0.46141
1860		Cluster 1612		C2	C1	C3	S2	S1	S3	SH2	SH3	SL1	SL2	SHL1	SHL3	SHL2	HL1	HL2	HL3	L2	L1	H2	H3
1861	XLOC_019233	STRG.19118.4	ICE1_ARATH Transcription factor ICE1	-0.0845581	-0.355028	-1.05143	-1.77565	-1.2277	-1.77565	-1.77565	-0.872607	0.149214	-0.325688	1.6971	1.9443	2.2363	1.40562	2.20739	2.0536	0.52682	-0.897509	-0.812171	-1.26671
1862		Cluster 1613		C2	C1	C3	S2	S1	S3	SH2	SH3	SL1	SL2	SHL1	SHL3	SHL2	HL1	HL2	HL3	L2	L1	H2	H3
1863	XLOC_010925	AT3G02620.2	Y2349_ARATH Uncharacterized protein At2g33490	-0.87517	-0.704585	-0.630892	1.14546	1.34595	1.1226	0.706821	0.819627	0.199078	-0.0023205	0.671693	0.771139	0.504559	-0.124613	-0.404091	-1.18896	-1.41916	-0.880126	-0.339185	-0.717833
1864		Cluster 1614		C2	C1	C3	S2	S1	S3	SH2	SH3	SL1	SL2	SHL1	SHL3	SHL2	HL1	HL2	HL3	L2	L1	H2	H3
1865	XLOC_000773	AT1G16540.2	PGM48_ARATH Plastoglobule-localized metallopeptidase 48, chloroplastic {ECO:0000303|PubMed:27895226}	-1.10047	-0.943902	-0.432574	-1.18478	-1.31752	-1.40306	0.1397	-0.195887	0.328048	0.290581	0.800463	0.890264	0.901131	0.837392	0.843247	0.888242	0.691314	0.159949	-0.0372516	-0.154876
1866	XLOC_013058	AT3G57760.4	GTE8_ARATH Transcription factor GTE8	-1.02843	-1.51025	-1.09347	-1.34818	-1.54908	-1.46821	0.172603	-0.0775802	0.521398	0.442401	1.2321	1.2439	1.12028	1.18502	1.20027	0.315275	0.720576	-0.0331176	0.00301724	-0.0485241
1867		Cluster 1615		C2	C1	C3	S2	S1	S3	SH2	SH3	SL1	SL2	SHL1	SHL3	SHL2	HL1	HL2	HL3	L2	L1	H2	H3
1868	XLOC_020502	AT5G16540.3	ZFN3 (ZINC FINGER NUCLEASE 3); DNA binding / nuclease/ nucleic acid binding	0.906166	1.17739	1.42867	0.968552	0.73505	0.90518	-0.624933	-1.22805	0.153229	0.259946	0.55896	-0.978306	0.765801	-1.1264	0.139876	-1.22805	0.147124	-1.22805	-0.977093	-0.755047
1869		Cluster 1616		C2	C1	C3	S2	S1	S3	SH2	SH3	SL1	SL2	SHL1	SHL3	SHL2	HL1	HL2	HL3	L2	L1	H2	H3
1870	XLOC_019318	STRG.19271.2	WDL7_ARATH Protein WVD2-like 7 {ECO:0000305}	0.79625	0.878384	-0.0486769	-0.491222	0.129833	0.139183	-0.491222	-0.491222	0.607062	-0.491222	0.730964	0.497917	0.656084	0.00957968	-0.199619	-0.491222	-0.491222	-0.491222	-0.491222	-0.267182
1871		Cluster 1617		C2	C1	C3	S2	S1	S3	SH2	SH3	SL1	SL2	SHL1	SHL3	SHL2	HL1	HL2	HL3	L2	L1	H2	H3
1872	XLOC_004135	AT1G15340.2	UVH3_ARATH DNA repair protein UVH3	0.498697	1.5847	1.09031	-0.522259	-0.330578	0.376871	-1.57434	-0.831155	0.555573	1.68945	0.614543	0.420605	-1.37204	-1.10074	0.473473	-2.33449	1.46172	-0.855496	-0.0378762	0.19303
1873		Cluster 1618		C2	C1	C3	S2	S1	S3	SH2	SH3	SL1	SL2	SHL1	SHL3	SHL2	HL1	HL2	HL3	L2	L1	H2	H3
1874	XLOC_012565	AT3G47830.1	HhH-GPD base excision DNA repair protein-related	-0.596285	0.511403	0.39358	0.800422	0.794382	0.370883	-0.596285	0.328195	0.395758	1.04803	-0.483919	-0.596285	-0.596285	0.275558	-0.364853	-0.596285	-0.243527	-0.596285	0.261298	-0.509502
1875		Cluster 1619		C2	C1	C3	S2	S1	S3	SH2	SH3	SL1	SL2	SHL1	SHL3	SHL2	HL1	HL2	HL3	L2	L1	H2	H3
1876	XLOC_017416	AT4G31350.3	WTR21_ARATH WAT1-related protein At3g28080	0.939121	0.7478	1.05184	0.258132	1.08605	0.588425	0.677279	0.522316	-0.61342	-1.18388	-0.934134	-1.07152	-1.1273	-1.11487	-1.0971	-1.04769	-0.196198	0.496892	1.19602	0.822236
1877		Cluster 161		C2	C1	C3	S2	S1	S3	SH2	SH3	SL1	SL2	SHL1	SHL3	SHL2	HL1	HL2	HL3	L2	L1	H2	H3
1878	XLOC_016880	AT4G20980.3	eukaryotic translation initiation factor 3 subunit 7, putative / eIF-3 zeta, putative / eIF3d, putative	-1.25101	-1.25101	-1.25101	1.59478	0.162581	1.83713	0.526775	-1.1122	0.096653	-1.25101	1.19736	1.29323	-1.25101	1.71947	2.32394	0.76584	-0.898254	-1.25101	-1.25101	-0.750211
1879		Cluster 1620		C2	C1	C3	S2	S1	S3	SH2	SH3	SL1	SL2	SHL1	SHL3	SHL2	HL1	HL2	HL3	L2	L1	H2	H3
1880	XLOC_023389	AT5G15500.2	ankyrin repeat family protein	-0.607426	-0.764416	-0.772431	-0.187469	-0.195192	-0.239986	-0.634562	-0.654329	2.33644	2.59167	0.0809696	0.232834	0.226061	-0.547314	-0.559831	-0.111477	1.0684	1.15877	-1.16817	-1.25254
1881	XLOC_007573	AT2G24540.1	AFR (ATTENUATED FAR-RED RESPONSE)	-0.84569	-0.836388	-0.778514	-0.235046	-0.247979	-0.29415	-0.231787	-0.357845	1.66144	1.8539	0.123312	0.19821	0.0601129	-0.161877	-0.0424309	-0.0775889	1.32385	1.3634	-1.24858	-1.22635
1882	XLOC_017441	AT4G31870.1	ATGPX7 (glutathione peroxidase 7); glutathione peroxidase	-1.05096	-0.635722	-0.736712	-0.0525929	-0.19941	-0.0928388	-0.385813	-0.414872	2.09903	2.17805	-0.156563	-0.137984	-0.122493	-0.286809	-0.225528	-0.223691	1.49515	1.62697	-1.12678	-0.969149
1883		Cluster 1621		C2	C1	C3	S2	S1	S3	SH2	SH3	SL1	SL2	SHL1	SHL3	SHL2	HL1	HL2	HL3	L2	L1	H2	H3
1884	XLOC_023546	STRG.21908.1	WTR22_ARATH WAT1-related protein At3g28100	-0.534887	-0.534887	-0.534887	0.153069	0.305072	-0.282714	-0.119129	-0.534887	-0.534887	0.181445	1.75966	-0.534887	1.5944	0.781258	-0.534887	0.400949	-0.282714	-0.534887	-0.534887	0.322695
1885		Cluster 1622		C2	C1	C3	S2	S1	S3	SH2	SH3	SL1	SL2	SHL1	SHL3	SHL2	HL1	HL2	HL3	L2	L1	H2	H3
1886	XLOC_018747	AT4G19520.4	WTR23_ARATH WAT1-related protein At3g28130	0.18944	0.424026	-1.06757	-1.06757	-1.06757	-1.06757	-1.06757	-0.108542	0.160787	0.547846	0.758622	0.592354	0.749644	-0.901498	0.661439	0.953909	0.139073	0.573976	0.591898	0.0048785
1887		Cluster 1623		C2	C1	C3	S2	S1	S3	SH2	SH3	SL1	SL2	SHL1	SHL3	SHL2	HL1	HL2	HL3	L2	L1	H2	H3
1888	XLOC_017892	STRG.16295.2	AAR3_ARATH Defective in cullin neddylation protein AAR3 {ECO:0000305}	-0.395873	-0.395873	-0.395873	-0.395873	-0.395873	-0.395873	0.308999	-0.395873	0.184273	-0.0750993	0.414776	-0.302313	0.371358	0.292084	0.378123	0.372206	-0.35463	0.0646076	0.398231	0.718494
1889	XLOC_011431	STRG.12353.7	AIP2_ARATH E3 ubiquitin-protein ligase AIP2	-0.391417	-0.391417	-0.297857	-0.391417	-0.391417	-0.391417	-0.251293	-0.391417	-0.0431851	0.19162	0.430701	-0.046589	0.738195	0.317873	0.807077	0.694687	-0.391417	-0.19607	-0.391417	0.786181
1890		Cluster 1624		C2	C1	C3	S2	S1	S3	SH2	SH3	SL1	SL2	SHL1	SHL3	SHL2	HL1	HL2	HL3	L2	L1	H2	H3
1891	XLOC_020491	AT5G16300.2	0	0.165533	-0.809731	-0.809731	-0.190553	0.657549	-0.809731	1.19495	0.84287	0.750495	0.67827	-0.809731	0.850194	1.18412	-0.809731	-0.739341	-0.809731	-0.768488	-0.809731	0.240597	0.801914
1892		Cluster 1625		C2	C1	C3	S2	S1	S3	SH2	SH3	SL1	SL2	SHL1	SHL3	SHL2	HL1	HL2	HL3	L2	L1	H2	H3
1893	XLOC_002063	STRG.4217.3	KN7B_ARATH Kinesin-like protein KIN-7B {ECO:0000305}	0.0357278	0.492718	-0.447637	0.0904049	-0.447637	-0.447637	-0.43471	-0.421899	-0.404992	0.105232	0.22411	0.319595	0.0149394	-0.249771	0.719079	-0.447637	0.747081	0.0521456	-0.447637	0.948523
1894		Cluster 1626		C2	C1	C3	S2	S1	S3	SH2	SH3	SL1	SL2	SHL1	SHL3	SHL2	HL1	HL2	HL3	L2	L1	H2	H3
1895		AT3G60330.1	AHA7 (Arabidopsis H(+)-ATPase 7); hydrogen-exporting ATPase, phosphorylative mechanism	1.21379	-0.499902	-0.0217065	0.364829	-0.499902	0.18357	-0.499902	-0.213021	-0.499902	-0.499902	-0.499902	0.518732	-0.155073	0.666814	-0.499902	0.10227	0.459868	-0.444706	0.378235	0.445706
1896		Cluster 1627		C2	C1	C3	S2	S1	S3	SH2	SH3	SL1	SL2	SHL1	SHL3	SHL2	HL1	HL2	HL3	L2	L1	H2	H3
1897	XLOC_001569	AT1G33600.2	CALM3_PETHY Calmodulin-related protein	0.315747	1.3038	0.790832	1.29394	1.73825	-0.684253	0.382009	0.274775	-0.684253	-0.684253	-0.684253	-0.684253	-0.684253	-0.684253	-0.684253	-0.684253	1.07958	-0.684253	0.347848	-0.684253
1898		Cluster 1628		C2	C1	C3	S2	S1	S3	SH2	SH3	SL1	SL2	SHL1	SHL3	SHL2	HL1	HL2	HL3	L2	L1	H2	H3
1899	XLOC_010648	AT2G44090.2	0	0.496643	1.31457	0.952176	1.40024	-0.217552	1.18464	-0.320777	-0.915326	-0.915326	-0.915326	-0.915326	0.178235	-0.103033	-0.206035	-0.915326	0.558202	-0.606149	0.414085	-0.107146	-0.361474
1900		Cluster 1629		C2	C1	C3	S2	S1	S3	SH2	SH3	SL1	SL2	SHL1	SHL3	SHL2	HL1	HL2	HL3	L2	L1	H2	H3
1901	XLOC_006359	STRG.6123.4	CALM3_PETHY Calmodulin-related protein	-0.75885	-1.39205	-0.420459	-1.39205	-1.39205	-1.39205	0.696772	0.613352	0.352974	1.1852	0.594545	0.286023	0.32823	1.47841	1.20584	1.05844	0.458351	0.409524	-0.52811	-1.39205
1902		Cluster 162		C2	C1	C3	S2	S1	S3	SH2	SH3	SL1	SL2	SHL1	SHL3	SHL2	HL1	HL2	HL3	L2	L1	H2	H3
1903	XLOC_012159	AT3G27025.1	unknown protein	-1.45799	-1.40975	-1.39863	-1.3876	-1.28678	-1.45799	-1.06292	-1.22656	2.17997	2.09722	1.75037	1.67558	1.53587	0.796909	1.1098	0.966397	0.734207	0.480486	-1.45799	-1.1806
1904	XLOC_003709	AT1G07430.1	protein phosphatase 2C, putative / PP2C, putative	-1.46239	-1.50795	-1.42307	-1.32315	-1.22337	-1.17425	-0.524768	-0.666354	1.48506	1.53282	1.53418	1.51321	1.33424	0.914457	0.682867	0.742452	0.841819	0.893356	-1.08203	-1.08714
1905	XLOC_023117	AT5G09930.1	ATGCN2; transporter	-1.51276	-1.4373	-1.42178	-1.14486	-1.10538	-1.09743	-0.693883	-0.672745	1.88396	1.81444	1.36416	1.3884	1.34096	0.87255	1.09144	0.879722	0.549554	0.471895	-1.22432	-1.34663
1906		Cluster 1630		C2	C1	C3	S2	S1	S3	SH2	SH3	SL1	SL2	SHL1	SHL3	SHL2	HL1	HL2	HL3	L2	L1	H2	H3
1907	XLOC_006702	AT1G80030.4	CALM3_PETHY Calmodulin-related protein	-0.107727	0.687078	1.28098	1.47801	2.26034	-0.414572	-0.414572	-0.414572	-0.414572	-0.414572	-0.414572	-0.414572	-0.414572	-0.157562	-0.0516815	-0.414572	-0.414572	-0.414572	-0.414572	-0.414572
1908		Cluster 1631		C2	C1	C3	S2	S1	S3	SH2	SH3	SL1	SL2	SHL1	SHL3	SHL2	HL1	HL2	HL3	L2	L1	H2	H3
1909	XLOC_011189	AT3G07760.1	0	0.912565	1.54716	1.05203	1.03573	1.47707	1.29177	-0.431625	-0.677094	-1.29084	-0.221516	1.27251	-0.618591	0.525154	-0.56739	-0.175552	-0.652873	-0.244657	-0.330412	-1.81601	-2.08743
1910		Cluster 1632		C2	C1	C3	S2	S1	S3	SH2	SH3	SL1	SL2	SHL1	SHL3	SHL2	HL1	HL2	HL3	L2	L1	H2	H3
1911	XLOC_022307	STRG.25306.8	CALM_MEDSA Calmodulin	-5.40827	-5.3723	-4.91652	-4.99165	-5.62211	-4.72092	-1.41556	-1.39042	1.81325	2.03631	4.71132	4.74768	4.93594	4.76291	4.83116	4.83908	1.76499	1.81188	-1.09325	-1.32351
1912		Cluster 1633		C2	C1	C3	S2	S1	S3	SH2	SH3	SL1	SL2	SHL1	SHL3	SHL2	HL1	HL2	HL3	L2	L1	H2	H3
1913	XLOC_023778	AT5G24110.1	WRKY30; transcription factor	-0.362961	-0.347376	-0.368194	-0.103588	-0.288647	-0.41508	0.249935	0.00967223	1.51018	1.666	-0.324817	0.0697274	-0.25724	-0.630809	-0.597242	-0.676816	0.763005	0.744215	-0.293617	-0.346342
1914	XLOC_019966	AT5G04380.2	CALM_MEDSA Calmodulin	-0.485617	-0.485617	-0.485617	-0.241948	-0.415227	-0.485617	0.528739	0.120352	1.44682	1.42857	-0.252956	-0.0377731	-0.356004	-0.243167	-0.208227	-0.24073	0.801856	0.583398	-0.485617	-0.485617
1915	XLOC_012043	AT3G24750.3	AIFA_DICDI Apoptosis-inducing factor homolog A	-0.233545	-0.18163	-0.0830894	-0.0623309	-0.150868	-0.395755	-0.17295	-0.395755	1.5253	1.22952	-0.395755	-0.395755	-0.395755	-0.395755	-0.104151	-0.395755	0.619315	0.89408	-0.113611	-0.395755
1916	XLOC_022177	AT5G57050.2	ABI2 (ABA INSENSITIVE 2); protein serine/threonine phosphatase	-0.357589	-0.274912	-0.236469	-0.205972	-0.426238	-0.308163	0.249973	-0.2436	1.49777	0.834089	0.151948	0.0899563	-0.519799	0.0182428	-0.272479	-0.0149241	0.124519	0.601217	-0.366642	-0.340925
1917	XLOC_013053	AT3G57680.1	peptidase S41 family protein	0.0037619	-0.140947	0.195461	-0.277698	-0.185968	-0.304613	0.284092	-0.303676	1.12209	1.00263	-0.207702	0.385703	-0.317788	-0.207702	-0.550142	-0.775684	0.267175	0.845609	-0.162857	-0.67174
1918		Cluster 1634		C2	C1	C3	S2	S1	S3	SH2	SH3	SL1	SL2	SHL1	SHL3	SHL2	HL1	HL2	HL3	L2	L1	H2	H3
1919	XLOC_005535	STRG.4478.3	SC24B_ARATH Protein transport protein SEC24 B {ECO:0000303|PubMed:25315606, ECO:0000303|PubMed:27317568}	-0.707209	-0.707209	-0.707209	-0.707209	0.274644	-0.707209	0.615873	0.727886	0.657364	-0.707209	-0.378372	0.856925	-0.707209	0.411815	0.491285	0.529743	0.933875	0.193513	0.343119	-0.707209
1920		Cluster 1635		C2	C1	C3	S2	S1	S3	SH2	SH3	SL1	SL2	SHL1	SHL3	SHL2	HL1	HL2	HL3	L2	L1	H2	H3
1921	XLOC_003163	AT1G77080.11	SC24B_ARATH Protein transport protein SEC24 B {ECO:0000303|PubMed:25315606, ECO:0000303|PubMed:27317568}	-0.654748	-0.654748	-0.654748	-0.654748	0.785673	-0.654748	-0.654748	0.169001	-0.330514	0.378763	1.38017	0.544374	0.889737	1.07644	0.287109	1.36673	-0.654748	-0.654748	-0.654748	-0.654748
1922		Cluster 1636		C2	C1	C3	S2	S1	S3	SH2	SH3	SL1	SL2	SHL1	SHL3	SHL2	HL1	HL2	HL3	L2	L1	H2	H3
1923	XLOC_022766	AT5G02290.2	NAK; ATP binding / kinase/ protein kinase/ protein serine/threonine kinase/ protein tyrosine kinase	-0.0249225	-1.10259	-0.32445	-0.186608	-0.858218	-0.803827	2.24555	0.156336	-1.76434	-0.100766	-1.09259	0.683241	-1.76434	0.552097	1.53579	-0.174096	-1.12835	-0.224311	1.84553	2.53087
1924		Cluster 1637		C2	C1	C3	S2	S1	S3	SH2	SH3	SL1	SL2	SHL1	SHL3	SHL2	HL1	HL2	HL3	L2	L1	H2	H3
1925	XLOC_007847	AT2G30600.4	BTB/POZ domain-containing protein	0.398426	0.952393	0.343664	0.401003	-0.306373	0.518789	0.389803	-0.649653	-0.922857	-0.912155	-0.0931178	0.120528	-0.750904	0.272739	0.713114	-0.508357	0.0478431	-0.252729	0.311152	-0.0733093
1926	XLOC_013964	AT3G13000.1	transcription factor	0.712099	0.589101	0.253523	0.925237	0.603414	0.604469	0.166585	-0.309092	-1.1031	-1.48076	-0.148131	-0.393425	-0.543032	0.246785	0.337105	-0.269913	-0.129601	-0.513559	0.430155	0.0221392
1927		Cluster 1638		C2	C1	C3	S2	S1	S3	SH2	SH3	SL1	SL2	SHL1	SHL3	SHL2	HL1	HL2	HL3	L2	L1	H2	H3
1928	XLOC_000700	AT1G15125.2	RPP1_ARATH Probable disease resistance protein RPP1 {ECO:0000305}	0.728669	1.05228	1.09269	-0.438736	-0.485758	-0.0648798	-0.0832117	-0.335805	-0.796996	-0.867688	0.336982	0.0519419	-0.440625	0.100829	0.700226	-0.4712	-0.239732	0.322572	-0.0303226	-0.131231
1929		Cluster 1639		C2	C1	C3	S2	S1	S3	SH2	SH3	SL1	SL2	SHL1	SHL3	SHL2	HL1	HL2	HL3	L2	L1	H2	H3
1930	XLOC_004424	AT1G21550.1	calcium-binding protein, putative	-4.10332	-3.79631	-3.86272	-4.3848	-4.38374	-4.38799	0.91098	0.926692	1.97947	1.74825	3.23507	3.38149	3.38938	2.54185	2.6703	2.63827	1.331	1.34077	-0.569664	-0.604987
1931		Cluster 163		C2	C1	C3	S2	S1	S3	SH2	SH3	SL1	SL2	SHL1	SHL3	SHL2	HL1	HL2	HL3	L2	L1	H2	H3
1932		AT5G05560.1	EMB2771 (EMBRYO DEFECTIVE 2771); ubiquitin-protein ligase	0.0352163	0.403718	0.493174	0.743862	0.970146	0.828142	0.217694	0.141437	-0.796661	-0.107809	-0.0891362	0.427379	0.0376458	-0.646101	-0.339329	-0.582536	-0.796661	-0.796661	0.21698	-0.360499
1933	XLOC_005074	AT1G43605.1	HIRA_ARATH Protein HIRA	0.262814	0.459148	0.319764	0.938192	0.874732	0.967063	0.290588	0.337466	-0.370005	-0.458876	-0.28556	0.326487	0.0957658	-0.643638	-0.610237	-0.37545	-0.976874	-0.930332	-0.0596146	-0.161433
1934		Cluster 1640		C2	C1	C3	S2	S1	S3	SH2	SH3	SL1	SL2	SHL1	SHL3	SHL2	HL1	HL2	HL3	L2	L1	H2	H3
1935	XLOC_001094	AT1G22885.1	unknown protein	1.96176	2.13252	2.03369	1.55879	1.79754	1.84904	-0.261183	-0.646955	-1.14407	-0.764458	-1.03079	-1.61344	-0.934383	-1.36515	-1.44913	-0.653549	-0.0153565	-2.15842	0.226455	0.477099
1936		Cluster 1641		C2	C1	C3	S2	S1	S3	SH2	SH3	SL1	SL2	SHL1	SHL3	SHL2	HL1	HL2	HL3	L2	L1	H2	H3
1937	XLOC_022973	STRG.20795.2	THAH_ARATH Cytochrome P450 708A2	1.39447	1.04794	0.613983	-0.382505	-0.420411	0.199336	-0.12709	-0.685848	0.498115	0.249989	-0.0387635	-0.609973	0.180467	0.270209	-0.685848	-0.410841	-0.685848	-0.685848	0.302564	-0.0240981
1938		Cluster 1642		C2	C1	C3	S2	S1	S3	SH2	SH3	SL1	SL2	SHL1	SHL3	SHL2	HL1	HL2	HL3	L2	L1	H2	H3
1939	XLOC_006807	AT2G02410.11	THAH_ARATH Cytochrome P450 708A2	-0.433167	-0.433167	-0.433167	-0.433167	-0.433167	-0.433167	-0.433167	-0.433167	-0.433167	0.779091	-0.0293535	0.774102	0.887607	0.847196	1.59363	0.548686	-0.433167	-0.433167	-0.202964	-0.433167
1940	XLOC_011224	STRG.11905.3	LRK16_ARATH Probable L-type lectin-domain containing receptor kinase I.6	-0.539298	-0.539298	-0.0788178	-0.539298	-0.539298	0.272173	-0.18541	-0.539298	-0.539298	0.0732901	-0.149731	0.781475	1.12063	0.435231	1.58105	0.764044	0.239751	-0.539298	-0.539298	-0.539298
1941		Cluster 1643		C2	C1	C3	S2	S1	S3	SH2	SH3	SL1	SL2	SHL1	SHL3	SHL2	HL1	HL2	HL3	L2	L1	H2	H3
1942	XLOC_013541	AT3G01545.1	CNOT4_HUMAN CCR4-NOT transcription complex subunit 4	0.797394	0.734405	0.698007	-0.209805	0.397633	0.0137039	-1.47224	-0.153777	-1.47224	-1.47224	-0.617843	0.978775	0.33388	0.0538307	-0.617046	0.435037	0.799188	0.272354	0.336765	0.164213
1943		Cluster 1644		C2	C1	C3	S2	S1	S3	SH2	SH3	SL1	SL2	SHL1	SHL3	SHL2	HL1	HL2	HL3	L2	L1	H2	H3
1944	XLOC_009107	AT2G13360.1	AGT (ALANINE:GLYOXYLATE AMINOTRANSFERASE); alanine-glyoxylate transaminase/ serine-glyoxylate transaminase/ serine-pyruvate transaminase	-0.243861	-1.22571	-0.791686	-0.599041	-0.763138	-0.767331	0.113424	0.0817151	0.905876	1.19544	0.131557	-0.0609271	0.862767	0.263316	-0.431609	0.201893	1.14222	1.57026	-0.707682	-0.877481
1945		Cluster 1645		C2	C1	C3	S2	S1	S3	SH2	SH3	SL1	SL2	SHL1	SHL3	SHL2	HL1	HL2	HL3	L2	L1	H2	H3
1946	XLOC_009417	AT2G20940.2	NUDT9_ARATH Nudix hydrolase 9	-2.19636	-2.19636	-2.19636	-2.19636	-2.19636	-2.19636	1.58079	1.28649	1.9818	1.9516	2.11325	2.09465	1.97212	1.54187	1.44044	1.64903	0.0919969	-1.03093	-1.90358	-1.59134
1947		Cluster 1646		C2	C1	C3	S2	S1	S3	SH2	SH3	SL1	SL2	SHL1	SHL3	SHL2	HL1	HL2	HL3	L2	L1	H2	H3
1948	XLOC_021630	STRG.23966.2	UFL1_ARATH E3 UFM1-protein ligase 1 homolog	-0.33085	0.338177	0.294888	-0.33085	0.184156	-0.140551	0.629662	0.195219	0.42361	-0.33085	-0.33085	0.0881493	-0.33085	-0.33085	-0.33085	0.123326	0.33999	0.501027	-0.33085	-0.33085
1949		Cluster 1647		C2	C1	C3	S2	S1	S3	SH2	SH3	SL1	SL2	SHL1	SHL3	SHL2	HL1	HL2	HL3	L2	L1	H2	H3
1950	XLOC_000418	AT1G09500.1	cinnamyl-alcohol dehydrogenase family / CAD family	-1.13897	-1.32572	-1.32404	-1.18471	-0.464344	-0.665469	0.212186	-0.103007	1.46546	1.56601	-0.0872557	-0.208004	-0.492044	-0.262174	-0.119904	0.339131	1.99419	2.00653	-0.745994	-0.46188
1951	XLOC_000418	AT1G09500.3	cinnamyl-alcohol dehydrogenase family / CAD family	-1.29099	-1.44329	-1.30265	-0.799033	-0.796847	-0.480697	0.27246	0.196804	1.72827	1.79404	-0.121016	-0.0184928	0.19823	0.0233092	-0.155894	-0.155194	2.08596	2.12796	-0.656645	-0.668188
1952		Cluster 1648		C2	C1	C3	S2	S1	S3	SH2	SH3	SL1	SL2	SHL1	SHL3	SHL2	HL1	HL2	HL3	L2	L1	H2	H3
1953	XLOC_025025	AT5G56850.4	Y1448_ARATH Uncharacterized protein At1g24485	1.03121	1.9108	1.71343	1.68416	1.86378	1.69233	-0.981004	-0.981004	0.40028	-0.981004	0.164348	-0.981004	-0.397003	-0.981004	-0.981004	-0.981004	-0.981004	-0.981004	-0.253301	-0.981004
1954		Cluster 1649		C2	C1	C3	S2	S1	S3	SH2	SH3	SL1	SL2	SHL1	SHL3	SHL2	HL1	HL2	HL3	L2	L1	H2	H3
[truncated: 4,660 more rows]
