# Supplementary material for: Concordant Gene Expression and Alternative Splicing Regulation under Abiotic Stresses in Arabidopsis
Source: Genes (Basel). 2024 May 23;15(6):675. doi: 10.3390/genes15060675 (PMC11202685; doi:10.3390/genes15060675)
Supplement: Supplementary file 1 [file genes-15-00675-s001.zip › Table S2.xlsx]

## Sheet: Sheet1
Table S2. Detailed description of DAS gene isoforms concordantly expressed with one or more splicing factors (SFs) within the transcriptome datasets of 10-d-old Arabidopsis thaliana (wild-type Col-0) seedlings exposed to different multifactorial stress combinations. C = control (0 mM NaCl, 21°C, 50 µmol m-2 s-1), S = salt stress (50 mM NaCl, 21°C, 50 µmol m-2 s-1), H = heat stress (0 mM NaCl, 33°…
		Cluster/Gene description		Stress condition
Serial no.	XLOC ID	Cluster 101	Gene ID	C2	C1	C3	S2	S1	S3	SH2	SH3	SL1	SL2	SHL1	SHL3	SHL2	HL1	HL2	HL3	L2	L1	H2	H3
54	XLOC_001540	CATIN_ARATH Splicing factor Cactin {ECO:0000305}	STRG.3187.4 (SF1)	-0.75427	-0.75427	-0.637905	-0.66071	-0.637905	-0.75427	-0.2232	-0.183828	1.82032	2.00638	-0.521609	-0.250412	-0.25665	-0.183491	0.278536	-0.542699	0.7768	0.823461	-0.535179	-0.655311
55	XLOC_005378	26.5 kDa class I small heat shock protein-like (HSP26.5-P)	AT1G52560.1 (G8)	-0.590955	-0.624122	-0.680706	-0.749418	-0.725687	-0.692835	-0.12969	-0.122646	1.57364	1.65272	-0.241051	-0.0766342	0.154561	-0.141648	0.0198374	-0.230208	1.03053	0.976243	-0.241051	-0.606168
Serial no.	XLOC ID	Cluster 102	Gene ID	C2	C1	C3	S2	S1	S3	SH2	SH3	SL1	SL2	SHL1	SHL3	SHL2	HL1	HL2	HL3	L2	L1	H2	H3
92	XLOC_002473	SR45A_ARATH Serine/arginine-rich splicing factor SR45a	AT1G63740.2 (SF2)	0.456196	0.305309	0.263023	0.213217	0.34182	0.544374	0.60285	0.542384	0.272661	0.495825	-0.992176	-0.992176	-0.992176	-0.810755	-0.992176	-0.992176	0.271958	0.297659	0.441318	0.423042
93	XLOC_007097	SR45A_ARATH Serine/arginine-rich splicing factor SR45a	STRG.7610.5 (SF3)	0.613384	0.600053	0.263007	0.16599	0.492214	0.381581	0.579	0.760712	0.786102	0.684797	-0.930975	-1.04334	-0.907164	-1.04334	-1.04334	-1.04334	0.031849	0.392287	0.662416	0.194834
90	XLOC_008122	HSP7Q_ARATH Heat shock 70 kDa protein 16	AT2G35840.4 (G13)	0.457097	0.624951	0.311863	0.270059	0.287625	0.242703	0.568588	0.461231	0.41935	0.422534	-0.678441	-0.603134	-0.756696	-0.721131	-0.821755	-0.676169	0.218906	0.320691	0.281209	0.149714
Serial no.	XLOC ID	Cluster 223	Gene ID	C2	C1	C3	S2	S1	S3	SH2	SH3	SL1	SL2	SHL1	SHL3	SHL2	HL1	HL2	HL3	L2	L1	H2	H3
3044	XLOC_016435	SRL1_ARATH Pre-mRNA splicing factor SR-like 1 {ECO:0000303|PubMed:12047626}	AT4G12560.3 (SF4)	-1.90171	-1.41422	-1.82879	-1.87925	-1.76355	-1.84921	0.214523	0.171674	0.770753	0.541587	0.718944	0.614788	0.723524	1.12972	1.16405	1.19149	1.28902	1.06557	0.590623	0.45047
3046	XLOC_003799	DNAJ_METMZ Chaperone protein DnaJ {ECO:0000255|HAMAP-Rule:MF_01152}	STRG.871.4 (G4)	-1.64133	-1.86446	-2.02538	-1.88788	-1.57121	-1.50735	0.0186621	0.0412237	0.80203	0.925273	0.683026	0.859216	0.752616	0.818401	1.1511	0.914785	1.31589	1.02163	0.549204	0.644552
3047	XLOC_015088	GORK_ARATH Potassium channel GORK	STRG.14621.7 (G22)	-1.83795	-1.9111	-2.11415	-1.51205	-1.42524	-1.75026	0.370603	0.206239	0.745062	0.930782	0.721506	0.804788	0.784521	1.0511	1.00554	1.11929	1.13775	0.923762	0.282491	0.467333
Serial no.	XLOC ID	Cluster 279	Gene ID	C2	C1	C3	S2	S1	S3	SH2	SH3	SL1	SL2	SHL1	SHL3	SHL2	HL1	HL2	HL3	L2	L1	H2	H3
3353	XLOC_012492	SR30_ARATH Serine/arginine-rich splicing factor SR30	AT3G46490.2 (SF5)	-0.101608	-0.345311	-0.549452	-0.549452	-0.455892	-0.468112	-0.549452	-0.284015	-0.0496698	-0.102666	0.569572	0.840115	0.954406	0.815121	0.886177	0.414022	-0.0143943	-0.249621	-0.549452	-0.210315
3343	XLOC_022121	M3K5G_ARATH Mitogen-activated protein kinase kinase kinase 5 {ECO:0000303|PubMed:27679653}	STRG.24929.11 (G31)	-0.583273	-0.466909	-0.489713	-0.583273	-0.583273	-0.478937	-0.418487	-0.191506	-0.168597	-0.0937304	0.704199	1.25063	0.745563	0.854487	0.865628	1.03026	-0.107151	-0.400581	-0.364182	-0.521152
3346	XLOC_011288	calcium-binding EF hand family protein	AT3G10300.1 (G18)	-0.677045	-0.677045	-0.572709	-0.495625	-0.296316	-0.539542	-0.261287	-0.411608	-0.295208	-0.508403	0.85851	0.847018	1.35082	0.818138	0.771856	1.12204	-0.30298	-0.00168107	-0.185449	-0.543482
3348	XLOC_017325	MLO12_ARATH MLO-like protein 12	STRG.19084.1 (G25)*	-0.514893	-0.409214	-0.490573	-0.514893	-0.466656	-0.490573	-0.436283	-0.341125	-0.444503	-0.147521	1.26079	0.874674	0.813944	1.11738	0.940862	0.714695	-0.322067	-0.284689	-0.454153	-0.405198
3352	XLOC_003623	RER5_ARATH Protein RETICULATA-RELATED 5, chloroplastic {ECO:0000303|PubMed:23596191}	AT1G05850.2 (G3)	-0.56706	-0.270749	-0.397135	-0.302823	-0.176392	-0.386912	-0.56706	-0.226782	-0.481635	-0.480276	0.968496	0.997075	0.829648	1.11551	0.868569	0.860547	-0.436129	-0.360416	-0.493925	-0.492554
3355	XLOC_010435	FBL37_ARATH F-box/LRR-repeat protein At2g40920	AT2G40340.2 (G17)	-0.539286	-0.491049	-0.457946	-0.434949	-0.400471	-0.434949	-0.448432	-0.539286	-0.238283	-0.370644	1.15493	1.2726	1.08925	0.666732	0.374513	0.908029	-0.123527	-0.173033	-0.420262	-0.393934
3357	XLOC_005837	BZP17_ARATH bZIP transcription factor 17 {ECO:0000303|PubMed:11906833}	STRG.5048.3 (G9)	-0.240284	-0.5501	-0.270538	-0.522532	-0.580572	-0.442854	-0.218924	-0.174446	0.134913	-0.364284	0.748917	0.924434	0.769971	0.997662	0.616212	0.582228	-0.151391	-0.154914	-0.238414	-0.865087
3358	XLOC_014308	BZP17_ARATH bZIP transcription factor 17 {ECO:0000303|PubMed:11906833}	AT3G19830.4 (G20)	-0.555797	-0.394877	-0.364234	-0.428824	-0.38459	-0.303624	-0.403938	-0.324365	-0.470372	-0.469013	0.910961	1.26142	0.818825	0.907825	0.798091	0.910961	-0.436773	-0.336706	-0.413057	-0.321909
3361	XLOC_015679	CML12_ARATH Calmodulin-like protein 12 {ECO:0000303|Ref.7}	AT3G59430.4 (G24)	-0.433362	-0.433362	-0.433362	-0.433362	-0.433362	-0.433362	-0.433362	-0.433362	-0.347937	-0.433362	1.08869	1.09771	1.04276	0.978607	0.818812	0.940704	-0.419006	-0.433362	-0.433362	-0.433362
3362	XLOC_025093	CML12_ARATH Calmodulin-like protein 12 {ECO:0000303|Ref.7}	STRG.25124.2 (G34)	-0.435014	-0.345431	-0.478493	-0.477332	-0.486647	-0.479655	-0.288318	-0.370002	-0.261087	-0.269102	1.07278	0.934801	0.91725	0.685483	0.715749	0.682369	-0.0695665	-0.243215	-0.381903	-0.422669
3364	XLOC_009386	CML12_ARATH Calmodulin-like protein 12 {ECO:0000303|Ref.7}	STRG.8147.2 (G15)	-0.54285	-0.437172	-0.54285	-0.54285	-0.54285	-0.54285	0.0949918	-0.00779263	-0.00282295	-0.0740063	0.620004	1.20647	0.586763	0.700819	0.599236	0.891711	-0.255969	-0.487655	-0.35635	-0.363976
3371	XLOC_019990	C93A1_SOYBN 3,9-dihydroxypterocarpan 6A-monooxygenase	STRG.20609.1 (G28)	-0.458468	-0.35279	-0.388079	-0.458468	-0.458468	-0.458468	-0.458468	-0.458468	0.0103757	-0.356818	1.15553	1.18262	0.916154	1.04335	0.376647	0.576452	-0.458468	-0.377129	-0.228265	-0.348773
3374	XLOC_000999	DEAD box RNA helicase, putative	AT1G20920.2 (G1)	-0.688151	-0.324139	-0.365069	-0.345596	-0.495325	-0.688151	-0.272392	0.0663091	-0.485263	0.0193739	0.999806	0.678661	1.36322	0.532798	0.831391	1.00472	-0.378975	-0.2898	-0.688151	-0.47527
3376	XLOC_005205	STIP2_ARATH Septin and tuftelin-interacting protein 1 homolog 2	AT1G48700.2 (G7)	-0.439701	-0.300886	-0.25828	-0.439701	-0.300886	-0.439701	-0.216896	-0.439701	-0.0914684	-0.439701	0.955362	1.20784	0.979299	0.671331	0.323286	0.550891	-0.246875	-0.439701	-0.439701	-0.194814
3379	XLOC_009607	NLP8_ARATH Protein NLP8	AT2G24680.5 (G16)	-0.516523	-0.482057	-0.517919	-0.564759	-0.459081	-0.406422	-0.275515	-0.0855286	-0.128597	-0.343191	0.632477	1.3122	0.945696	0.758323	0.329768	0.731551	-0.190693	-0.074189	-0.345668	-0.319872
3381	XLOC_006004	NLP8_ARATH Protein NLP8	AT1G66410.3 (G10)	-0.244969	-0.286115	-0.360593	-0.493613	-0.265395	-0.3173	-0.509415	-0.438118	-0.394427	-0.342553	1.08435	0.988967	0.963626	1.00611	0.601655	1.08785	-0.293392	-0.445193	-0.652969	-0.688505
3382	XLOC_020544	NLP8_ARATH Protein NLP8	STRG.21767.3 (G29)	-0.306529	-0.144622	-0.399714	-0.461963	-0.549823	-0.400933	-0.364804	-0.313399	-0.643384	-0.487634	1.0747	1.10035	0.723428	0.39224	0.895155	1.1453	-0.380349	-0.193426	-0.242846	-0.44175
3384	XLOC_007392	TTL3_ARATH Inactive TPR repeat-containing thioredoxin TTL3 {ECO:0000303|PubMed:16998088}	AT2G21070.3 (G12)	-0.62762	-0.605822	-0.517962	-0.376301	-0.0943624	-0.447209	-0.131837	0.21135	-0.220152	0.22053	0.88221	0.929158	0.954136	0.685772	0.384682	0.695132	-0.555336	-0.280383	-0.406601	-0.699383
3386	XLOC_001851	ZCIS_ARATH 15-cis-zeta-carotene isomerase, chloroplastic	STRG.3781.2 (G2)	-0.48268	-0.48268	-0.48268	-0.48268	-0.48268	-0.48268	-0.469754	-0.48268	-0.330821	-0.395896	1.14399	1.06822	1.36732	0.987727	0.88525	0.931997	-0.428874	-0.415041	-0.48268	-0.48268
3387	XLOC_017325	PRF4 (PROFILIN 4); actin binding	AT4G29340.1 (G25)*	-0.532522	-0.532522	-0.451183	-0.532522	-0.532522	-0.532522	-0.178635	-0.182025	0.0572411	-0.223346	0.778981	1.09602	1.23428	0.603013	0.673496	0.642523	-0.401591	-0.14516	-0.532522	-0.308482
3389	XLOC_014905	DJC76_ARATH Chaperone protein dnaJ C76, chloroplastic {ECO:0000305}	STRG.14271.2 (G21)**	-0.362029	-0.362029	-0.362029	-0.362029	-0.362029	-0.362029	-0.362029	-0.349102	-0.333459	-0.362029	0.97254	1.07147	0.982232	0.500324	0.607352	0.813017	-0.282053	-0.362029	-0.362029	-0.362029
3390	XLOC_019807	DJC76_ARATH Chaperone protein dnaJ C76, chloroplastic {ECO:0000305}	AT5G01490.2 (G27)	-0.526856	-0.61806	-0.444755	-0.607026	-0.653096	-0.585208	-0.137388	0.123329	-0.0120229	-0.15536	0.910909	0.988432	0.734011	0.861122	1.196	0.433616	-0.390535	-0.236995	-0.415584	-0.464535
3391	XLOC_005026	NEP2_NEPGR Aspartic proteinase nepenthesin-2	AT1G35730.2 (G6)	-0.458441	-0.446034	-0.493477	-0.435094	-0.517797	-0.436457	-0.426943	-0.378982	-0.432372	-0.335104	0.962986	1.08533	0.826464	1.14258	1.11633	0.756614	-0.349155	-0.397445	-0.398772	-0.384233
Serial no.	XLOC ID	Cluster 569	Gene ID	C2	C1	C3	S2	S1	S3	SH2	SH3	SL1	SL2	SHL1	SHL3	SHL2	HL1	HL2	HL3	L2	L1	H2	H3
4852	XLOC_008252	SRC33_ARATH Serine/arginine-rich SC35-like splicing factor SCL33	AT2G38460.3 (SF6)	-0.61005	-0.61005	-0.61005	-0.61005	-0.61005	-0.61005	-0.61005	-0.61005	-0.239328	-0.253907	1.76151	1.5103	1.70667	0.719934	0.812183	1.06079	-0.61005	-0.3676	-0.61005	-0.61005
4847	XLOC_023309	GXM2_ARATH Glucuronoxylan 4-O-methyltransferase 2	AT5G14020.7 (G33)	-1.16825	-0.548503	-0.742073	-0.904388	-0.895104	-0.700147	-0.336778	-0.494535	-0.23176	-0.126608	1.47157	1.75651	1.60279	1.18514	0.993505	1.05068	-0.0680525	-0.543659	-0.709158	-0.59118
4848	XLOC_014905	Y193_HAEIN Putative esterase/lipase HI_0193	STRG.14271.4 (G21)**	-0.610106	-0.610106	-0.598611	-0.610106	-0.610106	-0.610106	-0.610106	-0.610106	-0.524682	-0.376218	1.636	1.50559	1.57576	1.16305	0.634172	1.44578	-0.542468	-0.427414	-0.610106	-0.610106
4849	XLOC_022555	Y193_HAEIN Putative esterase/lipase HI_0193	STRG.25829.3 (G32)	-0.84663	-0.776591	-0.830162	-0.6092	-0.563872	-0.628449	-0.435508	-0.457821	0.0191984	-0.0413792	1.71989	1.69979	1.71351	0.836723	0.911798	0.931917	-0.67998	-0.68985	-0.65479	-0.618596
4850	XLOC_012141	HSD5_ARATH 11-beta-hydroxysteroid dehydrogenase-like 5	AT3G26700.4 (G19)	-0.651243	-0.651243	-0.651243	-0.651243	-0.651243	-0.651243	-0.0566949	-0.651243	-0.651243	-0.271623	1.31556	1.4188	1.89299	1.18225	0.830055	1.24677	-0.636888	-0.408793	-0.651243	-0.651243
4851	XLOC_006475	HSD5_ARATH 11-beta-hydroxysteroid dehydrogenase-like 5	STRG.6385.5 (G11)	-0.795819	-0.795819	-0.795819	-0.795819	-0.443061	-0.670168	-0.0345338	-0.508938	-0.255792	-0.24295	1.65967	1.31555	1.31555	1.02303	1.00202	1.13511	-0.543646	-0.472737	-0.55581	-0.540016
4853	XLOC_018080	AB11B_ARATH ABC transporter B family member 11	STRG.16675.5 (G26)	-0.73282	-0.630596	-0.511148	-0.518738	-0.61192	-0.625904	-0.76212	-0.764697	-0.490745	-0.183607	1.64113	1.73279	1.24174	0.945725	1.13901	1.08566	-0.300234	-0.582078	-0.357415	-0.714026
4854	XLOC_003907	AB11B_ARATH ABC transporter B family member 11	STRG.1063.2 (G5)	-0.559954	-0.54677	-0.690568	-0.707235	-0.769319	-0.391397	-0.628736	-0.579959	-0.213451	-0.313571	1.67019	1.70525	1.65397	1.0639	0.930868	1.2014	-0.773701	-0.639692	-0.668982	-0.742231
4855	XLOC_008527	AB11B_ARATH ABC transporter B family member 11	AT2G43500.11 (G14)	-0.541811	-0.472873	-0.601166	-0.541811	-0.601166	-0.496829	-0.089192	-0.601166	-0.601166	-0.379598	0.823219	1.49206	1.84271	1.15628	0.808089	0.7729	-0.2271	-0.601166	-0.601166	-0.539044
4856	XLOC_021961	PP16_ARATH Serine/threonine-protein phosphatase PP1 isozyme 6 {ECO:0000305}	AT5G53120.6 (G30)	-0.873249	-0.873249	-0.79191	-0.735746	-0.873249	-0.873249	-0.261605	-0.267281	-0.414867	0.377106	1.59299	1.58487	1.37133	1.30976	0.82319	1.27406	-0.457491	-0.474899	-0.764892	-0.671615
4857	XLOC_015398	1A16_ARATH 1-aminocyclopropane-1-carboxylate synthase 6	AT3G53940.2 (G23)	-0.925482	-0.977994	-0.613905	-0.722233	-0.652092	-0.760229	-0.680145	-0.421501	-0.621656	0.0263521	1.78406	1.64158	1.70299	1.15923	1.07362	0.975239	-0.686228	-0.321064	-0.065807	-0.914729
Serial no.	XLOC ID	Cluster 929	Gene ID	C2	C1	C3	S2	S1	S3	SH2	SH3	SL1	SL2	SHL1	SHL3	SHL2	HL1	HL2	HL3	L2	L1	H2	H3
6380	XLOC_015474	splicing factor, putative	AT3G55220.1 (SF7)	-1.36449	-1.36449	-1.36449	-0.762465	-1.36449	-1.36449	-1.0208	-1.36449	-0.0871035	-0.284432	1.60673	1.57191	1.58205	1.81868	2.24762	2.292	0.34568	0.076459	-0.541559	-0.638164
6382	XLOC_022555	Y5064_ARATH CBS domain-containing protein CBSCBSPB5	STRG.26050.3 (G35)	-1.18659	-1.18659	-1.18659	-1.18659	-1.18659	-1.18659	-1.18659	-1.18659	-0.0883099	-0.207371	1.91489	1.25728	1.91774	1.69095	2.07298	2.16616	0.405085	0.0337353	-1.18659	-0.898531
