# Supplementary material for: Concordant Gene Expression and Alternative Splicing Regulation under Abiotic Stresses in Arabidopsis
Source: Genes (Basel). 2024 May 23;15(6):675. doi: 10.3390/genes15060675 (PMC11202685; doi:10.3390/genes15060675)
Supplement: Supplementary file 1 [file genes-15-00675-s001.zip › Table S3.xlsx]

## Sheet: Sheet1
Table S3. Detailed description of DAS gene isoforms concordantly expressed with one or more splicing factors (SFs) within the transcriptome datasets of 10-d-old Arabidopsis thaliana (wild-type Col-0) seedlings exposed to different multifactorial stress combinations. C = control (0 mM NaCl, 21°C, 50 µmol m-2 s-1), S = salt stress (50 mM NaCl, 21°C, 50 µmol m-2 s-1), H = heat stress (0 mM NaCl, 33°…
				Stress condition
Serial no.	XLOC ID	Gene description	Gene 1	C2	C1	C3	S2	S1	S3	SH2	SH3	SL1	SL2	SHL1	SHL3	SHL2	HL1	HL2	HL3	L2	L1	H2	H3
1510	XLOC_000999	Y3037_ARATH Probable inactive leucine-rich repeat receptor-like protein kinase At3g03770	AT1G20920.6	-1.25473	-0.681395	-1.73948	-1.10595	-0.773062	-1.39988	0.109437	-0.215044	-0.42397	0.251301	1.77036	1.69561	1.46673	1.41082	1.45875	1.48979	-0.0479148	-0.613013	-1.07197	-0.326372
3374	XLOC_000999	DEAD box RNA helicase, putative	AT1G20920.2	-0.688151	-0.324139	-0.365069	-0.345596	-0.495325	-0.688151	-0.272392	0.0663091	-0.485263	0.0193739	0.999806	0.678661	1.36322	0.532798	0.831391	1.00472	-0.378975	-0.2898	-0.688151	-0.47527
Serial no.	XLOC ID	Gene description	Gene 2	C2	C1	C3	S2	S1	S3	SH2	SH3	SL1	SL2	SHL1	SHL3	SHL2	HL1	HL2	HL3	L2	L1	H2	H3
3386	XLOC_001851	ZCIS_ARATH 15-cis-zeta-carotene isomerase, chloroplastic	STRG.3781.2	-0.48268	-0.48268	-0.48268	-0.48268	-0.48268	-0.48268	-0.469754	-0.48268	-0.330821	-0.395896	1.14399	1.06822	1.36732	0.987727	0.88525	0.931997	-0.428874	-0.415041	-0.48268	-0.48268
6613	XLOC_001851	FP1V1_PERVI Foot protein 1 variant 1 {ECO:0000303|PubMed:15203964, ECO:0000303|PubMed:19584055, ECO:0000312|EMBL:AAY46226.1}	STRG.3781.6	-1.59234	-1.60517	-1.58104	-1.58104	-1.60517	-1.59234	-1.41754	-1.36328	-0.175178	-0.642132	3.44947	3.44568	3.36902	2.53828	2.64998	2.48759	-0.902966	-0.923342	-1.4635	-1.49498
Serial no.	XLOC ID	Gene description	Gene 3	C2	C1	C3	S2	S1	S3	SH2	SH3	SL1	SL2	SHL1	SHL3	SHL2	HL1	HL2	HL3	L2	L1	H2	H3
3352	XLOC_003623	RER5_ARATH Protein RETICULATA-RELATED 5, chloroplastic {ECO:0000303|PubMed:23596191}	AT1G05850.2	-0.56706	-0.270749	-0.397135	-0.302823	-0.176392	-0.386912	-0.56706	-0.226782	-0.481635	-0.480276	0.968496	0.997075	0.829648	1.11551	0.868569	0.860547	-0.436129	-0.360416	-0.493925	-0.492554
2599	XLOC_003623	POT9_ARATH Potassium transporter 9	AT1G05870.12	-0.223295	0.65457	0.443911	-0.148507	0.23058	0.822232	-0.77518	-0.77518	-0.74661	0.350471	-0.0327422	-0.446343	-0.77518	0.649742	-0.77518	-0.208608	1.38671	0.514655	0.156125	-0.302172
911	XLOC_003623	FRAY2_DICDI Serine/threonine-protein kinase fray2 {ECO:0000250|UniProtKB:O61125, ECO:0000312|EMBL:EAL69242.1}	STRG.535.4	-0.133291	-0.0879668	-0.100187	-0.157207	-0.122172	-0.122172	-0.154373	-0.0193169	0.0213609	0.0138207	0.192539	-0.105652	0.266317	0.0910935	0.0350831	0.192539	0.202523	0.216823	-0.0852651	-0.144496
Serial no.	XLOC ID	Gene description	Gene 4	C2	C1	C3	S2	S1	S3	SH2	SH3	SL1	SL2	SHL1	SHL3	SHL2	HL1	HL2	HL3	L2	L1	H2	H3
143	XLOC_003799	SF2/ASF-like splicing modulator (SRP30)	AT1G09140.1	-3.13279	-2.88744	-3.00559	-2.64544	-2.66469	-2.85419	0.843302	0.865095	1.61533	1.59588	1.53413	1.53056	1.57269	1.59168	1.68186	1.60177	1.11052	1.10357	0.285038	0.258705
4784	XLOC_003799	AOP2V_ARATH 2-oxoglutarate-dependent dioxygenase AOP2	AT1G09140.3	-1.38424	-1.21161	-1.66009	-1.40646	-1.59283	-1.3085	-0.0648633	0.178373	0.459844	0.431111	1.31355	1.42649	1.42417	1.2323	1.28257	1.50811	0.372098	0.361293	-0.578595	-0.782732
2199	XLOC_003799	P2C49_ARATH Probable protein phosphatase 2C 49	STRG.871.1	-1.07482	-1.01455	-1.03948	-1.08632	-1.08632	-0.971284	-0.381445	-0.120625	0.418558	0.106508	0.527686	0.955627	0.719801	0.983729	0.71691	0.503926	0.983385	1.39317	-0.0359894	-0.498472
3046	XLOC_003799	DNAJ_METMZ Chaperone protein DnaJ {ECO:0000255|HAMAP-Rule:MF_01152}	STRG.871.4	-1.64133	-1.86446	-2.02538	-1.88788	-1.57121	-1.50735	0.0186621	0.0412237	0.80203	0.925273	0.683026	0.859216	0.752616	0.818401	1.1511	0.914785	1.31589	1.02163	0.549204	0.644552
Serial no.	XLOC ID	Gene description	Gene 5	C2	C1	C3	S2	S1	S3	SH2	SH3	SL1	SL2	SHL1	SHL3	SHL2	HL1	HL2	HL3	L2	L1	H2	H3
1974	XLOC_003907	PKP4_ARATH Plastidial pyruvate kinase 4, chloroplastic	AT1G10970.2	-0.904233	-1.14571	-0.895963	-0.732422	-0.717078	-0.893217	-0.524173	-0.40092	-0.0412626	-0.134777	1.62654	1.68205	1.63872	1.30342	1.39893	1.30384	-0.470849	-0.53178	-0.774758	-0.786358
4854	XLOC_003907	AB11B_ARATH ABC transporter B family member 11	STRG.1063.2	-0.559954	-0.54677	-0.690568	-0.707235	-0.769319	-0.391397	-0.628736	-0.579959	-0.213451	-0.313571	1.67019	1.70525	1.65397	1.0639	0.930868	1.2014	-0.773701	-0.639692	-0.668982	-0.742231
Serial no.	XLOC ID	Gene description	Gene 6	C2	C1	C3	S2	S1	S3	SH2	SH3	SL1	SL2	SHL1	SHL3	SHL2	HL1	HL2	HL3	L2	L1	H2	H3
3391	XLOC_005026	NEP2_NEPGR Aspartic proteinase nepenthesin-2	AT1G35730.2	-0.458441	-0.446034	-0.493477	-0.435094	-0.517797	-0.436457	-0.426943	-0.378982	-0.432372	-0.335104	0.962986	1.08533	0.826464	1.14258	1.11633	0.756614	-0.349155	-0.397445	-0.398772	-0.384233
4521	XLOC_005026	AGL16_ARATH Agamous-like MADS-box protein AGL16	STRG.3409.3	-0.225534	-0.225534	-0.225534	-0.201215	-0.201215	-0.225534	-0.225534	-0.225534	-0.168951	-0.211179	0.618449	0.482874	0.518627	0.450733	0.296521	0.563569	-0.145559	-0.19838	-0.225534	-0.225534
Serial no.	XLOC ID	Gene description	Gene 7	C2	C1	C3	S2	S1	S3	SH2	SH3	SL1	SL2	SHL1	SHL3	SHL2	HL1	HL2	HL3	L2	L1	H2	H3
1482	XLOC_005205	iron ion binding / oxidoreductase, acting on paired donors, with incorporation or reduction of molecular oxygen, 2-oxoglutarate as one donor, and incorporation of one atom each of oxygen into both donors	AT1G48700.1	-2.0922	-1.92099	-1.92227	-1.95469	-1.88931	-1.83036	0.0818911	0.337822	0.892576	0.739479	1.57966	1.81075	1.73451	1.46485	1.46607	1.6598	0.286316	0.638336	-0.62231	-0.459927
3376	XLOC_005205	STIP2_ARATH Septin and tuftelin-interacting protein 1 homolog 2	AT1G48700.2	-0.439701	-0.300886	-0.25828	-0.439701	-0.300886	-0.439701	-0.216896	-0.439701	-0.0914684	-0.439701	0.955362	1.20784	0.979299	0.671331	0.323286	0.550891	-0.246875	-0.439701	-0.439701	-0.194814
4262	XLOC_005205	SC23E_ARATH Protein transport protein SEC23 E {ECO:0000303|PubMed:27317568}	AT1G48700.3	-1.76407	-1.95816	-1.77674	-1.95816	-1.95816	-1.71571	-0.244465	0.136413	0.456245	0.623913	1.95468	1.84507	2.00836	1.82425	2.195	2.02196	-0.146279	0.332558	-0.803707	-1.07298
Serial no.	XLOC ID	Gene description	Gene 8	C2	C1	C3	S2	S1	S3	SH2	SH3	SL1	SL2	SHL1	SHL3	SHL2	HL1	HL2	HL3	L2	L1	H2	H3
55	XLOC_005378	26.5 kDa class I small heat shock protein-like (HSP26.5-P)	AT1G52560.1	-0.590955	-0.624122	-0.680706	-0.749418	-0.725687	-0.692835	-0.12969	-0.122646	1.57364	1.65272	-0.241051	-0.0766342	0.154561	-0.141648	0.0198374	-0.230208	1.03053	0.976243	-0.241051	-0.606168
2188	XLOC_005378	26.5 kDa class I small heat shock protein-like (HSP26.5-P)	AT1G52560.2	-3.88009	-4.05258	-3.73992	-4.05258	-4.05258	-4.05258	-1.22476	-1.10473	2.32042	1.99646	4.8816	4.95827	4.94857	3.87425	3.9371	3.91384	0.254556	0.274244	-2.35792	-2.84157
Serial no.	XLOC ID	Gene description	Gene 9	C2	C1	C3	S2	S1	S3	SH2	SH3	SL1	SL2	SHL1	SHL3	SHL2	HL1	HL2	HL3	L2	L1	H2	H3
6275	XLOC_005837	SBT23_ARATH Subtilisin-like protease SBT2.3 {ECO:0000303|PubMed:16193095}	AT1G63010.6	-0.0916643	-0.0407403	-0.104059	-0.125377	-0.16768	-0.316939	-0.316939	-0.316939	-0.316939	-0.148297	1.02505	0.186918	0.964611	0.348454	0.0176291	0.430663	-0.316939	-0.316939	-0.0769302	-0.316939
3357	XLOC_005837	BZP17_ARATH bZIP transcription factor 17 {ECO:0000303|PubMed:11906833}	STRG.5048.3	-0.240284	-0.5501	-0.270538	-0.522532	-0.580572	-0.442854	-0.218924	-0.174446	0.134913	-0.364284	0.748917	0.924434	0.769971	0.997662	0.616212	0.582228	-0.151391	-0.154914	-0.238414	-0.865087
Serial no.	XLOC ID	Gene description	Gene 10	C2	C1	C3	S2	S1	S3	SH2	SH3	SL1	SL2	SHL1	SHL3	SHL2	HL1	HL2	HL3	L2	L1	H2	H3
3381	XLOC_006004	NLP8_ARATH Protein NLP8	AT1G66410.3	-0.244969	-0.286115	-0.360593	-0.493613	-0.265395	-0.3173	-0.509415	-0.438118	-0.394427	-0.342553	1.08435	0.988967	0.963626	1.00611	0.601655	1.08785	-0.293392	-0.445193	-0.652969	-0.688505
5479	XLOC_006004	SAMC1_ARATH S-adenosylmethionine carrier 1, chloroplastic/mitochondrial	AT1G66410.4	-0.315551	-0.787283	-0.44184	-0.814523	-0.627783	-0.762442	-0.680506	-0.763389	-0.250998	-0.119002	0.597442	0.841966	0.768801	1.10754	1.32039	0.944759	0.0832378	0.17067	-0.254324	-0.0171641
Serial no.	XLOC ID	Gene description	Gene 11	C2	C1	C3	S2	S1	S3	SH2	SH3	SL1	SL2	SHL1	SHL3	SHL2	HL1	HL2	HL3	L2	L1	H2	H3
2068	XLOC_006475	LAF3_ARATH Protein LONG AFTER FAR-RED 3 {ECO:0000303|PubMed:14645728}	STRG.6385.1	-0.650642	-0.745553	-0.745553	-0.745553	-0.651993	-0.63052	-0.745553	-0.745553	-0.0178507	-0.643903	1.94486	1.44031	1.62489	1.51658	1.32895	1.04855	-0.540161	-0.550206	-0.745553	-0.745553
1483	XLOC_006475	UVR8_ARATH Ultraviolet-B receptor UVR8 {ECO:0000303|PubMed:12226503}	STRG.6385.4	-2.12141	-2.12359	-1.92958	-2.34271	-2.01824	-1.68498	0.0973925	0.0704166	1.07352	0.726072	1.4481	1.73875	1.79736	1.68415	1.77665	1.76629	0.33822	0.174531	0.0186213	-0.489564
4851	XLOC_006475	HSD5_ARATH 11-beta-hydroxysteroid dehydrogenase-like 5	STRG.6385.5	-0.795819	-0.795819	-0.795819	-0.795819	-0.443061	-0.670168	-0.0345338	-0.508938	-0.255792	-0.24295	1.65967	1.31555	1.31555	1.02303	1.00202	1.13511	-0.543646	-0.472737	-0.55581	-0.540016
Serial no.	XLOC ID	Gene description	Gene 12	C2	C1	C3	S2	S1	S3	SH2	SH3	SL1	SL2	SHL1	SHL3	SHL2	HL1	HL2	HL3	L2	L1	H2	H3
5983	XLOC_007392	FIO1 (FIONA1); methyltransferase	AT2G21070.2	-0.505854	-0.505854	-0.505854	-0.505854	-0.505854	-0.505854	-0.505854	-0.404204	-0.18162	0.237445	1.08869	0.96299	1.23788	1.30518	1.30232	0.715714	-0.505854	-0.505854	-0.505854	-0.505854
3384	XLOC_007392	TTL3_ARATH Inactive TPR repeat-containing thioredoxin TTL3 {ECO:0000303|PubMed:16998088}	AT2G21070.3	-0.62762	-0.605822	-0.517962	-0.376301	-0.0943624	-0.447209	-0.131837	0.21135	-0.220152	0.22053	0.88221	0.929158	0.954136	0.685772	0.384682	0.695132	-0.555336	-0.280383	-0.406601	-0.699383
Serial no.	XLOC ID	Gene description	Gene 13	C2	C1	C3	S2	S1	S3	SH2	SH3	SL1	SL2	SHL1	SHL3	SHL2	HL1	HL2	HL3	L2	L1	H2	H3
1278	XLOC_008122	U73C6_ARATH UDP-glycosyltransferase 73C6	AT2G35840.3	1.41216	1.15717	1.3789	0.832047	1.1004	1.16411	0.129457	-0.119851	-0.129249	-0.325941	-0.977246	-1.26666	-0.834352	-0.970473	-0.800924	-0.995179	-0.427215	-0.647194	0.111614	0.208434
90	XLOC_008122	HSP7Q_ARATH Heat shock 70 kDa protein 16	AT2G35840.4	0.457097	0.624951	0.311863	0.270059	0.287625	0.242703	0.568588	0.461231	0.41935	0.422534	-0.678441	-0.603134	-0.756696	-0.721131	-0.821755	-0.676169	0.218906	0.320691	0.281209	0.149714
Serial no.	XLOC ID	Gene description	Gene 14	C2	C1	C3	S2	S1	S3	SH2	SH3	SL1	SL2	SHL1	SHL3	SHL2	HL1	HL2	HL3	L2	L1	H2	H3
198	XLOC_008527	BOR4_ARATH Boron transporter 4	AT2G43500.9	-0.684831	-0.568466	-0.684831	-0.684831	-0.557858	-0.547327	-0.684831	0.153516	-0.15476	0.0584687	1.59791	1.01738	1.75559	0.75293	0.479863	0.887574	-0.103721	-0.430237	-0.684831	-0.684831
5457	XLOC_008527	HHP4_ARATH Heptahelical transmembrane protein 4	AT2G43500.10	-0.523912	-0.523912	-0.419575	-0.523912	-0.352705	-0.523912	-0.383788	-0.314771	0.272686	-0.0995274	1.53925	0.972806	0.455748	0.164044	0.417945	0.856817	-0.0877502	-0.0540261	-0.347589	-0.523912
4855	XLOC_008527	AB11B_ARATH ABC transporter B family member 11	AT2G43500.11	-0.541811	-0.472873	-0.601166	-0.541811	-0.601166	-0.496829	-0.089192	-0.601166	-0.601166	-0.379598	0.823219	1.49206	1.84271	1.15628	0.808089	0.7729	-0.2271	-0.601166	-0.601166	-0.539044
780	XLOC_008527	WDL7_ARATH Protein WVD2-like 7 {ECO:0000305}	STRG.10463.9	-0.611616	-0.431408	-0.306504	-0.47088	-0.89743	-0.879613	-0.0991344	-0.360109	0.277832	-0.696904	1.71294	1.52643	1.51519	1.64152	1.52982	0.917588	-0.474394	-0.180608	-0.515076	-0.823854
3936	XLOC_008527	SDA1_NEMVE Protein SDA1 homolog	STRG.10463.14	-0.431237	-0.363109	-0.352501	-0.479474	-0.479474	-0.420118	-0.291706	-0.203275	0.203998	0.367722	0.751344	0.924885	0.864787	0.718392	0.115075	0.0505972	-0.148342	-0.0390528	-0.418734	-0.369779
Serial no.	XLOC ID	Gene description	Gene 15	C2	C1	C3	S2	S1	S3	SH2	SH3	SL1	SL2	SHL1	SHL3	SHL2	HL1	HL2	HL3	L2	L1	H2	H3
3364	XLOC_009386	CML12_ARATH Calmodulin-like protein 12 {ECO:0000303|Ref.7}	STRG.8147.2	-0.54285	-0.437172	-0.54285	-0.54285	-0.54285	-0.54285	0.0949918	-0.00779263	-0.00282295	-0.0740063	0.620004	1.20647	0.586763	0.700819	0.599236	0.891711	-0.255969	-0.487655	-0.35635	-0.363976
2154	XLOC_009386	SAC9_ARATH Probable phosphoinositide phosphatase SAC9	STRG.8147.5	-4.1624	-4.16149	-4.05015	-4.02983	-4.11291	-4.16285	0.945944	0.897566	1.68755	1.62324	3.57768	3.61827	3.59229	2.98827	3.01848	2.97871	0.653744	0.631404	-0.755873	-0.777647
Serial no.	XLOC ID	Gene description	Gene 16	C2	C1	C3	S2	S1	S3	SH2	SH3	SL1	SL2	SHL1	SHL3	SHL2	HL1	HL2	HL3	L2	L1	H2	H3
3379	XLOC_009607	NLP8_ARATH Protein NLP8	AT2G24680.5	-0.516523	-0.482057	-0.517919	-0.564759	-0.459081	-0.406422	-0.275515	-0.0855286	-0.128597	-0.343191	0.632477	1.3122	0.945696	0.758323	0.329768	0.731551	-0.190693	-0.074189	-0.345668	-0.319872
4497	XLOC_009607	SG1_ARATH protein SLOW GREEN 1, chloroplastic {ECO:0000303|PubMed:24420572}	AT2G24680.6	-0.345177	-0.232493	-0.393413	-0.393413	-0.393413	-0.323024	-0.253289	-0.279713	-0.176803	-0.026042	0.55444	0.753894	0.813855	0.498006	0.64783	0.81323	-0.0842369	-0.393413	-0.393413	-0.393413
5463	XLOC_009607	ERD10_ARATH Dehydrin ERD10	AT2G24680.7	-0.685438	-0.561855	-0.653536	-0.581386	-0.606441	-0.683215	-0.0398478	-0.115758	0.538225	0.327848	1.16095	0.336091	1.26793	0.643813	0.206619	0.481394	-0.0591747	-0.0941862	-0.56902	-0.313014
Serial no.	XLOC ID	Gene description	Gene 17	C2	C1	C3	S2	S1	S3	SH2	SH3	SL1	SL2	SHL1	SHL3	SHL2	HL1	HL2	HL3	L2	L1	H2	H3
1232	XLOC_010435	AP2 domain-containing transcription factor, putative (DRE2B)	AT2G40340.1	-0.400982	-0.400982	-0.400982	-0.400982	-0.400982	-0.400982	-0.400982	-0.400982	-0.400982	-0.400982	2.35134	2.34834	2.11629	0.599739	-0.400982	-0.400982	-0.400982	-0.400982	-0.400982	-0.400982
3355	XLOC_010435	FBL37_ARATH F-box/LRR-repeat protein At2g40920	AT2G40340.2	-0.539286	-0.491049	-0.457946	-0.434949	-0.400471	-0.434949	-0.448432	-0.539286	-0.238283	-0.370644	1.15493	1.2726	1.08925	0.666732	0.374513	0.908029	-0.123527	-0.173033	-0.420262	-0.393934
6438	XLOC_010435	SNC1_ARATH Protein SUPPRESSOR OF npr1-1, CONSTITUTIVE 1 {ECO:0000303|PubMed:14576290}	AT2G40340.3	-0.758206	-0.918383	-0.757228	-1.11603	-0.919476	-1.11854	-0.095498	-0.0601002	0.336889	0.0750447	0.490494	1.15694	1.04789	1.29367	1.04789	1.25639	0.113504	-0.00103768	-0.591218	-0.482996
2983	XLOC_010435	FDL47_ARATH F-box/FBD/LRR-repeat protein At5g22700	AT2G40340.4	-0.627562	-0.628892	-0.607754	-0.511369	-0.745257	-0.64092	-0.533622	-0.594697	-0.456013	-0.244455	1.30368	1.59474	1.08297	1.22043	1.03169	0.897213	-0.172852	-0.141186	-0.626233	-0.599906
4007	XLOC_010435	PRP2_MEDTR Repetitive proline-rich cell wall protein 2	AT2G40340.6	-0.617305	-0.853644	-0.65201	-0.609975	-0.692724	-0.783255	-0.575065	-0.60026	-0.663345	-0.544468	1.30824	1.59737	1.2164	1.15986	1.15964	1.75989	0.445601	-0.0446414	-0.502016	-0.708293
Serial no.	XLOC ID	Gene description	Gene 18	C2	C1	C3	S2	S1	S3	SH2	SH3	SL1	SL2	SHL1	SHL3	SHL2	HL1	HL2	HL3	L2	L1	H2	H3
3346	XLOC_011288	calcium-binding EF hand family protein	AT3G10300.1	-0.677045	-0.677045	-0.572709	-0.495625	-0.296316	-0.539542	-0.261287	-0.411608	-0.295208	-0.508403	0.85851	0.847018	1.35082	0.818138	0.771856	1.12204	-0.30298	-0.00168107	-0.185449	-0.543482
4562	XLOC_011288	CALS6_ARATH Putative callose synthase 6	AT3G10300.6	-0.159553	-0.221603	-0.534981	-0.361187	-0.361187	-0.336214	-0.350919	-0.0292178	0.0852795	-0.3983	0.758512	0.725741	0.634226	0.750916	0.962115	0.778917	-0.0763719	-0.108687	-0.496745	-0.584916
Serial no.	XLOC ID	Gene description	Gene 19	C2	C1	C3	S2	S1	S3	SH2	SH3	SL1	SL2	SHL1	SHL3	SHL2	HL1	HL2	HL3	L2	L1	H2	H3
4133	XLOC_012141	protein kinase family protein	AT3G26700.1	0.72244	0.644727	0.78623	0.394303	0.958372	0.5376	-0.422911	-0.422911	0.431483	-0.422911	-0.422911	-0.422911	-0.422911	-0.422911	-0.422911	-0.422911	-0.422911	-0.422911	0.251549	-0.074679
4850	XLOC_012141	HSD5_ARATH 11-beta-hydroxysteroid dehydrogenase-like 5	AT3G26700.4	-0.651243	-0.651243	-0.651243	-0.651243	-0.651243	-0.651243	-0.0566949	-0.651243	-0.651243	-0.271623	1.31556	1.4188	1.89299	1.18225	0.830055	1.24677	-0.636888	-0.408793	-0.651243	-0.651243
Serial no.	XLOC ID	Gene description	Gene 20	C2	C1	C3	S2	S1	S3	SH2	SH3	SL1	SL2	SHL1	SHL3	SHL2	HL1	HL2	HL3	L2	L1	H2	H3
3358	XLOC_014308	BZP17_ARATH bZIP transcription factor 17 {ECO:0000303|PubMed:11906833}	AT3G19830.4	-0.555797	-0.394877	-0.364234	-0.428824	-0.38459	-0.303624	-0.403938	-0.324365	-0.470372	-0.469013	0.910961	1.26142	0.818825	0.907825	0.798091	0.910961	-0.436773	-0.336706	-0.413057	-0.321909
2517	XLOC_014308	ESD4_ARATH Ubiquitin-like-specific protease ESD4	STRG.13055.2	-1.06215	-1.13391	-1.13391	-1.13391	-1.13391	-1.13391	-0.93365	-0.960141	-0.856518	-0.557626	1.70504	1.19464	1.1512	1.38337	1.64493	2.27358	0.102432	0.466838	-1.13391	-1.13391
Serial no.	XLOC ID	Gene description	Gene 21	C2	C1	C3	S2	S1	S3	SH2	SH3	SL1	SL2	SHL1	SHL3	SHL2	HL1	HL2	HL3	L2	L1	H2	H3
3788	XLOC_014905	TRP3_ARATH Telomere repeat-binding protein 3	AT3G44190.2	-1.07182	-0.992445	-0.975052	-1.36566	-1.20812	-1.70706	-0.56076	-0.666059	-0.25042	-0.62012	1.98306	1.93144	1.92275	1.41226	1.46682	1.5059	0.00120535	0.211731	-0.540328	-0.477329
3389	XLOC_014905	DJC76_ARATH Chaperone protein dnaJ C76, chloroplastic {ECO:0000305}	STRG.14271.2	-0.362029	-0.362029	-0.362029	-0.362029	-0.362029	-0.362029	-0.362029	-0.349102	-0.333459	-0.362029	0.97254	1.07147	0.982232	0.500324	0.607352	0.813017	-0.282053	-0.362029	-0.362029	-0.362029
4528	XLOC_014905	SINA2_ARATH E3 ubiquitin-protein ligase SINAT2 {ECO:0000305}	STRG.14271.3	-0.217754	-0.242073	-0.242073	-0.242073	-0.242073	-0.242073	-0.242073	-0.189658	-0.156649	-0.242073	0.664817	0.613916	0.645452	0.499501	0.790733	-0.0118705	-0.242073	-0.242073	-0.217754	-0.242073
4848	XLOC_014905	Y193_HAEIN Putative esterase/lipase HI_0193	STRG.14271.4	-0.610106	-0.610106	-0.598611	-0.610106	-0.610106	-0.610106	-0.610106	-0.610106	-0.524682	-0.376218	1.636	1.50559	1.57576	1.16305	0.634172	1.44578	-0.542468	-0.427414	-0.610106	-0.610106
Serial no.	XLOC ID	Gene description	Gene 22	C2	C1	C3	S2	S1	S3	SH2	SH3	SL1	SL2	SHL1	SHL3	SHL2	HL1	HL2	HL3	L2	L1	H2	H3
5380	XLOC_015088	SRAC1_BOVIN Protein SERAC1	STRG.14621.2	0.747823	1.31994	1.38247	0.592866	0.621165	0.704092	-0.273577	-0.176879	-0.85854	-0.464769	-0.719894	-1.24453	-0.833604	-0.430981	-0.590424	-0.560159	-0.265813	-0.370165	0.659936	0.761038
2878	XLOC_015088	C3H52_ARATH Zinc finger CCCH domain-containing protein 52	STRG.14621.4	-1.96284	-1.96284	-1.96284	-1.96284	-1.96284	-1.96284	0.199372	0.109954	1.0071	1.00322	1.15884	0.817892	0.998785	1.03662	1.16116	1.19437	1.39204	1.19582	0.328176	0.173682
3047	XLOC_015088	GORK_ARATH Potassium channel GORK	STRG.14621.7	-1.83795	-1.9111	-2.11415	-1.51205	-1.42524	-1.75026	0.370603	0.206239	0.745062	0.930782	0.721506	0.804788	0.784521	1.0511	1.00554	1.11929	1.13775	0.923762	0.282491	0.467333
Serial no.	XLOC ID	Gene description	Gene 23	C2	C1	C3	S2	S1	S3	SH2	SH3	SL1	SL2	SHL1	SHL3	SHL2	HL1	HL2	HL3	L2	L1	H2	H3
3237	XLOC_015398	mitochondrial substrate carrier family protein	AT3G53940.1	-1.00222	-1.05068	-1.14442	-0.654943	-0.751784	-0.677418	-0.387802	-0.471994	-0.173302	-0.183989	1.13566	1.30687	1.21752	1.45467	1.52177	1.59842	-0.294059	-0.422055	-0.655241	-0.365004
4857	XLOC_015398	1A16_ARATH 1-aminocyclopropane-1-carboxylate synthase 6	AT3G53940.2	-0.925482	-0.977994	-0.613905	-0.722233	-0.652092	-0.760229	-0.680145	-0.421501	-0.621656	0.0263521	1.78406	1.64158	1.70299	1.15923	1.07362	0.975239	-0.686228	-0.321064	-0.065807	-0.914729
Serial no.	XLOC ID	Gene description	Gene 24	C2	C1	C3	S2	S1	S3	SH2	SH3	SL1	SL2	SHL1	SHL3	SHL2	HL1	HL2	HL3	L2	L1	H2	H3
4356	XLOC_015679	unknown protein	AT3G59430.2	-0.859347	-0.776644	-0.859347	-0.859347	-0.859347	-0.859347	0.232184	-0.859347	0.238938	0.76077	1.7021	0.794172	1.50354	0.823226	1.65288	1.07158	-0.268625	-0.859347	-0.859347	-0.859347
3361	XLOC_015679	CML12_ARATH Calmodulin-like protein 12 {ECO:0000303|Ref.7}	AT3G59430.4	-0.433362	-0.433362	-0.433362	-0.433362	-0.433362	-0.433362	-0.433362	-0.433362	-0.347937	-0.433362	1.08869	1.09771	1.04276	0.978607	0.818812	0.940704	-0.419006	-0.433362	-0.433362	-0.433362
4344	XLOC_015679	PPR42_ARATH Putative pentatricopeptide repeat-containing protein At1g13800	AT3G59430.6	-0.781417	-0.781417	-0.850355	-0.90971	-0.839321	-0.761753	-0.33343	-0.46929	-0.359795	-0.337306	1.26948	1.651	1.78048	1.44502	1.43597	1.43256	-0.578579	-0.479961	-0.801353	-0.730837
3241	XLOC_015679	VIP2_ARATH Probable NOT transcription complex subunit VIP2	AT3G59430.8	-1.20653	-1.08448	-1.18474	-1.02906	-0.851176	-0.775117	-0.854613	-0.141064	-0.178645	-0.552259	1.30755	1.83979	1.58315	1.47195	1.28664	1.44896	-0.512354	-0.018421	-0.630378	-0.615724
Serial no.	XLOC ID	Gene description	Gene 25	C2	C1	C3	S2	S1	S3	SH2	SH3	SL1	SL2	SHL1	SHL3	SHL2	HL1	HL2	HL3	L2	L1	H2	H3
3864	XLOC_017325	DER1 (DERLIN-1)	AT4G29330.1	-1.6821	-1.58642	-1.73202	-1.74169	-1.73143	-1.82025	0.0781073	0.236216	0.488166	0.56938	1.62987	1.74723	1.77691	1.31238	1.30071	1.38835	0.0920871	0.0921867	-0.171399	-0.246287
5237	XLOC_017325	CCR2_ARATH Cinnamoyl-CoA reductase 2	AT4G29330.2	-1.82141	-1.79544	-1.96669	-2.04013	-1.82793	-1.86523	-0.476108	-0.689977	0.107101	-0.116289	2.51163	2.51224	2.41534	2.41267	2.43993	2.38639	-0.212501	-0.331417	-0.807606	-0.834573
3387	XLOC_017325	PRF4 (PROFILIN 4); actin binding	AT4G29340.1	-0.532522	-0.532522	-0.451183	-0.532522	-0.532522	-0.532522	-0.178635	-0.182025	0.0572411	-0.223346	0.778981	1.09602	1.23428	0.603013	0.673496	0.642523	-0.401591	-0.14516	-0.532522	-0.308482
3348	XLOC_017325	MLO12_ARATH MLO-like protein 12	STRG.19084.1	-0.514893	-0.409214	-0.490573	-0.514893	-0.466656	-0.490573	-0.436283	-0.341125	-0.444503	-0.147521	1.26079	0.874674	0.813944	1.11738	0.940862	0.714695	-0.322067	-0.284689	-0.454153	-0.405198
Serial no.	XLOC ID	Gene description	Gene 26	C2	C1	C3	S2	S1	S3	SH2	SH3	SL1	SL2	SHL1	SHL3	SHL2	HL1	HL2	HL3	L2	L1	H2	H3
4986	XLOC_018080	SNC1_ARATH Protein SUPPRESSOR OF npr1-1, CONSTITUTIVE 1 {ECO:0000303|PubMed:14576290}	STRG.16675.1	-1.51534	-0.965087	-1.27456	-1.24664	-1.56581	-1.34912	-0.149523	-0.15499	0.534139	0.484107	1.37951	1.25365	1.31385	1.16185	1.24832	1.22015	0.226136	0.293602	-0.520529	-0.373735
4853	XLOC_018080	AB11B_ARATH ABC transporter B family member 11	STRG.16675.5	-0.73282	-0.630596	-0.511148	-0.518738	-0.61192	-0.625904	-0.76212	-0.764697	-0.490745	-0.183607	1.64113	1.73279	1.24174	0.945725	1.13901	1.08566	-0.300234	-0.582078	-0.357415	-0.714026
24	XLOC_018080	VAD1_ARATH Protein VASCULAR ASSOCIATED DEATH 1, chloroplastic {ECO:0000303|PubMed:15269331}	STRG.16675.6	-0.668072	0.321794	0.259445	0.54294	0.403004	0.530422	0.162994	0.29762	-0.668072	-0.668072	0.6194	-0.668072	-0.668072	1.00367	-0.109315	0.426164	-0.668072	0.284262	-0.0659003	-0.668072
Serial no.	XLOC ID	Gene description	Gene 27	C2	C1	C3	S2	S1	S3	SH2	SH3	SL1	SL2	SHL1	SHL3	SHL2	HL1	HL2	HL3	L2	L1	H2	H3
3390	XLOC_019807	DJC76_ARATH Chaperone protein dnaJ C76, chloroplastic {ECO:0000305}	AT5G01490.2	-0.526856	-0.61806	-0.444755	-0.607026	-0.653096	-0.585208	-0.137388	0.123329	-0.0120229	-0.15536	0.910909	0.988432	0.734011	0.861122	1.196	0.433616	-0.390535	-0.236995	-0.415584	-0.464535
4800	XLOC_019807	mitochondrial substrate carrier family protein	AT5G01500.1	0.648877	0.431786	0.597307	1.03635	1.05435	1.0953	0.123016	0.482489	-0.138059	-0.311631	0.200502	-0.0719282	-0.0478901	-0.864879	-0.795786	-1.31481	-0.861771	-0.775907	-0.300018	-0.187293
4898	XLOC_019807	zinc finger (C3HC4-type RING finger) family protein	AT5G01520.2	-1.15132	-0.797434	-0.981397	-1.15132	-1.15132	-0.961023	-0.917434	0.0739532	0.5937	0.130228	1.74631	1.32454	1.47722	0.67731	0.304433	0.834543	0.229408	0.885357	-0.723716	-0.442031
Serial no.	XLOC ID	Gene description	Gene 28	C2	C1	C3	S2	S1	S3	SH2	SH3	SL1	SL2	SHL1	SHL3	SHL2	HL1	HL2	HL3	L2	L1	H2	H3
5917	XLOC_019990	bZIP protein	AT5G04840.1	-1.39502	-1.50968	-1.34197	-1.38903	-1.27178	-1.52039	-0.0657338	-0.238884	0.856065	0.794311	1.51809	1.64255	1.6842	1.15895	1.19423	1.22315	0.0292091	0.178029	-0.786801	-0.75949
5460	XLOC_019990	ERD10_ARATH Dehydrin ERD10	AT5G04840.2	-0.646273	-0.57451	-0.541936	-0.575884	-0.646273	-0.646273	-0.292385	-0.285628	0.0726915	-0.114205	1.44458	1.34287	1.07401	1.147	0.5827	0.537055	-0.0374636	0.00265273	-0.353491	-0.489229
3371	XLOC_019990	C93A1_SOYBN 3,9-dihydroxypterocarpan 6A-monooxygenase	STRG.20609.1	-0.458468	-0.35279	-0.388079	-0.458468	-0.458468	-0.458468	-0.458468	-0.458468	0.0103757	-0.356818	1.15553	1.18262	0.916154	1.04335	0.376647	0.576452	-0.458468	-0.377129	-0.228265	-0.348773
Serial no.	XLOC ID	Gene description	Gene 29	C2	C1	C3	S2	S1	S3	SH2	SH3	SL1	SL2	SHL1	SHL3	SHL2	HL1	HL2	HL3	L2	L1	H2	H3
814	XLOC_020544	SCP3_ARATH Serine carboxypeptidase-like 3	STRG.21767.2	-0.594903	-0.594903	-0.594903	-0.594903	-0.594903	-0.394524	-0.372098	-0.164082	-0.10536	-0.214297	0.967279	0.771909	1.24988	1.25829	0.943415	0.72298	-0.594903	-0.309169	-0.594903	-0.594903
3382	XLOC_020544	NLP8_ARATH Protein NLP8	STRG.21767.3	-0.306529	-0.144622	-0.399714	-0.461963	-0.549823	-0.400933	-0.364804	-0.313399	-0.643384	-0.487634	1.0747	1.10035	0.723428	0.39224	0.895155	1.1453	-0.380349	-0.193426	-0.242846	-0.44175
Serial no.	XLOC ID	Gene description	Gene 30	C2	C1	C3	S2	S1	S3	SH2	SH3	SL1	SL2	SHL1	SHL3	SHL2	HL1	HL2	HL3	L2	L1	H2	H3
4376	XLOC_021961	SPDS3 (SPERMIDINE SYNTHASE 3); spermidine synthase/ spermine synthase	AT5G53120.1	-2.05055	-1.90529	-1.85107	-1.48512	-1.32605	-1.41398	0.548017	0.784028	1.65623	1.61117	1.14843	0.965602	1.05746	0.615796	0.567611	0.760768	0.964088	0.833806	-0.680982	-0.799958
5808	XLOC_021961	SPDS3 (SPERMIDINE SYNTHASE 3); spermidine synthase/ spermine synthase	AT5G53120.2	-1.50496	-1.53837	-1.21073	-1.03908	-1.09151	-1.28402	0.219118	0.329352	0.964363	1.368	1.18508	0.848618	0.824817	0.338581	0.715432	0.502004	0.444966	0.407335	-0.307089	-0.171903
4005	XLOC_021961	SPDS3 (SPERMIDINE SYNTHASE 3); spermidine synthase/ spermine synthase	AT5G53120.5	-1.71868	-2.21533	-3.06996	-0.831371	-1.3897	-1.11607	1.3828	0.487977	1.62605	1.77597	0.106913	1.6028	0.943515	0.63201	1.17566	0.0123459	-0.330862	0.94428	-0.142066	0.123735
4856	XLOC_021961	PP16_ARATH Serine/threonine-protein phosphatase PP1 isozyme 6 {ECO:0000305}	AT5G53120.6	-0.873249	-0.873249	-0.79191	-0.735746	-0.873249	-0.873249	-0.261605	-0.267281	-0.414867	0.377106	1.59299	1.58487	1.37133	1.30976	0.82319	1.27406	-0.457491	-0.474899	-0.764892	-0.671615
1578	XLOC_021961	KPK1_ARATH Serine/threonine-protein kinase AtPK1/AtPK6 {ECO:0000303|PubMed:7912697}	AT5G53120.7	-0.312112	-0.84717	-0.84717	-0.351475	-0.84717	-0.313108	-0.244048	-0.60472	-0.593786	0.141969	1.49026	1.25515	0.635678	0.915392	0.64699	0.69484	-0.0681203	-0.120339	0.00322951	-0.634289
1295	XLOC_021961	MBR2_ARATH E3 ubiquitin-protein ligase MBR2	STRG.24626.2	-0.880811	-0.435085	-0.880811	-0.301631	-0.635924	-0.494552	-0.234649	0.111957	0.928191	-0.00110563	1.06592	0.343229	1.30093	0.582811	0.798612	0.526813	-0.454278	0.182001	-0.640802	-0.880811
Serial no.	XLOC ID	Gene description	Gene 31	C2	C1	C3	S2	S1	S3	SH2	SH3	SL1	SL2	SHL1	SHL3	SHL2	HL1	HL2	HL3	L2	L1	H2	H3
3109	XLOC_022121	HSP81-3; ATP binding / unfolded protein binding	AT5G56010.1	-1.68963	-1.71326	-1.65106	-1.50517	-1.54489	-1.64224	0.174167	0.161982	0.0704572	0.0944007	2.00106	2.10658	2.00015	1.5557	1.57828	1.55935	-0.143865	-0.100067	-0.678641	-0.6333
4213	XLOC_022121	HSP81-2 (HEAT SHOCK PROTEIN 81-2); ATP binding	AT5G56030.1	-2.57816	-2.56816	-2.3654	-2.34476	-2.46358	-2.45255	-0.0070591	0.0964183	0.551475	0.521738	2.7274	2.7612	2.79012	2.43156	2.50282	2.47554	-0.023081	0.0542948	-1.02995	-1.07987
3305	XLOC_022121	TOL5_ARATH TOM1-like protein 5 {ECO:0000305}	AT5G56030.2	-3.39245	-3.57682	-3.33633	-3.35443	-3.45646	-3.10034	0.244151	-0.566756	0.255438	0.60634	4.58502	4.56738	4.44638	4.03721	4.07922	4.04158	-0.270767	-0.775155	-1.27607	-1.25715
3343	XLOC_022121	M3K5G_ARATH Mitogen-activated protein kinase kinase kinase 5 {ECO:0000303|PubMed:27679653}	STRG.24929.11	-0.583273	-0.466909	-0.489713	-0.583273	-0.583273	-0.478937	-0.418487	-0.191506	-0.168597	-0.0937304	0.704199	1.25063	0.745563	0.854487	0.865628	1.03026	-0.107151	-0.400581	-0.364182	-0.521152
4209	XLOC_022121	PRP2_MEDTR Repetitive proline-rich cell wall protein 2	STRG.24929.12	-2.4765	-2.46939	-2.47975	-2.24119	-2.30662	-2.34623	0.161066	0.264901	0.608764	0.465587	2.5085	2.7335	2.63584	2.2913	2.27292	2.30823	-0.149754	-0.0388316	-0.88083	-0.861529
3690	XLOC_022121	SIEL_ARATH Protein SIEL {ECO:0000303|PubMed:21924907}	STRG.24929.5	-2.14671	-1.9594	-1.91482	-1.85162	-1.80907	-2.10101	0.316597	0.347432	0.538978	0.503091	2.04476	2.18916	1.99037	1.71783	1.68847	1.70496	0.0890548	0.117	-0.823154	-0.641931
3284	XLOC_022121	PGAP3_MOUSE Post-GPI attachment to proteins factor 3	STRG.24929.7	-0.917798	-1.2885	-1.27513	-1.5152	-1.66412	-1.63229	0.290251	-0.226301	-0.50496	-0.551326	2.0838	2.44355	2.40948	1.94038	1.95256	1.7859	-0.630327	-0.824938	-0.632293	-1.24273
5234	XLOC_022121	CCR2_ARATH Cinnamoyl-CoA reductase 2	STRG.24929.9	-2.19004	-2.12423	-2.09768	-2.10224	-1.93213	-1.8828	0.149079	-0.0633087	0.198791	0.100316	2.66229	2.68084	2.52583	2.14454	2.0698	2.09993	-0.21082	-0.260146	-0.976856	-0.791154
Serial no.	XLOC ID	Gene description	Gene 32	C2	C1	C3	S2	S1	S3	SH2	SH3	SL1	SL2	SHL1	SHL3	SHL2	HL1	HL2	HL3	L2	L1	H2	H3
2507	XLOC_022555	ATATH13; transporter	AT5G64940.2	0.852702	0.820476	0.837912	1.51275	1.5101	1.53007	1.43718	1.25754	1.70259	1.66427	-3.38937	-3.38937	-3.38937	-2.34043	-2.46299	-2.29513	0.575493	0.558579	0.656513	0.350481
4849	XLOC_022555	Y193_HAEIN Putative esterase/lipase HI_0193	STRG.25829.3	-0.84663	-0.776591	-0.830162	-0.6092	-0.563872	-0.628449	-0.435508	-0.457821	0.0191984	-0.0413792	1.71989	1.69979	1.71351	0.836723	0.911798	0.931917	-0.67998	-0.68985	-0.65479	-0.618596
Serial no.	XLOC ID	Gene description	Gene 33	C2	C1	C3	S2	S1	S3	SH2	SH3	SL1	SL2	SHL1	SHL3	SHL2	HL1	HL2	HL3	L2	L1	H2	H3
6361	XLOC_023309	NIFU2_ARATH NifU-like protein 2, chloroplastic	AT5G14020.5	-0.314729	0.175841	0.487671	-0.314729	-0.314729	0.177893	0.751532	0.69103	-0.314729	0.24794	-0.314729	-0.314729	-0.314729	-0.314729	-0.314729	-0.314729	0.284588	0.243048	-0.314729	0.402481
4847	XLOC_023309	GXM2_ARATH Glucuronoxylan 4-O-methyltransferase 2	AT5G14020.7	-1.16825	-0.548503	-0.742073	-0.904388	-0.895104	-0.700147	-0.336778	-0.494535	-0.23176	-0.126608	1.47157	1.75651	1.60279	1.18514	0.993505	1.05068	-0.0680525	-0.543659	-0.709158	-0.59118
Serial no.	XLOC ID	Gene description	Gene 34	C2	C1	C3	S2	S1	S3	SH2	SH3	SL1	SL2	SHL1	SHL3	SHL2	HL1	HL2	HL3	L2	L1	H2	H3
6163	XLOC_025093	TIL (TEMPERATURE-INDUCED LIPOCALIN); binding / transporter	AT5G58070.1	-2.5305	-2.71722	-2.7171	-2.35909	-2.32946	-2.42999	0.790554	0.7685	1.28139	1.44452	2.10759	2.1131	2.15099	1.46947	1.52381	1.517	0.471566	0.473387	-0.580285	-0.448245
3362	XLOC_025093	CML12_ARATH Calmodulin-like protein 12 {ECO:0000303|Ref.7}	STRG.25124.2	-0.435014	-0.345431	-0.478493	-0.477332	-0.486647	-0.479655	-0.288318	-0.370002	-0.261087	-0.269102	1.07278	0.934801	0.91725	0.685483	0.715749	0.682369	-0.0695665	-0.243215	-0.381903	-0.422669
Serial no.	XLOC ID	Gene description	Gene 35	C2	C1	C3	S2	S1	S3	SH2	SH3	SL1	SL2	SHL1	SHL3	SHL2	HL1	HL2	HL3	L2	L1	H2	H3
2545	XLOC_025555	SNC1_ARATH Protein SUPPRESSOR OF npr1-1, CONSTITUTIVE 1 {ECO:0000303|PubMed:14576290}	AT5G66850.2	-1.24538	-0.863114	-1.12319	-0.965561	-0.771426	-1.27815	-0.273224	0.460506	-0.219765	0.207326	0.848188	1.23649	0.525371	1.11946	1.18653	1.53323	0.0218939	0.0106823	-0.303044	-0.106817
6382	XLOC_025555	Y5064_ARATH CBS domain-containing protein CBSCBSPB5	STRG.26050.3	-1.18659	-1.18659	-1.18659	-1.18659	-1.18659	-1.18659	-1.18659	-1.18659	-0.0883099	-0.207371	1.91489	1.25728	1.91774	1.69095	2.07298	2.16616	0.405085	0.0337353	-1.18659	-0.898531
