# Supplementary material for: Concordant Gene Expression and Alternative Splicing Regulation under Abiotic Stresses in Arabidopsis
Source: Genes (Basel). 2024 May 23;15(6):675. doi: 10.3390/genes15060675 (PMC11202685; doi:10.3390/genes15060675)
Supplement: Supplementary file 1 [file genes-15-00675-s001.zip › Table S4.xlsx]

## Sheet: Sheet1
Table S4. Detailed description of splicing factors with isoforms among those concordantly expressed with one or more DAS gene isoforms within the transcriptome datasets of 10-d-old Arabidopsis thaliana (wild-type Col-0) seedlings exposed to different multifactorial stress combinations. C = control (0 mM NaCl, 21°C, 50 µmol m-2 s-1), S = salt stress (50 mM NaCl, 21°C, 50 µmol m-2 s-1), H = heat st…
				Stress condition
Serial no.	XLOC ID	Gene description	SF1	C2	C1	C3	S2	S1	S3	SH2	SH3	SL1	SL2	SHL1	SHL3	SHL2	HL1	HL2	HL3	L2	L1	H2	H3
3132	XLOC_001540	ANAC13 (Arabidopsis thaliana NAC domain protein 13); transcription factor	AT1G32870.1	-2.46806	-1.95871	-1.8521	-1.59601	-1.94645	-1.84337	-0.192949	-0.18713	1.53231	1.45977	1.881	1.90381	1.85518	1.66056	1.67756	1.64049	0.531484	0.335354	-1.09546	-1.33728
4569	XLOC_001540	S35F1_HUMAN Solute carrier family 35 member F1	AT1G32870.3	-1.56381	-1.91902	-2.34412	-1.66335	-1.15771	-1.51775	0.031977	-0.187542	1.26753	1.25798	1.69755	1.82	1.83553	1.5946	1.55738	1.7051	0.0720196	0.348888	-1.65862	-1.17664
3999	XLOC_001540	PRP2_MEDTR Repetitive proline-rich cell wall protein 2	STRG.3187.3	-1.26248	-1.22634	-1.2981	-1.2981	-1.2981	-1.12817	-0.0183314	-0.265999	1.65703	1.51666	1.25992	1.36456	1.14232	0.520751	0.425677	0.489025	0.449502	0.270419	-1.09021	-1.01004
54	XLOC_001540	CATIN_ARATH Splicing factor Cactin {ECO:0000305}	STRG.3187.4	-0.75427	-0.75427	-0.637905	-0.66071	-0.637905	-0.75427	-0.2232	-0.183828	1.82032	2.00638	-0.521609	-0.250412	-0.25665	-0.183491	0.278536	-0.542699	0.7768	0.823461	-0.535179	-0.655311
Serial no.	XLOC ID	Gene description	SF3	C2	C1	C3	S2	S1	S3	SH2	SH3	SL1	SL2	SHL1	SHL3	SHL2	HL1	HL2	HL3	L2	L1	H2	H3
4313	XLOC_007097	RAVL4_ARATH AP2/ERF and B3 domain-containing transcription factor ARF14	STRG.7610.4	0.148853	0.278246	-0.0487741	-0.0487741	0.45835	0.31318	0.748566	0.0120257	-0.428395	-0.181075	-0.428395	-0.428395	-0.428395	-0.0711245	0.302788	-0.229272	0.198278	0.298436	-0.0377273	-0.428395
93	XLOC_007097	SR45A_ARATH Serine/arginine-rich splicing factor SR45a	STRG.7610.5	0.613384	0.600053	0.263007	0.16599	0.492214	0.381581	0.579	0.760712	0.786102	0.684797	-0.930975	-1.04334	-0.907164	-1.04334	-1.04334	-1.04334	0.031849	0.392287	0.662416	0.194834
Serial no.	XLOC ID	Gene description	SF5	C2	C1	C3	S2	S1	S3	SH2	SH3	SL1	SL2	SHL1	SHL3	SHL2	HL1	HL2	HL3	L2	L1	H2	H3
3353	XLOC_012492	SR30_ARATH Serine/arginine-rich splicing factor SR30	AT3G46490.2	-0.101608	-0.345311	-0.549452	-0.549452	-0.455892	-0.468112	-0.549452	-0.284015	-0.0496698	-0.102666	0.569572	0.840115	0.954406	0.815121	0.886177	0.414022	-0.0143943	-0.249621	-0.549452	-0.210315
3805	XLOC_012492	HAC5_ARATH Histone acetyltransferase HAC5	STRG.14500.2	1.18116	1.07866	1.00534	-0.00249076	0.0366591	0.0994213	-0.572547	-0.720789	-0.647551	-0.560942	-0.240907	-0.286222	-0.358349	-0.380077	0.00533646	-0.0564098	0.0826359	-0.163081	0.0301877	0.12512
1381	XLOC_012492	LRK53_ARATH Probable L-type lectin-domain containing receptor kinase V.3	STRG.14500.3	0.725755	0.372485	0.68482	0.438448	0.515929	0.640859	-0.249508	-0.0989485	-0.249508	-0.249508	-0.249508	-0.249508	-0.249508	-0.131813	-0.249508	-0.146514	-0.0680875	-0.0428649	0.0827702	-0.249508
