# Supplementary material for: Concordant Gene Expression and Alternative Splicing Regulation under Abiotic Stresses in Arabidopsis
Source: Genes (Basel). 2024 May 23;15(6):675. doi: 10.3390/genes15060675 (PMC11202685; doi:10.3390/genes15060675)
Supplement: Supplementary file 1 [file genes-15-00675-s001.zip › Table S5.xlsx]

## Sheet: Table S5
Table S5. Description of loci with regulated DAS or SF gene isoforms in Arabidopsis thaliana (Col-0) in terms of chromosome number and locus location as well as annotated and new isoforms.
Locus	Chromosome no./location	Known isoforms	New isoforms
XLOC_000999	1[+]7285042-7289943	AT1G20920|transcript:AT1G20920.1,AT1G20920|transcript:AT1G20920.3,AT1G20920|transcript:AT1G20920.4,AT1G20920|transcript:AT1G20920.5,AT1G20920|transcript:AT1G20920.6,AT1G20920|transcript:AT1G20920.2,AT1G20920|transcript:AT1G20920.7	STRG.2084.1,STRG.2084.2,STRG.2084.3,STRG.2084.4,STRG.2084.5,STRG.2084.6,STRG.2084.7,STRG.2084.8
XLOC_001540	1[+]11911631-11914816	AT1G32870|transcript:AT1G32870.3,AT1G32870|transcript:AT1G32870.1,AT1G32870|transcript:AT1G32870.2	STRG.3187.1,STRG.3187.2,STRG.3187.5,STRG.3187.3,STRG.3187.4
XLOC_001851	1[+]18013578-18021132	AT1G48725|transcript:AT1G48725.1,AT1G48720|transcript:AT1G48720.1	STRG.3781.1,STRG.3781.5,STRG.3781.2,STRG.3781.3,STRG.3781.4,STRG.3781.6,STRG.3781.7,STRG.3781.8,STRG.3781.9
XLOC_003623	1[-]1766503-1773385	AT1G05870|transcript:AT1G05870.1,AT1G05870|transcript:AT1G05870.5,AT1G05870|transcript:AT1G05870.6,AT1G05870|transcript:AT1G05870.7,AT1G05870|transcript:AT1G05870.8,AT1G05870|transcript:AT1G05870.10,AT1G05870|transcript:AT1G05870.11,AT1G05870|transcript:AT1G05870.2,AT1G05870|transcript:AT1G05870.9,AT1G05870|transcript:AT1G05870.12,AT1G05870|transcript:AT1G05870.3,AT1G05870|transcript:AT1G05870.4,…	STRG.535.1,STRG.535.2,STRG.535.3,STRG.535.4,STRG.535.5,STRG.535.6,STRG.535.7,STRG.535.8,STRG.535.9,STRG.535.10,STRG.535.11,STRG.535.12,STRG.535.13,STRG.535.14,STRG.535.15,STRG.535.16,STRG.535.17,STRG.535.18
XLOC_003799	1[-]2936528-2945976	AT1G09140|transcript:AT1G09140.1,AT1G09140|transcript:AT1G09140.2,AT1G09140|transcript:AT1G09140.3,AT1G09130|transcript:AT1G09130.1,AT1G09130|transcript:AT1G09130.3,AT1G09130|transcript:AT1G09130.2,AT1G09100|transcript:AT1G09100.1	STRG.871.3,STRG.871.2,STRG.871.1,STRG.871.4,STRG.871.5,STRG.871.6,STRG.871.7,STRG.871.10,STRG.871.8,STRG.871.9
XLOC_003907	1[-]3665087-3669935	AT1G10980|transcript:AT1G10980.1,AT1G10970|transcript:AT1G10970.2,AT1G10970|transcript:AT1G10970.1	STRG.1063.1,STRG.1063.3,STRG.1063.2,STRG.1063.4,STRG.1064.1
XLOC_005026	1[-]13227137-13230491	AT1G35730|transcript:AT1G35730.2	STRG.3409.1,STRG.3409.2,STRG.3409.3
XLOC_005205	1[-]18010363-18013257	AT1G48700|transcript:AT1G48700.1,AT1G48700|transcript:AT1G48700.2,AT1G48700|transcript:AT1G48700.3,AT1G48700|transcript:AT1G48700.4,AT1G48700|transcript:AT1G48700.6,AT1G48700|transcript:AT1G48700.5	STRG.3779.1,STRG.3779.2,STRG.3779.3,STRG.3779.4,STRG.3779.5,STRG.3779.7,STRG.3779.6
XLOC_005378	1[-]19574538-19575866	AT1G52560|transcript:AT1G52560.1,AT1G52560|transcript:AT1G52560.2	STRG.4131.1,STRG.4131.2
XLOC_005837	1[-]23347561-23352831	AT1G63010|transcript:AT1G63010.5,AT1G63010|transcript:AT1G63010.4,AT1G63010|transcript:AT1G63010.1,AT1G63010|transcript:AT1G63010.2,AT1G63010|transcript:AT1G63010.6,AT1G63010|transcript:AT1G63010.7,AT1G63010|transcript:AT1G63010.3	STRG.5048.1,STRG.5048.2,STRG.5048.3,STRG.5048.4,STRG.5048.6,STRG.5048.5,STRG.5048.7,STRG.5048.9,STRG.5048.8
XLOC_006004	1[-]24774113-24775984	AT1G66410|transcript:AT1G66410.1,AT1G66410|transcript:AT1G66410.3,AT1G66410|transcript:AT1G66410.4,AT1G66410|transcript:AT1G66410.2	STRG.5384.1,STRG.5384.2,STRG.5384.3,STRG.5384.4
XLOC_006475	1[-]28522514-28526848	AT1G75980|transcript:AT1G75980.2,AT1G75980|transcript:AT1G75980.1,AT1G75990|transcript:AT1G75990.1	STRG.6385.1,STRG.6385.2,STRG.6385.4,STRG.6385.5,STRG.6385.6,STRG.6385.3,STRG.6386.1
XLOC_007097	2[+]5925119-5929902	AT2G14080|transcript:AT2G14080.1,AT2G14080|transcript:AT2G14080.2	STRG.7610.1,STRG.7610.2,STRG.7610.3,STRG.7610.5,STRG.7610.4,STRG.7610.6
XLOC_007392	2[+]9040852-9045651	AT2G21080|transcript:AT2G21080.1,AT2G21070|transcript:AT2G21070.3,AT2G21070|transcript:AT2G21070.2,AT2G21070|transcript:AT2G21070.1	STRG.8221.1,STRG.8221.2,STRG.8221.4,STRG.8221.3,STRG.8221.5
XLOC_008122	2[+]15053483-15057426	AT2G35840|transcript:AT2G35840.1,AT2G35840|transcript:AT2G35840.2,AT2G35840|transcript:AT2G35840.4,AT2G35840|transcript:AT2G35840.3,AT2G35850|transcript:AT2G35850.1	STRG.9748.1,STRG.9748.2,STRG.9748.3,STRG.9748.4,STRG.9748.5,STRG.9748.6
XLOC_008527	2[+]18061716-18066708	AT2G43500|transcript:AT2G43500.1,AT2G43500|transcript:AT2G43500.3,AT2G43500|transcript:AT2G43500.4,AT2G43500|transcript:AT2G43500.5,AT2G43500|transcript:AT2G43500.6,AT2G43500|transcript:AT2G43500.7,AT2G43500|transcript:AT2G43500.2,AT2G43500|transcript:AT2G43500.8,AT2G43500|transcript:AT2G43500.9,AT2G43500|transcript:AT2G43500.10,AT2G43500|transcript:AT2G43500.11	STRG.10463.1,STRG.10463.2,STRG.10463.3,STRG.10463.4,STRG.10463.5,STRG.10463.6,STRG.10463.7,STRG.10463.8,STRG.10463.9,STRG.10463.10,STRG.10463.11,STRG.10463.14,STRG.10463.12,STRG.10463.13
XLOC_009386	2[-]8841776-8851135	AT2G20560|transcript:AT2G20560.1,AT2G20562|transcript:AT2G20562.1,AT2G20550|transcript:AT2G20550.1,AT2G20550|transcript:AT2G20550.2	STRG.8147.1,STRG.8147.3,STRG.8147.4,STRG.8147.2,STRG.8147.6,STRG.8147.5,STRG.8147.7
XLOC_009607	2[-]10493263-10497009	AT2G24680|transcript:AT2G24680.3,AT2G24680|transcript:AT2G24680.4,AT2G24680|transcript:AT2G24680.2,AT2G24680|transcript:AT2G24680.5,AT2G24680|transcript:AT2G24680.6,AT2G24680|transcript:AT2G24680.7,AT2G24680|transcript:AT2G24680.8,AT2G24680|transcript:AT2G24680.1,AT2G24680|transcript:AT2G24680.9	STRG.8601.2,STRG.8601.3,STRG.8601.1,STRG.8601.4,STRG.8601.5,STRG.8601.6,STRG.8601.7,STRG.8601.8,STRG.8601.9
XLOC_010435	2[-]16848160-16856776	AT2G40350|transcript:AT2G40350.2,AT2G40350|transcript:AT2G40350.1,AT2G40360|transcript:AT2G40360.1,AT2G40360|transcript:AT2G40360.2,AT2G40340|transcript:AT2G40340.1,AT2G40340|transcript:AT2G40340.2,AT2G40340|transcript:AT2G40340.3,AT2G40340|transcript:AT2G40340.4,AT2G40340|transcript:AT2G40340.5,AT2G40340|transcript:AT2G40340.6	STRG.10104.1,STRG.10104.2,STRG.10104.3,STRG.10104.4,STRG.10104.6,STRG.10104.5,STRG.10104.7,STRG.10104.8,STRG.10104.9,STRG.10104.10,STRG.10104.11
XLOC_011288	3[+]3186038-3188540	AT3G10300|transcript:AT3G10300.6,AT3G10300|transcript:AT3G10300.3,AT3G10300|transcript:AT3G10300.2,AT3G10300|transcript:AT3G10300.1,AT3G10300|transcript:AT3G10300.4,AT3G10300|transcript:AT3G10300.5	STRG.12048.1,STRG.12048.2,STRG.12048.3,STRG.12048.4,STRG.12048.5
XLOC_012141	3[+]9809582-9812674	AT3G26700|transcript:AT3G26700.1,AT3G26700|transcript:AT3G26700.2,AT3G26700|transcript:AT3G26700.3,AT3G26700|transcript:AT3G26700.4,AT3G26700|transcript:AT3G26700.5	STRG.13747.1,STRG.13747.2,STRG.13747.3,STRG.13747.4,STRG.13747.5,STRG.13747.6
XLOC_012492	3[+]17115483-17119964	AT3G46490|transcript:AT3G46490.1,AT3G46490|transcript:AT3G46490.2	STRG.14500.1,STRG.14500.2,STRG.14500.3,STRG.14500.4
XLOC_014308	3[-]6884711-6890441	AT3G19830|transcript:AT3G19830.3,AT3G19830|transcript:AT3G19830.1,AT3G19830|transcript:AT3G19830.2,AT3G19830|transcript:AT3G19830.4	STRG.13055.2,STRG.13055.1,STRG.13055.3,STRG.13055.4,STRG.13055.5
XLOC_014905	3[-]15901714-15905387	AT3G44190|transcript:AT3G44190.1,AT3G44190|transcript:AT3G44190.2	STRG.14271.1,STRG.14271.5,STRG.14271.2,STRG.14271.3,STRG.14271.4
XLOC_015088	3[-]17576004-17579577	AT3G47675|transcript:AT3G47675.1,AT3G47680|transcript:AT3G47680.1	STRG.14621.5,STRG.14621.1,STRG.14621.2,STRG.14621.3,STRG.14621.4,STRG.14621.6,STRG.14621.7
XLOC_015398	3[-]19970929-19973769	AT3G53940|transcript:AT3G53940.1,AT3G53940|transcript:AT3G53940.2	STRG.15258.1,STRG.15258.2
XLOC_015679	3[-]21959646-21967078	AT3G59430|transcript:AT3G59430.2,AT3G59430|transcript:AT3G59430.4,AT3G59430|transcript:AT3G59430.5,AT3G59430|transcript:AT3G59430.3,AT3G59430|transcript:AT3G59430.6,AT3G59430|transcript:AT3G59430.7,AT3G59430|transcript:AT3G59430.1,AT3G59430|transcript:AT3G59430.8,AT3G59420|transcript:AT3G59420.1	STRG.15801.1,STRG.15801.2,STRG.15801.4,STRG.15801.3,STRG.15801.5,STRG.15801.6,STRG.15801.7,STRG.15801.8,STRG.15801.11,STRG.15801.10,STRG.15801.9
XLOC_017325	4[+]14444540-14449120	AT4G29330|transcript:AT4G29330.1,AT4G29330|transcript:AT4G29330.2,AT4G29340|transcript:AT4G29340.1	STRG.19084.1,STRG.19084.2,STRG.19084.3,STRG.19084.4,STRG.19084.5,STRG.19084.6
XLOC_018080	4[-]1868783-1876642	AT4G03935|transcript:AT4G03935.1,AT4G03935|transcript:AT4G03935.3,AT4G03935|transcript:AT4G03935.2	STRG.16675.2,STRG.16675.1,STRG.16675.3,STRG.16675.8,STRG.16675.4,STRG.16675.5,STRG.16675.6,STRG.16675.7
XLOC_019807	5[+]195452-208660	AT5G01500|transcript:AT5G01500.1,AT5G01510|transcript:AT5G01510.1,AT5G01520|transcript:AT5G01520.1,AT5G01520|transcript:AT5G01520.2,AT5G01490|transcript:AT5G01490.2,AT5G01490|transcript:AT5G01490.1	STRG.20271.2,STRG.20271.3,STRG.20271.1,STRG.20271.5,STRG.20271.4,STRG.20271.6,STRG.20271.7,STRG.20271.8,STRG.20271.9
XLOC_019990	5[+]1404946-1407962	AT5G04840|transcript:AT5G04840.1,AT5G04840|transcript:AT5G04840.2	STRG.20609.1,STRG.20609.2,STRG.20609.3
XLOC_020544	5[+]5730442-5736695	AT5G17410|transcript:AT5G17410.1,AT5G17410|transcript:AT5G17410.2	STRG.21767.1,STRG.21767.2,STRG.21767.3,STRG.21767.4,STRG.21767.5
XLOC_021961	5[+]21534463-21537816	AT5G53120|transcript:AT5G53120.6,AT5G53120|transcript:AT5G53120.1,AT5G53120|transcript:AT5G53120.2,AT5G53120|transcript:AT5G53120.7,AT5G53120|transcript:AT5G53120.3,AT5G53120|transcript:AT5G53120.4,AT5G53120|transcript:AT5G53120.5	STRG.24626.1,STRG.24626.2,STRG.24626.3,STRG.24626.4,STRG.24626.5,STRG.24626.6,STRG.24626.7,STRG.24626.8,STRG.24626.9
XLOC_022121	5[+]22681238-22689671	AT5G56010|transcript:AT5G56010.1,AT5G56020|transcript:AT5G56020.1,AT5G56020|transcript:AT5G56020.2,AT5G56030|transcript:AT5G56030.1,AT5G56030|transcript:AT5G56030.2	STRG.24929.1,STRG.24929.10,STRG.24929.11,STRG.24929.12,STRG.24929.2,STRG.24929.3,STRG.24929.4,STRG.24929.5,STRG.24929.6,STRG.24929.7,STRG.24929.8,STRG.24929.9,STRG.24929.14,STRG.24929.15,STRG.24929.13,STRG.24929.16,STRG.24929.17
XLOC_022555	5[+]25948954-25958995	AT5G64940|transcript:AT5G64940.1,AT5G64940|transcript:AT5G64940.2,AT5G64950|transcript:AT5G64950.1,AT5G64960|transcript:AT5G64960.1,AT5G64960|transcript:AT5G64960.2	STRG.25829.1,STRG.25829.2,STRG.25829.3,STRG.25829.4
XLOC_023309	5[-]4523421-4526167	AT5G14020|transcript:AT5G14020.1,AT5G14020|transcript:AT5G14020.2,AT5G14020|transcript:AT5G14020.3,AT5G14020|transcript:AT5G14020.4,AT5G14020|transcript:AT5G14020.5,AT5G14020|transcript:AT5G14020.6,AT5G14020|transcript:AT5G14020.7	STRG.21434.1,STRG.21434.2,STRG.21434.3,STRG.21434.4,STRG.21434.5,STRG.21434.6,STRG.21434.7
XLOC_025093	5[-]23494249-23501416	AT5G58050|transcript:AT5G58050.1,AT5G58070|transcript:AT5G58070.1	STRG.25124.1,STRG.25124.2,STRG.25124.3
XLOC_025555	5[-]26695568-26699426	AT5G66850|transcript:AT5G66850.1,AT5G66850|transcript:AT5G66850.2	STRG.26050.1,STRG.26050.2,STRG.26050.3
