# Supplementary material for: Concordant Gene Expression and Alternative Splicing Regulation under Abiotic Stresses in Arabidopsis
Source: Genes (Basel). 2024 May 23;15(6):675. doi: 10.3390/genes15060675 (PMC11202685; doi:10.3390/genes15060675)
Supplement: Supplementary file 1 [file genes-15-00675-s001.zip › Table S6.xlsx]

## Sheet: Sheet1
Table S6. Description of all loci in Arabidopsis thaliana (Col-0) in terms of chromosome number and locus location as well as annotated and new isoforms.
Locus	Chromosome no./location	Annotated isoforms	New isoforms
XLOC_000001	1[+]3631-5899	AT1G01010|transcript:AT1G01010.1	STRG.6.1
XLOC_000002	1[+]21247-21758	-	STRG.9.1
XLOC_000003	1[+]23106-31227	AT1G01046|transcript:at1g01046,AT1G01040|transcript:AT1G01040.1,AT1G01040|transcript:AT1G01040.2	STRG.10.1,STRG.10.2,STRG.10.3,STRG.10.4
XLOC_000004	1[+]32727-33009	AT1G03997|transcript:AT1G03997.1	STRG.13.1
XLOC_000005	1[+]51953-54737	AT1G01110|transcript:AT1G01110.2,AT1G01110|transcript:AT1G01110.1	STRG.18.1,STRG.18.2,STRG.18.3
XLOC_000006	1[+]72339-74096	AT1G01160|transcript:AT1G01160.1,AT1G01160|transcript:AT1G01160.2	STRG.22.1
XLOC_000007	1[+]74435-74683	AT1G04013|transcript:AT1G04013.1	STRG.25.1
XLOC_000008	1[+]75390-76845	AT1G01180|transcript:AT1G01180.1	STRG.1.1
XLOC_000009	1[+]77838-82862	-	STRG.2.1,STRG.2.2
XLOC_000010	1[+]88622-90502	AT1G01210|transcript:AT1G01210.2,AT1G01210|transcript:AT1G01210.3,AT1G01210|transcript:AT1G01210.1	STRG.29.1,STRG.29.3,STRG.29.2,STRG.29.4,STRG.29.5,STRG.29.6
XLOC_000011	1[+]91342-99240	AT1G01230|transcript:AT1G01230.1,AT1G01225|transcript:AT1G01225.1,AT1G01220|transcript:AT1G01220.1,AT1G01220|transcript:AT1G01220.2,AT1G01220|transcript:AT1G01220.3,AT1G01220|transcript:AT1G01220.4,AT1G01220|transcript:AT1G01220.6,AT1G01220|transcript:AT1G01220.5,AT1G01220|transcript:AT1G01220.7,AT1G01220|transcript:AT1G01220.8	STRG.30.1,STRG.30.2,STRG.30.3,STRG.30.4,STRG.30.5,STRG.30.7,STRG.30.6,STRG.30.8,STRG.30.9,STRG.30.10,STRG.30.11
XLOC_000012	1[+]99865-101987	AT1G01240|transcript:AT1G01240.4,AT1G01240|transcript:AT1G01240.1,AT1G01240|transcript:AT1G01240.2,AT1G01240|transcript:AT1G01240.3,AT1G01240|transcript:AT1G01240.5	STRG.32.1,STRG.32.2,STRG.32.3,STRG.32.4,STRG.32.5
XLOC_000013	1[+]108946-111699	AT1G01260|transcript:AT1G01260.3,AT1G01260|transcript:AT1G01260.1,AT1G01260|transcript:AT1G01260.2	STRG.34.1,STRG.34.2,STRG.34.3
XLOC_000014	1[+]112263-113947	AT1G01280|transcript:AT1G01280.1	STRG.35.1
XLOC_000015	1[+]114202-116533	AT1G01290|transcript:AT1G01290.1,AT1G01290|transcript:AT1G01290.2	STRG.36.1,STRG.36.2,STRG.36.3
XLOC_000016	1[+]116784-118845	AT1G01300|transcript:AT1G01300.1	STRG.37.1
XLOC_000017	1[+]120154-121130	AT1G01310|transcript:AT1G01310.1	STRG.38.1
XLOC_000018	1[+]130597-131440	-	STRG.40.1
XLOC_000019	1[+]130736-130858	AT1G01335|transcript:AT1G01335.1	STRG.41.1
XLOC_000020	1[+]136090-138162	AT1G01350|transcript:AT1G01350.1	STRG.43.1,STRG.43.2
XLOC_000021	1[+]138489-139697	AT1G01355|transcript:AT1G01355.2,AT1G01355|transcript:AT1G01355.3,AT1G01355|transcript:AT1G01355.1	STRG.44.2,STRG.44.1
XLOC_000022	1[+]141870-143261	AT1G01360|transcript:AT1G01360.1	STRG.45.1
XLOC_000023	1[+]143489-146600	AT1G01370|transcript:AT1G01370.1,AT1G01370|transcript:AT1G01370.2,AT1G01370|transcript:AT1G01370.3,AT1G01370|transcript:AT1G01370.4	STRG.46.1,STRG.46.2,STRG.46.3,STRG.46.4,STRG.46.5
XLOC_000024	1[+]147043-148014	AT1G01380|transcript:AT1G01380.1,AT1G01380|transcript:AT1G01380.2,AT1G01380|transcript:AT1G01380.3	STRG.47.1,STRG.47.2,STRG.47.4,STRG.47.3
XLOC_000025	1[+]163278-166353	AT1G01448|transcript:AT1G01448.1,AT1G01448|transcript:AT1G01448.2,AT1G01448|transcript:AT1G01448.3	STRG.53.1,STRG.53.2,STRG.53.3,STRG.53.4,STRG.53.5,STRG.53.6
XLOC_000026	1[+]168559-171386	AT1G01460|transcript:AT1G01460.1	STRG.56.1,STRG.57.1
XLOC_000027	1[+]175706-178406	AT1G01480|transcript:AT1G01480.1,AT1G01480|transcript:AT1G01480.2	STRG.59.1,STRG.59.2
XLOC_000028	1[+]185033-187135	AT1G01500|transcript:AT1G01500.1	STRG.61.1
XLOC_000029	1[+]187145-192436	AT1G01510|transcript:AT1G01510.1,AT1G01520|transcript:AT1G01520.1,AT1G01520|transcript:AT1G01520.2,AT1G01520|transcript:AT1G01520.3,AT1G01520|transcript:AT1G01520.4,AT1G01520|transcript:AT1G01520.5	STRG.62.1,STRG.63.1,STRG.63.2,STRG.63.3,STRG.63.4,STRG.63.5,STRG.63.6
XLOC_000030	1[+]195645-198787	AT1G01540|transcript:AT1G01540.2,AT1G01540|transcript:AT1G01540.1	STRG.64.1,STRG.64.2
XLOC_000031	1[+]199527-201775	AT1G01550|transcript:AT1G01550.1,AT1G01550|transcript:AT1G01550.2	STRG.65.1,STRG.65.2
XLOC_000032	1[+]202103-204440	AT1G01560|transcript:AT1G01560.3,AT1G01560|transcript:AT1G01560.2,AT1G01560|transcript:AT1G01560.1,AT1G01560|transcript:AT1G01560.4	STRG.66.1,STRG.66.2,STRG.66.3,STRG.66.4
XLOC_000033	1[+]204935-207642	AT1G01570|transcript:AT1G01570.2	STRG.67.1,STRG.67.2
XLOC_000034	1[+]208995-213082	AT1G01580|transcript:AT1G01580.2	STRG.68.1,STRG.68.2
XLOC_000035	1[+]214150-217734	AT1G01590|transcript:AT1G01590.1	STRG.69.1,STRG.69.2
XLOC_000036	1[+]218834-221286	AT1G01600|transcript:AT1G01600.1	STRG.70.1
XLOC_000037	1[+]228799-230979	AT1G01630|transcript:AT1G01630.1	STRG.73.1
XLOC_000038	1[+]249041-254586	AT1G01695|transcript:AT1G01695.1,AT1G01690|transcript:AT1G01690.2,AT1G01690|transcript:AT1G01690.1,AT1G01690|transcript:AT1G01690.3	STRG.28.1,STRG.28.2,STRG.28.3,STRG.28.4,STRG.28.5,STRG.28.6,STRG.28.7
XLOC_000039	1[+]255022-284245	AT1G01770|transcript:AT1G01770.1,AT1G01780|transcript:AT1G01780.1,AT1G04057|transcript:AT1G04057.1,AT1G01750|transcript:AT1G01750.1,AT1G01750|transcript:AT1G01750.2,AT1G01730|transcript:AT1G01730.1,AT1G04047|transcript:AT1G04047.1,AT1G01720|transcript:AT1G01720.1,AT1G01715|transcript:AT1G01715.1,AT1G01715|transcript:AT1G01715.2,AT1G01710|transcript:AT1G01710.1,AT1G04033|transcript:AT1G04033.1	STRG.83.3,STRG.83.1,STRG.83.2,STRG.83.4,STRG.83.5,STRG.83.6,STRG.83.7,STRG.83.8,STRG.83.10,STRG.83.9,STRG.83.11,STRG.83.13,STRG.83.12,STRG.83.14,STRG.83.15,STRG.83.16,STRG.83.17
XLOC_000040	1[+]284350-292844	AT1G01790|transcript:AT1G01790.1,AT1G01790|transcript:AT1G01790.2	STRG.90.1,STRG.90.3,STRG.90.5,STRG.90.2,STRG.90.4
XLOC_000041	1[+]293246-295086	AT1G01800|transcript:AT1G01800.1,AT1G01800|transcript:AT1G01800.2	STRG.92.1,STRG.92.2,STRG.92.3
XLOC_000042	1[+]295207-295859	AT1G01810|transcript:AT1G01810.1	STRG.93.1
XLOC_000043	1[+]303537-304358	AT1G01840|transcript:AT1G01840.1	STRG.78.1
XLOC_000044	1[+]304481-304713	AT1G04073|transcript:AT1G04073.1	STRG.80.1
XLOC_000045	1[+]310169-313130	AT1G01900|transcript:AT1G01900.1	STRG.96.1
XLOC_000046	1[+]315983-319667	AT1G01920|transcript:AT1G01920.2,AT1G01920|transcript:AT1G01920.3,AT1G01920|transcript:AT1G01920.4,AT1G01920|transcript:AT1G01920.5,AT1G01920|transcript:AT1G01920.1	STRG.99.1,STRG.99.2,STRG.99.3,STRG.99.4,STRG.99.5,STRG.99.6
XLOC_000047	1[+]322886-324917	AT1G01940|transcript:AT1G01940.1	STRG.101.1,STRG.101.2
XLOC_000048	1[+]325316-330619	AT1G01950|transcript:AT1G01950.1,AT1G01950|transcript:AT1G01950.4,AT1G01950|transcript:AT1G01950.2,AT1G01950|transcript:AT1G01950.3	STRG.102.1,STRG.102.2,STRG.102.4,STRG.102.5,STRG.102.3
XLOC_000049	1[+]338241-340088	AT1G01970|transcript:AT1G01970.1	STRG.104.1
XLOC_000050	1[+]345516-347603	AT1G02000|transcript:AT1G02000.1	STRG.106.1,STRG.106.2
XLOC_000051	1[+]347613-352545	AT1G02010|transcript:AT1G02010.1,AT1G02010|transcript:AT1G02010.3,AT1G02010|transcript:AT1G02010.4,AT1G02010|transcript:AT1G02010.5,AT1G02010|transcript:AT1G02010.2,AT1G02010|transcript:AT1G02010.6	STRG.107.1,STRG.107.2,STRG.107.3,STRG.107.4,STRG.107.5,STRG.107.6
XLOC_000052	1[+]365165-367443	AT1G02065|transcript:AT1G02065.2,AT1G02065|transcript:AT1G02065.1	STRG.123.1,STRG.123.2
XLOC_000053	1[+]372055-372555	-	STRG.126.1
XLOC_000054	1[+]373335-386913	AT1G02080|transcript:AT1G02080.1,AT1G02080|transcript:AT1G02080.2,AT1G02080|transcript:AT1G02080.3	STRG.127.1,STRG.127.2,STRG.127.3
XLOC_000055	1[+]389812-400001	AT1G02120|transcript:AT1G02120.1,AT1G02120|transcript:AT1G02120.2,AT1G02120|transcript:AT1G02120.3,AT1G02110|transcript:AT1G02110.1,AT1G02100|transcript:AT1G02100.1,AT1G02100|transcript:AT1G02100.2,AT1G02100|transcript:AT1G02100.3	STRG.129.1,STRG.129.2,STRG.129.3,STRG.129.4,STRG.129.5,STRG.129.6,STRG.129.7,STRG.129.8
XLOC_000056	1[+]402086-402294	AT1G04087|transcript:AT1G04087.1	STRG.131.1
XLOC_000057	1[+]404600-413554	AT1G02170|transcript:AT1G02170.1,AT1G02160|transcript:AT1G02160.1,AT1G02160|transcript:AT1G02160.2,AT1G02150|transcript:AT1G02150.1,AT1G02145|transcript:AT1G02145.1,AT1G02145|transcript:AT1G02145.2,AT1G02145|transcript:AT1G02145.3,AT1G02145|transcript:AT1G02145.4	STRG.133.3,STRG.133.4,STRG.133.5,STRG.133.1,STRG.133.2,STRG.133.6,STRG.133.7,STRG.133.8,STRG.133.9
XLOC_000058	1[+]415074-418027	AT1G02190|transcript:AT1G02190.1,AT1G02190|transcript:AT1G02190.2	STRG.135.1
XLOC_000059	1[+]418416-422579	AT1G02205|transcript:AT1G02205.2,AT1G02205|transcript:AT1G02205.4,AT1G02205|transcript:AT1G02205.3,AT1G02205|transcript:AT1G02205.1,AT1G02205|transcript:AT1G02205.5	STRG.136.1,STRG.136.2,STRG.136.3,STRG.136.4,STRG.136.5
XLOC_000060	1[+]424666-425164	AT1G04093|transcript:AT1G04093.1	STRG.138.1
XLOC_000061	1[+]425705-426205	-	STRG.139.1
XLOC_000062	1[+]453107-455519	AT1G02300|transcript:AT1G02300.1	STRG.146.1,STRG.146.2,STRG.146.3
XLOC_000063	1[+]455688-458164	AT1G02305|transcript:AT1G02305.1	STRG.147.1
XLOC_000064	1[+]459122-459983	AT1G04103|transcript:AT1G04103.1	STRG.150.1
XLOC_000065	1[+]460325-461974	AT1G04103|transcript:AT1G04103.2,AT1G02320|transcript:AT1G02320.1	STRG.151.1,STRG.151.2
XLOC_000066	1[+]469818-471660	AT1G02350|transcript:AT1G02350.1	STRG.154.1,STRG.154.3,STRG.154.2
XLOC_000067	1[+]474373-476612	AT1G02370|transcript:AT1G02370.1	STRG.156.1
XLOC_000068	1[+]476944-479112	AT1G02380|transcript:AT1G02380.1	STRG.157.1,STRG.157.2
XLOC_000069	1[+]480650-483373	AT1G02390|transcript:AT1G02390.1	STRG.158.1
XLOC_000070	1[+]486759-489651	AT1G02400|transcript:AT1G02400.1,AT1G02400|transcript:AT1G02400.2	STRG.159.1,STRG.159.2,STRG.159.3
XLOC_000071	1[+]490860-493305	AT1G02410|transcript:AT1G02410.1,AT1G02410|transcript:AT1G02410.3,AT1G02410|transcript:AT1G02410.2	STRG.161.1,STRG.161.4,STRG.161.2,STRG.161.3
XLOC_000072	1[+]493639-495158	AT1G02420|transcript:AT1G02420.1	STRG.162.1
XLOC_000073	1[+]495887-496190	AT1G04123|transcript:AT1G04123.1	STRG.164.1
XLOC_000074	1[+]516569-516866	AT1G02490|transcript:AT1G02490.1	STRG.168.1
XLOC_000075	1[+]518091-520495	AT1G02500|transcript:AT1G02500.1,AT1G02500|transcript:AT1G02500.2	STRG.169.1,STRG.169.2
XLOC_000076	1[+]521943-529069	AT1G02520|transcript:AT1G02520.1,AT1G02520|transcript:AT1G02520.2,AT1G02520|transcript:AT1G02520.3	STRG.171.1,STRG.171.2,STRG.171.3,STRG.171.4,STRG.171.5,STRG.171.6
XLOC_000077	1[+]529679-534677	AT1G02530|transcript:AT1G02530.1,AT1G02530|transcript:AT1G02530.2	STRG.172.1
XLOC_000078	1[+]537740-540127	AT1G02560|transcript:AT1G02560.1	STRG.173.1
XLOC_000079	1[+]541236-542245	AT1G02570|transcript:AT1G02570.1	STRG.174.1
XLOC_000080	1[+]543011-544057	AT1G02575|transcript:AT1G02575.1	STRG.175.1
XLOC_000081	1[+]544733-549202	AT1G02580|transcript:AT1G02580.2,AT1G02580|transcript:AT1G02580.1	STRG.176.2,STRG.176.1
XLOC_000082	1[+]552640-552711	AT1G02600|transcript:AT1G02600.1	STRG.178.1
XLOC_000083	1[+]564018-567771	AT1G02640|transcript:AT1G02640.1	STRG.182.1
XLOC_000084	1[+]568558-570554	AT1G02650|transcript:AT1G02650.1,AT1G02650|transcript:AT1G02650.2	STRG.183.1,STRG.183.2
XLOC_000085	1[+]575922-580532	AT1G02670|transcript:AT1G02670.1,AT1G02670|transcript:AT1G02670.4,AT1G02670|transcript:AT1G02670.2,AT1G02670|transcript:AT1G02670.3,AT1G02670|transcript:AT1G02670.5,AT1G02670|transcript:AT1G02670.6,AT1G02670|transcript:AT1G02670.7	STRG.186.1,STRG.186.2,STRG.186.5,STRG.186.3,STRG.186.4,STRG.186.6,STRG.186.7
XLOC_000086	1[+]580625-582310	AT1G02680|transcript:AT1G02680.1	STRG.187.1
XLOC_000087	1[+]584134-587327	AT1G02690|transcript:AT1G02690.1,AT1G02690|transcript:AT1G02690.2	STRG.188.1,STRG.188.2
XLOC_000088	1[+]588003-589480	AT1G02700|transcript:AT1G02700.1	STRG.189.1
XLOC_000089	1[+]591682-594264	AT1G02720|transcript:AT1G02720.1,AT1G02720|transcript:AT1G02720.2	STRG.191.1,STRG.191.2
XLOC_000090	1[+]602489-604387	AT1G02750|transcript:AT1G02750.1,AT1G02750|transcript:AT1G02750.2	STRG.194.2,STRG.194.1,STRG.194.3
XLOC_000091	1[+]604402-604474	AT1G02760|transcript:AT1G02760.1	STRG.195.1
XLOC_000092	1[+]618061-620502	AT1G02810|transcript:AT1G02810.1	STRG.200.1
XLOC_000093	1[+]620678-621329	AT1G02813|transcript:AT1G02813.1	STRG.201.1
XLOC_000094	1[+]621453-623054	AT1G02816|transcript:AT1G02816.1	STRG.202.1
XLOC_000095	1[+]626639-629993	AT1G02840|transcript:AT1G02840.1,AT1G02840|transcript:AT1G02840.4,AT1G02840|transcript:AT1G02840.3,AT1G02840|transcript:AT1G02840.5,AT1G02840|transcript:AT1G02840.2	STRG.205.1,STRG.205.2,STRG.205.3,STRG.205.4,STRG.205.5,STRG.205.6,STRG.205.7
XLOC_000096	1[+]630374-633420	AT1G02850|transcript:AT1G02850.1,AT1G02850|transcript:AT1G02850.2,AT1G02850|transcript:AT1G02850.3,AT1G02850|transcript:AT1G02850.5,AT1G02850|transcript:AT1G02850.4	STRG.206.1,STRG.206.2,STRG.206.3,STRG.206.4,STRG.206.5
XLOC_000097	1[+]634980-637262	AT1G02860|transcript:AT1G02860.3,AT1G02860|transcript:AT1G02860.1,AT1G02860|transcript:AT1G02860.2	STRG.207.1,STRG.207.4,STRG.207.2,STRG.207.3
XLOC_000098	1[+]637772-638231	AT1G04153|transcript:AT1G04153.1	STRG.210.1
XLOC_000099	1[+]665354-666367	AT1G02952|transcript:AT1G02952.1,AT1G02952|transcript:AT1G02952.2	STRG.217.1
XLOC_000100	1[+]673306-676419	AT1G02970|transcript:AT1G02970.1	STRG.220.1
XLOC_000101	1[+]677360-681378	AT1G02980|transcript:AT1G02980.1,AT1G02980|transcript:AT1G02980.2	STRG.221.1,STRG.221.2
XLOC_000102	1[+]693190-696504	AT1G03010|transcript:AT1G03010.1,AT1G03010|transcript:AT1G03010.2,AT1G03010|transcript:AT1G03010.3	STRG.224.1,STRG.224.2
XLOC_000103	1[+]701313-703929	AT1G03030|transcript:AT1G03030.1,AT1G03030|transcript:AT1G03030.2	STRG.226.1,STRG.226.2,STRG.226.3
XLOC_000104	1[+]707485-710041	AT1G03050|transcript:AT1G03050.1	STRG.228.1
XLOC_000105	1[+]729830-731565	AT1G03070|transcript:AT1G03070.1,AT1G03070|transcript:AT1G03070.2,AT1G03070|transcript:AT1G03070.3	STRG.231.1,STRG.231.2,STRG.231.3
XLOC_000106	1[+]739544-746147	AT1G04163|transcript:AT1G04163.1,AT1G03090|transcript:AT1G03090.2,AT1G03090|transcript:AT1G03090.1	STRG.233.1,STRG.233.2,STRG.233.5,STRG.233.3,STRG.233.4,STRG.233.6
XLOC_000107	1[+]747086-748057	AT1G03103|transcript:AT1G03103.1	STRG.236.1
XLOC_000108	1[+]749246-751976	AT1G03110|transcript:AT1G03110.1	STRG.238.1
XLOC_000109	1[+]752191-753140	AT1G03120|transcript:AT1G03120.1,AT1G03120|transcript:AT1G03120.2	STRG.239.1,STRG.239.2
XLOC_000110	1[+]756414-758678	AT1G03150|transcript:AT1G03150.1	STRG.242.1
XLOC_000111	1[+]760796-767423	AT1G03165|transcript:AT1G03165.1,AT1G03160|transcript:AT1G03160.1,AT1G03160|transcript:AT1G03160.3,AT1G03160|transcript:AT1G03160.2,AT1G03160|transcript:AT1G03160.4	STRG.243.2,STRG.243.1,STRG.243.3,STRG.243.4,STRG.243.5,STRG.243.6,STRG.243.7,STRG.243.8
XLOC_000112	1[+]768376-770684	AT1G03170|transcript:AT1G03170.1	STRG.244.1
XLOC_000113	1[+]773358-775362	AT1G03180|transcript:AT1G03180.1,AT1G03180|transcript:AT1G03180.3,AT1G03180|transcript:AT1G03180.2,AT1G03180|transcript:AT1G03180.4,AT1G03180|transcript:AT1G03180.5,AT1G03180|transcript:AT1G03180.6	STRG.245.1,STRG.245.2,STRG.245.3,STRG.245.4,STRG.245.5,STRG.245.6
XLOC_000114	1[+]775527-780062	AT1G03190|transcript:AT1G03190.1,AT1G03190|transcript:AT1G03190.2	STRG.246.1,STRG.246.2,STRG.246.3,STRG.246.4
XLOC_000115	1[+]780107-780409	AT1G04177|transcript:AT1G04177.1	STRG.247.1
XLOC_000116	1[+]780519-784346	AT1G03200|transcript:AT1G03200.1,AT1G03210|transcript:AT1G03210.1,AT1G03210|transcript:AT1G03210.2	STRG.248.2,STRG.248.1,STRG.248.3,STRG.248.4
XLOC_000117	1[+]786832-791689	AT1G03230|transcript:AT1G03230.1,AT1G03220|transcript:AT1G03220.1	STRG.249.1,STRG.249.2,STRG.249.3
XLOC_000118	1[+]799115-802625	AT1G03270|transcript:AT1G03270.1	STRG.253.1
XLOC_000119	1[+]802970-807066	AT1G03280|transcript:AT1G03280.1,AT1G03280|transcript:AT1G03280.2,AT1G03280|transcript:AT1G03280.3	STRG.254.1,STRG.254.2,STRG.254.3,STRG.254.4
XLOC_000120	1[+]807361-813216	AT1G03290|transcript:AT1G03290.2,AT1G03290|transcript:AT1G03290.3,AT1G03290|transcript:AT1G03290.4,AT1G03290|transcript:AT1G03290.5,AT1G03290|transcript:AT1G03290.6,AT1G03290|transcript:AT1G03290.1	STRG.255.1,STRG.255.2,STRG.255.3,STRG.255.5,STRG.255.6,STRG.255.7,STRG.255.8,STRG.255.4
XLOC_000121	1[+]813413-816812	AT1G03310|transcript:AT1G03310.1,AT1G03310|transcript:AT1G03310.2	STRG.256.1,STRG.256.2
XLOC_000122	1[+]816989-817767	AT1G03320|transcript:AT1G03320.1	STRG.257.1
XLOC_000123	1[+]819612-821533	AT1G03340|transcript:AT1G03340.1	STRG.259.1,STRG.259.2
XLOC_000124	1[+]824517-826399	AT1G03360|transcript:AT1G03360.1	STRG.261.1
XLOC_000125	1[+]826523-830393	AT1G03365|transcript:AT1G03365.1,AT1G03365|transcript:AT1G03365.2	STRG.262.1,STRG.262.2
XLOC_000126	1[+]830550-835411	AT1G03370|transcript:AT1G03370.1,AT1G03370|transcript:AT1G03370.2	STRG.263.1,STRG.263.2,STRG.263.3
XLOC_000127	1[+]835767-841373	AT1G03380|transcript:AT1G03380.1	STRG.264.1
XLOC_000128	1[+]845677-847683	AT1G04183|transcript:AT1G04183.1	STRG.268.1
XLOC_000129	1[+]847732-849621	AT1G03430|transcript:AT1G03430.1,AT1G03430|transcript:AT1G03430.2	STRG.269.1,STRG.269.2,STRG.269.3,STRG.269.4
XLOC_000130	1[+]852151-854297	AT1G03440|transcript:AT1G03440.1	STRG.270.1
XLOC_000131	1[+]873166-874476	AT1G03495|transcript:AT1G03495.1	STRG.277.1
XLOC_000132	1[+]883683-885611	AT1G03540|transcript:AT1G03540.1	STRG.280.1
XLOC_000133	1[+]885941-887972	AT1G03545|transcript:AT1G03545.1,AT1G03545|transcript:AT1G03545.2	STRG.281.1
XLOC_000134	1[+]892840-894361	-	STRG.283.2,STRG.283.1
XLOC_000135	1[+]898480-899794	AT1G03600|transcript:AT1G03600.1	STRG.285.1
XLOC_000136	1[+]900732-903070	AT1G03610|transcript:AT1G03610.1,AT1G03610|transcript:AT1G03610.2	STRG.286.1,STRG.286.2
XLOC_000137	1[+]907523-909650	AT1G03630|transcript:AT1G03630.1,AT1G03630|transcript:AT1G03630.2	STRG.288.1,STRG.288.2
XLOC_000138	1[+]918259-920592	AT1G03687|transcript:AT1G03687.1,AT1G03687|transcript:AT1G03687.2	STRG.293.1,STRG.293.2,STRG.293.3
XLOC_000139	1[+]920950-922583	AT1G03700|transcript:AT1G03700.1	STRG.294.1,STRG.294.3,STRG.294.2
XLOC_000140	1[+]923390-924730	AT1G03710|transcript:AT1G03710.1,AT1G03710|transcript:AT1G03710.2	STRG.295.1,STRG.295.2
XLOC_000141	1[+]933426-937152	AT1G03740|transcript:AT1G03740.2,AT1G03740|transcript:AT1G03740.1	STRG.297.1,STRG.297.2,STRG.297.3
XLOC_000142	1[+]937689-941162	AT1G03750|transcript:AT1G03750.1	STRG.301.1,STRG.301.2,STRG.301.3
XLOC_000143	1[+]944572-947682	AT1G03770|transcript:AT1G03770.2,AT1G03770|transcript:AT1G03770.3,AT1G03770|transcript:AT1G03770.4,AT1G03770|transcript:AT1G03770.1,AT1G03770|transcript:AT1G03770.5,AT1G03770|transcript:AT1G03770.6	STRG.303.1,STRG.303.2,STRG.303.3,STRG.303.4,STRG.303.5,STRG.303.6,STRG.303.7
XLOC_000144	1[+]954290-956144	AT1G03790|transcript:AT1G03790.1	STRG.305.1
XLOC_000145	1[+]958759-959609	AT1G03810|transcript:AT1G03810.1	STRG.307.1
XLOC_000146	1[+]985751-988146	AT1G03880|transcript:AT1G03880.1	STRG.314.1
XLOC_000147	1[+]991106-993126	AT1G03900|transcript:AT1G03900.1	STRG.315.1,STRG.315.2
XLOC_000148	1[+]993400-995989	AT1G03905|transcript:AT1G03905.4,AT1G03905|transcript:AT1G03905.1,AT1G03905|transcript:AT1G03905.2,AT1G03905|transcript:AT1G03905.3	STRG.316.3,STRG.316.1,STRG.316.2,STRG.316.4
XLOC_000149	1[+]996076-1000629	AT1G03910|transcript:AT1G03910.1,AT1G03910|transcript:AT1G03910.2	STRG.317.1,STRG.317.2,STRG.317.3
XLOC_000150	1[+]1001116-1004410	AT1G03920|transcript:AT1G03920.1,AT1G03920|transcript:AT1G03920.2,AT1G03920|transcript:AT1G03920.3	STRG.318.1,STRG.318.2,STRG.318.3,STRG.318.4,STRG.318.5
XLOC_000151	1[+]1004688-1008370	AT1G03930|transcript:AT1G03930.1	STRG.319.1
XLOC_000152	1[+]1008522-1010331	AT1G04227|transcript:AT1G04227.1,AT1G04223|transcript:AT1G04223.1,AT1G03935|transcript:AT1G03935.1,AT1G04217|transcript:AT1G04217.1	STRG.320.1,STRG.320.3,STRG.320.2,STRG.320.4,STRG.320.5,STRG.320.6
XLOC_000153	1[+]1013643-1017957	AT1G03960|transcript:AT1G03960.2,AT1G03960|transcript:AT1G03960.1,AT1G03960|transcript:AT1G03960.3,AT1G03960|transcript:AT1G03960.4,AT1G03960|transcript:AT1G03960.5,AT1G03960|transcript:AT1G03960.6,AT1G03960|transcript:AT1G03960.7	STRG.323.1,STRG.323.2,STRG.323.3,STRG.323.4,STRG.323.5,STRG.323.6,STRG.323.7
XLOC_000154	1[+]1018058-1019659	AT1G03970|transcript:AT1G03970.1	STRG.324.1,STRG.324.3,STRG.324.2
XLOC_000155	1[+]1024740-1027616	AT1G03990|transcript:AT1G03990.1	STRG.329.1
XLOC_000156	1[+]1036493-1042892	AT1G04030|transcript:AT1G04030.1,AT1G04030|transcript:AT1G04030.2,AT1G04020|transcript:AT1G04020.1,AT1G04020|transcript:AT1G04020.2	STRG.331.1,STRG.331.2,STRG.331.3,STRG.331.4
XLOC_000157	1[+]1043118-1043415	AT1G04237|transcript:AT1G04237.1	STRG.333.1
XLOC_000158	1[+]1051312-1059454	AT1G04090|transcript:AT1G04090.1,AT1G04080|transcript:AT1G04080.3,AT1G04080|transcript:AT1G04080.1,AT1G04080|transcript:AT1G04080.4,AT1G04080|transcript:AT1G04080.5,AT1G04080|transcript:AT1G04080.2	STRG.336.1,STRG.336.3,STRG.336.2,STRG.336.4,STRG.336.5,STRG.336.6,STRG.336.7,STRG.336.8
XLOC_000159	1[+]1059470-1061433	AT1G04100|transcript:AT1G04100.1	STRG.337.1,STRG.337.2
XLOC_000160	1[+]1073112-1075772	AT1G04130|transcript:AT1G04130.1,AT1G04130|transcript:AT1G04130.2	STRG.340.2,STRG.340.1,STRG.340.4,STRG.340.3,STRG.340.5
XLOC_000161	1[+]1086170-1096510	AT1G04160|transcript:AT1G04160.1,AT1G04160|transcript:AT1G04160.2	STRG.343.1,STRG.343.2,STRG.343.3,STRG.343.4,STRG.343.5
XLOC_000162	1[+]1096882-1100091	AT1G04170|transcript:AT1G04170.1,AT1G04170|transcript:AT1G04170.2	STRG.344.1,STRG.344.2,STRG.344.3
XLOC_000163	1[+]1104493-1106241	AT1G04180|transcript:AT1G04180.1	STRG.345.1
XLOC_000164	1[+]1109395-1119739	AT1G04210|transcript:AT1G04210.1,AT1G04200|transcript:AT1G04200.1,AT1G04200|transcript:AT1G04200.2,AT1G04200|transcript:AT1G04200.3	STRG.347.1,STRG.347.2,STRG.347.3,STRG.347.4,STRG.347.5
XLOC_000165	1[+]1120225-1122526	AT1G04247|transcript:AT1G04247.1	STRG.349.1
XLOC_000166	1[+]1124057-1128788	AT1G04230|transcript:AT1G04230.1,AT1G04230|transcript:AT1G04230.2	STRG.350.1,STRG.350.2,STRG.350.3
XLOC_000167	1[+]1136078-1139734	AT1G04250|transcript:AT1G04250.1	STRG.353.1,STRG.353.2
XLOC_000168	1[+]1147781-1148435	AT1G04295|transcript:AT1G04295.1	STRG.358.1
XLOC_000169	1[+]1164910-1167309	AT1G04350|transcript:AT1G04350.1	STRG.362.1,STRG.362.2
XLOC_000170	1[+]1175033-1175768	AT1G04370|transcript:AT1G04370.1	STRG.364.1
XLOC_000171	1[+]1191519-1193947	AT1G04420|transcript:AT1G04420.1	STRG.368.1,STRG.368.2,STRG.368.3
XLOC_000172	1[+]1194187-1197075	AT1G04425|transcript:AT1G04425.1	STRG.369.1,STRG.369.2,STRG.369.3
XLOC_000173	1[+]1197956-1201579	AT1G04430|transcript:AT1G04430.1,AT1G04430|transcript:AT1G04430.2,AT1G04430|transcript:AT1G04430.3	STRG.110.1,STRG.110.2,STRG.110.3
XLOC_000174	1[+]1202155-1206145	AT1G04440|transcript:AT1G04440.1	STRG.114.1,STRG.114.2
XLOC_000175	1[+]1206760-1207939	AT1G04445|transcript:AT1G04445.2,AT1G04445|transcript:AT1G04445.1	STRG.115.1,STRG.115.2
XLOC_000176	1[+]1210269-1210622	AT1G04455|transcript:AT1G04455.1	STRG.111.1
XLOC_000177	1[+]1215925-1217471	AT1G04480|transcript:AT1G04480.1	STRG.118.1
XLOC_000178	1[+]1216552-1216691	AT1G04267|transcript:AT1G04267.1	STRG.119.1
XLOC_000179	1[+]1216722-1216865	AT1G04273|transcript:AT1G04273.1	STRG.120.1
XLOC_000180	1[+]1216921-1217061	AT1G04277|transcript:AT1G04277.1	STRG.121.1
XLOC_000181	1[+]1226483-1230947	AT1G04510|transcript:AT1G04510.1,AT1G04510|transcript:AT1G04510.2	STRG.375.1,STRG.375.2
XLOC_000182	1[+]1231452-1234032	AT1G04520|transcript:AT1G04520.1	STRG.376.1
XLOC_000183	1[+]1236754-1239199	AT1G04540|transcript:AT1G04540.1	STRG.379.1
XLOC_000184	1[+]1240134-1242157	AT1G04550|transcript:AT1G04550.2,AT1G04550|transcript:AT1G04550.1	STRG.380.1,STRG.380.2,STRG.380.3
XLOC_000185	1[+]1242506-1244244	AT1G04555|transcript:AT1G04555.1	STRG.381.1
XLOC_000186	1[+]1244947-1246059	AT1G04560|transcript:AT1G04560.1	STRG.382.1
XLOC_000187	1[+]1261762-1272588	AT1G04600|transcript:AT1G04600.1	STRG.387.1
XLOC_000188	1[+]1279351-1281618	AT1G04610|transcript:AT1G04610.1	STRG.388.1
XLOC_000189	1[+]1291300-1293398	AT1G04635|transcript:AT1G04635.1,AT1G04640|transcript:AT1G04640.1,AT1G04640|transcript:AT1G04640.2	STRG.391.1,STRG.392.1,STRG.392.2
XLOC_000190	1[+]1299553-1299796	AT1G04283|transcript:AT1G04283.1	STRG.371.1
XLOC_000191	1[+]1301829-1302758	AT1G04670|transcript:AT1G04670.1	STRG.372.1
XLOC_000192	1[+]1313443-1321000	AT1G04700|transcript:AT1G04700.1,AT1G04700|transcript:AT1G04700.3,AT1G04700|transcript:AT1G04700.2,AT1G04690|transcript:AT1G04690.1	STRG.395.1,STRG.395.2,STRG.395.3,STRG.395.5,STRG.395.4
XLOC_000193	1[+]1321885-1324840	AT1G04710|transcript:AT1G04710.1	STRG.396.1
XLOC_000194	1[+]1334533-1336704	AT1G04760|transcript:AT1G04760.1,AT1G04760|transcript:AT1G04760.2	STRG.399.1
XLOC_000195	1[+]1339588-1340565	AT1G04778|transcript:AT1G04778.1	STRG.401.1
XLOC_000196	1[+]1344989-1348868	AT1G04790|transcript:AT1G04790.1	STRG.403.1,STRG.403.2,STRG.403.3,STRG.403.4
XLOC_000197	1[+]1350080-1355466	AT1G04810|transcript:AT1G04810.1	STRG.405.1
XLOC_000198	1[+]1383831-1387895	AT1G04900|transcript:AT1G04900.1	STRG.411.1,STRG.411.2
XLOC_000199	1[+]1388988-1389225	AT1G04303|transcript:AT1G04303.1	STRG.414.1
XLOC_000200	1[+]1399174-1403112	AT1G04945|transcript:AT1G04945.3,AT1G04940|transcript:AT1G04940.1,AT1G04945|transcript:AT1G04945.2,AT1G04945|transcript:AT1G04945.4,AT1G04945|transcript:AT1G04945.1	STRG.415.1,STRG.415.2,STRG.415.3,STRG.415.4,STRG.415.5,STRG.415.6
XLOC_000201	1[+]1411088-1413627	AT1G04970|transcript:AT1G04970.2,AT1G04970|transcript:AT1G04970.1,AT1G04970|transcript:AT1G04970.3	STRG.418.3,STRG.418.1,STRG.418.2
XLOC_000202	1[+]1425539-1428869	AT1G05000|transcript:AT1G05000.1,AT1G05000|transcript:AT1G05000.2,AT1G05000|transcript:AT1G05000.3	STRG.420.1,STRG.420.2,STRG.420.3
XLOC_000203	1[+]1462975-1466091	AT1G05090|transcript:AT1G05090.1,AT1G05087|transcript:AT1G05087.1,AT1G05087|transcript:AT1G05087.2	STRG.431.1,STRG.431.3,STRG.431.2,STRG.431.4,STRG.431.5
XLOC_000204	1[+]1469541-1470881	AT1G05100|transcript:AT1G05100.1	STRG.432.1
XLOC_000205	1[+]1478923-1479063	AT1G05136|transcript:AT1G05136.1	STRG.435.1
XLOC_000206	1[+]1482546-1484059	AT1G05140|transcript:AT1G05140.1	STRG.437.1
XLOC_000207	1[+]1496735-1497102	AT1G04337|transcript:AT1G04337.1	STRG.441.1
XLOC_000208	1[+]1504941-1509152	AT1G05200|transcript:AT1G05200.3,AT1G05200|transcript:AT1G05200.4,AT1G05200|transcript:AT1G05200.2,AT1G05200|transcript:AT1G05200.5,AT1G05200|transcript:AT1G05200.6,AT1G05200|transcript:AT1G05200.1,AT1G05200|transcript:AT1G05200.7	STRG.444.1,STRG.444.2,STRG.444.3,STRG.444.4,STRG.444.5,STRG.444.6,STRG.444.8,STRG.444.7,STRG.444.10,STRG.444.9
XLOC_000209	1[+]1509751-1510161	AT1G04347|transcript:AT1G04347.1	STRG.447.1
XLOC_000210	1[+]1510404-1511683	AT1G05210|transcript:AT1G05210.1	STRG.448.1
XLOC_000211	1[+]1511895-1514562	AT1G05220|transcript:AT1G05220.1,AT1G04353|transcript:AT1G04353.1	STRG.449.1,STRG.449.2,STRG.449.3
XLOC_000212	1[+]1520278-1523023	AT1G05240|transcript:AT1G05240.1	STRG.451.1
XLOC_000213	1[+]1523985-1524848	-	STRG.453.1
XLOC_000214	1[+]1529767-1531484	AT1G05260|transcript:AT1G05260.1	STRG.456.1
XLOC_000215	1[+]1553527-1557848	AT1G05320|transcript:AT1G05320.1,AT1G05320|transcript:AT1G05320.3,AT1G05320|transcript:AT1G05320.4,AT1G05320|transcript:AT1G05320.2,AT1G05320|transcript:AT1G05320.5,AT1G05320|transcript:AT1G05320.6,AT1G05320|transcript:AT1G05320.7,AT1G05320|transcript:AT1G05320.8,AT1G05320|transcript:AT1G05320.9	STRG.461.1,STRG.461.3,STRG.461.2,STRG.461.4,STRG.461.5,STRG.461.6,STRG.461.7,STRG.461.8,STRG.461.9,STRG.461.10,STRG.461.11
XLOC_000216	1[+]1558058-1558745	AT1G05330|transcript:AT1G05330.1	STRG.462.1
XLOC_000217	1[+]1564491-1567508	AT1G05360|transcript:AT1G05360.1,AT1G05360|transcript:AT1G05360.2,AT1G05360|transcript:AT1G05360.3	STRG.424.1,STRG.424.2,STRG.424.3,STRG.424.4
XLOC_000218	1[+]1576822-1582672	AT1G05380|transcript:AT1G05380.2,AT1G05380|transcript:AT1G05380.3,AT1G05380|transcript:AT1G05380.1	STRG.481.1,STRG.481.2,STRG.481.3
XLOC_000219	1[+]1584073-1585421	AT1G05400|transcript:AT1G05400.1,AT1G05400|transcript:AT1G05400.2	STRG.483.1,STRG.483.2
XLOC_000220	1[+]1589973-1591012	AT1G05420|transcript:AT1G05420.2	STRG.485.1,STRG.485.2
XLOC_000221	1[+]1599876-1601214	AT1G05450|transcript:AT1G05450.2,AT1G05450|transcript:AT1G05450.1	STRG.488.1,STRG.488.2
XLOC_000222	1[+]1624505-1629289	AT1G05500|transcript:AT1G05500.1,AT1G05500|transcript:AT1G05500.2	STRG.492.1,STRG.492.2,STRG.492.3,STRG.492.4
XLOC_000223	1[+]1629446-1630863	AT1G05510|transcript:AT1G05510.1	STRG.493.1
XLOC_000224	1[+]1639206-1640879	AT1G05540|transcript:AT1G05540.1,AT1G05540|transcript:AT1G05540.2	STRG.496.1,STRG.496.2,STRG.496.3,STRG.496.4
XLOC_000225	1[+]1645300-1647435	AT1G05562|transcript:AT1G05562.1	STRG.499.1
XLOC_000226	1[+]1661408-1661614	AT1G04397|transcript:AT1G04397.1	STRG.502.1
XLOC_000227	1[+]1669350-1673923	AT1G05600|transcript:AT1G05600.1,AT1G05600|transcript:AT1G05600.3,AT1G05600|transcript:AT1G05600.2,AT1G05590|transcript:AT1G05590.1,AT1G05590|transcript:AT1G05590.2,AT1G05590|transcript:AT1G05590.3	STRG.505.3,STRG.505.1,STRG.505.2,STRG.505.4,STRG.505.5,STRG.505.6,STRG.505.7
XLOC_000228	1[+]1678881-1681710	AT1G05620|transcript:AT1G05620.1,AT1G05620|transcript:AT1G05620.2	STRG.507.1,STRG.507.2,STRG.507.3
XLOC_000229	1[+]1682182-1689985	AT1G05630|transcript:AT1G05630.1,AT1G05630|transcript:AT1G05630.2,AT1G05630|transcript:AT1G05630.3	STRG.508.1,STRG.508.2,STRG.508.3,STRG.508.4
XLOC_000230	1[+]1706736-1709400	AT1G05690|transcript:AT1G05690.1	STRG.514.1,STRG.514.2
XLOC_000231	1[+]1709673-1713474	AT1G05700|transcript:AT1G05700.1,AT1G05700|transcript:AT1G05700.2	STRG.515.1,STRG.515.2
XLOC_000232	1[+]1714818-1717290	AT1G05710|transcript:AT1G05710.2,AT1G05710|transcript:AT1G05710.3,AT1G05710|transcript:AT1G05710.6,AT1G05710|transcript:AT1G05710.7,AT1G05710|transcript:AT1G05710.8,AT1G05710|transcript:AT1G05710.9,AT1G05710|transcript:AT1G05710.1,AT1G05710|transcript:AT1G05710.10,AT1G05710|transcript:AT1G05710.11,AT1G05710|transcript:AT1G05710.12,AT1G05710|transcript:AT1G05710.5,AT1G05710|transcript:AT1G05710.4,…	STRG.516.1,STRG.516.2,STRG.516.3,STRG.516.4,STRG.516.5,STRG.516.6,STRG.516.10,STRG.516.7,STRG.516.8,STRG.516.9,STRG.516.11,STRG.516.12,STRG.516.13,STRG.516.14
XLOC_000233	1[+]1718555-1724734	AT1G05750|transcript:AT1G05750.1,AT1G05750|transcript:AT1G05750.2,AT1G05740|transcript:AT1G05740.1,AT1G05730|transcript:AT1G05730.1,AT1G05730|transcript:AT1G05730.2	STRG.518.1,STRG.518.5,STRG.518.2,STRG.518.3,STRG.518.4,STRG.518.6,STRG.520.1,STRG.520.2
XLOC_000234	1[+]1726558-1728520	AT1G05780|transcript:AT1G05780.1	STRG.523.1
XLOC_000235	1[+]1727263-1727415	AT1G04423|transcript:at1g04423	STRG.524.1
XLOC_000236	1[+]1729587-1729890	AT1G04427|transcript:AT1G04427.1	STRG.526.1
XLOC_000237	1[+]1730242-1732657	AT1G05785|transcript:AT1G05785.3,AT1G05785|transcript:AT1G05785.4,AT1G05785|transcript:AT1G05785.1,AT1G05785|transcript:AT1G05785.2,AT1G05785|transcript:AT1G05785.5,AT1G05785|transcript:AT1G05785.6,AT1G05785|transcript:AT1G05785.7	STRG.527.3,STRG.527.2,STRG.527.1,STRG.527.4,STRG.527.5,STRG.527.6,STRG.527.7,STRG.527.8,STRG.527.9
XLOC_000238	1[+]1732802-1737583	AT1G05790|transcript:AT1G05790.3,AT1G05790|transcript:AT1G05790.4,AT1G05790|transcript:AT1G05790.2,AT1G05790|transcript:AT1G05790.1	STRG.528.1,STRG.528.2,STRG.528.3,STRG.528.4
XLOC_000239	1[+]1741204-1742619	AT1G05800|transcript:AT1G05800.1	STRG.529.1
XLOC_000240	1[+]1744444-1754036	AT1G05810|transcript:AT1G05810.2,AT1G05820|transcript:AT1G05820.1,AT1G05820|transcript:AT1G05820.3,AT1G05820|transcript:AT1G05820.2,AT1G05820|transcript:AT1G05820.4,AT1G05805|transcript:AT1G05805.1	STRG.530.1,STRG.530.5,STRG.530.2,STRG.530.3,STRG.530.4,STRG.530.6,STRG.530.7,STRG.530.8,STRG.530.9,STRG.530.10,STRG.530.11,STRG.530.12
XLOC_000241	1[+]1754130-1762814	AT1G05835|transcript:AT1G05835.1,AT1G05830|transcript:AT1G05830.3,AT1G05830|transcript:AT1G05830.4,AT1G05830|transcript:AT1G05830.1,AT1G05830|transcript:AT1G05830.2	STRG.531.1,STRG.531.2,STRG.531.3,STRG.531.4,STRG.531.7,STRG.531.5,STRG.531.6,STRG.531.8,STRG.531.9
XLOC_000242	1[+]1764573-1764829	AT1G04437|transcript:AT1G04437.1	STRG.534.1
XLOC_000243	1[+]1768986-1771286	AT1G05860|transcript:AT1G05860.1,AT1G05860|transcript:AT1G05860.2,AT1G05860|transcript:AT1G05860.3	STRG.536.1,STRG.536.2,STRG.536.3
XLOC_000244	1[+]1775643-1778553	AT1G05880|transcript:AT1G05880.1,AT1G05880|transcript:AT1G05880.2,AT1G05880|transcript:AT1G05880.3	STRG.537.1,STRG.537.2,STRG.537.3
XLOC_000245	1[+]1779256-1789737	AT1G05900|transcript:AT1G05900.2,AT1G05900|transcript:AT1G05900.1,AT1G05894|transcript:AT1G05894.1,AT1G05890|transcript:AT1G05890.2,AT1G05890|transcript:AT1G05890.1	STRG.538.1,STRG.538.2,STRG.538.3,STRG.538.4,STRG.538.5,STRG.538.6
XLOC_000246	1[+]1790216-1796715	AT1G05910|transcript:AT1G05910.1	STRG.539.1
XLOC_000247	1[+]1796778-1798254	AT1G05920|transcript:AT1G05920.1	STRG.540.1
XLOC_000248	1[+]1818392-1819184	AT1G05990|transcript:AT1G05990.1	STRG.544.1
XLOC_000249	1[+]1820254-1821887	AT1G06002|transcript:AT1G06002.1	STRG.545.1
XLOC_000250	1[+]1822583-1826163	AT1G06020|transcript:AT1G06020.1,AT1G06010|transcript:AT1G06010.1	STRG.547.2,STRG.547.1,STRG.547.3,STRG.547.4,STRG.547.5
XLOC_000251	1[+]1826785-1828279	AT1G06030|transcript:AT1G06030.1	STRG.548.1,STRG.548.2
XLOC_000252	1[+]1832941-1834861	AT1G06060|transcript:AT1G06060.1,AT1G06060|transcript:AT1G06060.2	STRG.551.1,STRG.551.2
XLOC_000253	1[+]1843463-1846311	AT1G06080|transcript:AT1G06080.1,AT1G06080|transcript:AT1G06080.2	STRG.553.1,STRG.553.2,STRG.553.3
XLOC_000254	1[+]1846701-1853019	AT1G06100|transcript:AT1G06100.1,AT1G06090|transcript:AT1G06090.1	STRG.554.1,STRG.554.2,STRG.554.3
XLOC_000255	1[+]1855910-1857718	AT1G06120|transcript:AT1G06120.1	STRG.556.1
XLOC_000256	1[+]1862184-1862742	AT1G06135|transcript:AT1G06135.1	STRG.558.1
XLOC_000257	1[+]1864774-1866999	AT1G06140|transcript:AT1G06140.1	STRG.560.1
XLOC_000258	1[+]1882907-1883992	AT1G06160|transcript:AT1G06160.1	STRG.563.1
XLOC_000259	1[+]1889362-1891276	AT1G06180|transcript:AT1G06180.1	STRG.565.1
XLOC_000260	1[+]1897129-1899237	AT1G06210|transcript:AT1G06210.1,AT1G06210|transcript:AT1G06210.2	STRG.567.1,STRG.567.2,STRG.567.3,STRG.567.4
XLOC_000261	1[+]1899951-1904897	AT1G06220|transcript:AT1G06220.1,AT1G06220|transcript:AT1G06220.2,AT1G06220|transcript:AT1G06220.3	STRG.568.1,STRG.568.2,STRG.568.3
XLOC_000262	1[+]1905918-1906298	AT1G06225|transcript:AT1G06225.1	STRG.569.1
XLOC_000263	1[+]1906963-1913295	AT1G06240|transcript:AT1G06240.1,AT1G06230|transcript:AT1G06230.4,AT1G06230|transcript:AT1G06230.3,AT1G06230|transcript:AT1G06230.2,AT1G06230|transcript:AT1G06230.1	STRG.570.2,STRG.570.1,STRG.570.3,STRG.570.4,STRG.570.5,STRG.570.6
XLOC_000264	1[+]1916430-1917585	AT1G06260|transcript:AT1G06260.1	STRG.573.1
XLOC_000265	1[+]1922208-1926278	AT1G06290|transcript:AT1G06290.1	STRG.574.1
XLOC_000266	1[+]1926652-1930397	AT1G06310|transcript:AT1G06310.1	STRG.575.1,STRG.575.2
XLOC_000267	1[+]1930523-1931449	AT1G06320|transcript:AT1G06320.1	STRG.576.1
XLOC_000268	1[+]1944993-1946303	AT1G06380|transcript:AT1G06380.1	STRG.582.1
XLOC_000269	1[+]1946746-1950860	AT1G06390|transcript:AT1G06390.1,AT1G06390|transcript:AT1G06390.2	STRG.583.1,STRG.583.2
XLOC_000270	1[+]1954674-1958866	AT1G06410|transcript:AT1G06410.1,AT1G06410|transcript:AT1G06410.2,AT1G06410|transcript:AT1G06410.3	STRG.586.1,STRG.586.2,STRG.586.3
XLOC_000271	1[+]1958878-1960027	AT1G06420|transcript:AT1G06420.1,AT1G06420|transcript:AT1G06420.2	STRG.587.1
XLOC_000272	1[+]1965840-1967219	AT1G06450|transcript:AT1G06450.1	STRG.591.1
XLOC_000273	1[+]1968861-1969332	AT1G04467|transcript:AT1G04467.1	STRG.592.1
XLOC_000274	1[+]1969658-1974526	AT1G06470|transcript:AT1G06470.2,AT1G06470|transcript:AT1G06470.1,AT1G06470|transcript:AT1G06470.4,AT1G06470|transcript:AT1G06470.3	STRG.593.1,STRG.593.2,STRG.593.3,STRG.593.4,STRG.593.5,STRG.593.6,STRG.593.7
XLOC_000275	1[+]1978378-1990730	AT1G06500|transcript:AT1G06500.4,AT1G06500|transcript:AT1G06500.1,AT1G06500|transcript:AT1G06500.2,AT1G06500|transcript:AT1G06500.3,AT1G06490|transcript:AT1G06490.2,AT1G06490|transcript:AT1G06490.1	STRG.595.1,STRG.595.2,STRG.595.4,STRG.595.3,STRG.595.5,STRG.595.6
XLOC_000276	1[+]1991587-1991970	AT1G04477|transcript:AT1G04477.1	STRG.598.1
XLOC_000277	1[+]1992229-1993841	AT1G06510|transcript:AT1G06510.1	STRG.599.1,STRG.599.2,STRG.599.3
XLOC_000278	1[+]2001382-2003372	AT1G06530|transcript:AT1G06530.1	STRG.601.1,STRG.601.2
XLOC_000279	1[+]2007615-2012006	AT1G06560|transcript:AT1G06560.1	STRG.604.1
XLOC_000280	1[+]2025544-2027413	AT1G06620|transcript:AT1G06620.1,AT1G06620|transcript:AT1G06620.2	STRG.609.3,STRG.609.1,STRG.609.2
XLOC_000281	1[+]2027606-2037366	AT1G06645|transcript:AT1G06645.1,AT1G06650|transcript:AT1G06650.1,AT1G06650|transcript:AT1G06650.2,AT1G06640|transcript:AT1G06640.1,AT1G06640|transcript:AT1G06640.3,AT1G06640|transcript:AT1G06640.2,AT1G06630|transcript:AT1G06630.2,AT1G06630|transcript:AT1G06630.4,AT1G06630|transcript:AT1G06630.5,AT1G06630|transcript:AT1G06630.6,AT1G06630|transcript:AT1G06630.7,AT1G06630|transcript:AT1G06630.8,AT1…	STRG.610.1,STRG.610.2,STRG.610.3,STRG.610.4,STRG.610.5,STRG.610.6,STRG.610.7,STRG.610.9,STRG.610.8,STRG.610.10,STRG.610.11,STRG.610.12,STRG.610.14,STRG.610.13,STRG.610.15,STRG.610.16,STRG.610.17,STRG.610.18,STRG.610.19
XLOC_000282	1[+]2040410-2049439	AT1G06670|transcript:AT1G06670.1,AT1G06670|transcript:AT1G06670.2,AT1G06680|transcript:AT1G06680.1,AT1G06680|transcript:AT1G06680.2	STRG.613.1,STRG.613.2,STRG.613.3,STRG.613.4,STRG.613.5
XLOC_000283	1[+]2055991-2056304	AT1G04493|transcript:AT1G04493.1	STRG.617.1
XLOC_000284	1[+]2056863-2057170	AT1G04497|transcript:AT1G04497.1	STRG.618.1
XLOC_000285	1[+]2067509-2076505	AT1G06740|transcript:AT1G06740.1,AT1G06750|transcript:AT1G06750.1,AT1G06750|transcript:AT1G06750.2,AT1G06750|transcript:AT1G06750.3,AT1G06730|transcript:AT1G06730.1	STRG.620.1,STRG.620.2,STRG.620.3,STRG.620.4,STRG.620.5,STRG.620.6
XLOC_000286	1[+]2076515-2076998	AT1G04503|transcript:AT1G04503.1	STRG.622.1
XLOC_000287	1[+]2083311-2087141	AT1G06780|transcript:AT1G06780.2,AT1G06780|transcript:AT1G06780.1	STRG.624.1
XLOC_000288	1[+]2087182-2090865	AT1G06790|transcript:AT1G06790.1,AT1G06790|transcript:AT1G06790.2,AT1G04513|transcript:AT1G04513.1	STRG.625.1,STRG.625.2,STRG.628.1
XLOC_000289	1[+]2097106-2097655	AT1G06830|transcript:AT1G06830.1	STRG.631.1
XLOC_000290	1[+]2105048-2106749	AT1G06850|transcript:AT1G06850.1,AT1G06850|transcript:AT1G06850.2	STRG.633.1,STRG.633.2
XLOC_000291	1[+]2108512-2111257	AT1G06870|transcript:AT1G06870.1	STRG.637.1,STRG.637.2
XLOC_000292	1[+]2120991-2123801	AT1G06910|transcript:AT1G06910.1	STRG.641.1
XLOC_000293	1[+]2126670-2127570	AT1G06923|transcript:AT1G06923.1	STRG.643.1
XLOC_000294	1[+]2128843-2129883	AT1G06930|transcript:AT1G06930.1	STRG.645.1
XLOC_000295	1[+]2135810-2137838	AT1G06960|transcript:AT1G06960.3,AT1G06960|transcript:AT1G06960.4,AT1G06960|transcript:AT1G06960.1,AT1G06960|transcript:AT1G06960.2,AT1G06960|transcript:AT1G06960.5,AT1G06960|transcript:AT1G06960.6	STRG.647.1,STRG.647.2,STRG.647.3,STRG.647.4,STRG.647.5,STRG.647.6,STRG.647.7
XLOC_000296	1[+]2137871-2140975	AT1G06970|transcript:AT1G06970.1	STRG.648.1
XLOC_000297	1[+]2152798-2155622	AT1G07010|transcript:AT1G07010.1,AT1G07010|transcript:AT1G07010.2,AT1G07010|transcript:AT1G07010.3,AT1G04537|transcript:AT1G04537.1	STRG.651.1,STRG.651.2,STRG.651.4,STRG.651.3,STRG.653.1
XLOC_000298	1[+]2165517-2165746	AT1G07051|transcript:at1g07051	STRG.658.1
XLOC_000299	1[+]2166659-2166864	AT1G04557|transcript:AT1G04557.1	STRG.660.1
XLOC_000300	1[+]2168561-2172194	AT1G07080|transcript:AT1G07080.1,AT1G07070|transcript:AT1G07070.1	STRG.661.2,STRG.661.1,STRG.661.3
XLOC_000301	1[+]2184318-2188733	AT1G07119|transcript:AT1G07119.1,AT1G07119|transcript:AT1G07119.2,AT1G07119|transcript:AT1G07119.3,AT1G07119|transcript:AT1G07119.4,AT1G07119|transcript:AT1G07119.5,AT1G07130|transcript:AT1G07130.1	STRG.664.1,STRG.664.2,STRG.664.3,STRG.664.4,STRG.664.5,STRG.664.6
XLOC_000302	1[+]2186933-2187181	AT1G04563|transcript:AT1G04563.1	STRG.666.1
XLOC_000303	1[+]2199997-2201272	AT1G07170|transcript:AT1G07170.1,AT1G07170|transcript:AT1G07170.3,AT1G07170|transcript:AT1G07170.2,AT1G07170|transcript:AT1G07170.4,AT1G07170|transcript:AT1G07170.5,AT1G07170|transcript:AT1G07170.6	STRG.672.1,STRG.672.2,STRG.672.3,STRG.672.4,STRG.672.5,STRG.672.6
XLOC_000304	1[+]2202278-2203530	AT1G07175|transcript:AT1G07175.2,AT1G07175|transcript:AT1G07175.1	STRG.673.1,STRG.673.2,STRG.673.3
XLOC_000305	1[+]2204104-2207099	AT1G07180|transcript:AT1G07180.1	STRG.674.1
XLOC_000306	1[+]2208013-2208177	AT1G07190|transcript:AT1G07190.1	STRG.675.1
XLOC_000307	1[+]2215216-2216982	AT1G07210|transcript:AT1G07210.1	STRG.677.1
XLOC_000308	1[+]2218886-2219281	AT1G04567|transcript:AT1G04567.1	STRG.679.1
XLOC_000309	1[+]2223625-2225524	AT1G07240|transcript:AT1G07240.1	STRG.681.1
XLOC_000310	1[+]2225759-2227608	AT1G07250|transcript:AT1G07250.1	STRG.682.1
XLOC_000311	1[+]2238017-2241471	AT1G07280|transcript:AT1G07280.1,AT1G07280|transcript:AT1G07280.2,AT1G07280|transcript:AT1G07280.4,AT1G07280|transcript:AT1G07280.3	STRG.685.1,STRG.685.2,STRG.685.3,STRG.685.4
XLOC_000312	1[+]2248967-2250529	AT1G07320|transcript:AT1G07320.1,AT1G07320|transcript:AT1G07320.2,AT1G07320|transcript:AT1G07320.3,AT1G07320|transcript:AT1G07320.4	STRG.688.1,STRG.688.2,STRG.688.3,STRG.688.4
XLOC_000313	1[+]2250920-2254036	AT1G07330|transcript:AT1G07330.2,AT1G07330|transcript:AT1G07330.1	STRG.689.1
XLOC_000314	1[+]2263037-2264553	AT1G07370|transcript:AT1G07370.1	STRG.693.1
XLOC_000315	1[+]2269622-2274901	AT1G07390|transcript:AT1G07390.5,AT1G07390|transcript:AT1G07390.4,AT1G07390|transcript:AT1G07390.3,AT1G07390|transcript:AT1G07390.2	STRG.695.2,STRG.695.1,STRG.695.3,STRG.695.4
XLOC_000316	1[+]2274926-2275783	AT1G07400|transcript:AT1G07400.1	STRG.696.1
XLOC_000317	1[+]2276030-2277524	AT1G07410|transcript:AT1G07410.1	STRG.697.1
XLOC_000318	1[+]2277555-2280502	AT1G07420|transcript:AT1G07420.1,AT1G07420|transcript:AT1G07420.2	STRG.698.1,STRG.698.2
XLOC_000319	1[+]2289959-2291101	AT1G07460|transcript:AT1G07460.2,AT1G07460|transcript:AT1G07460.1	STRG.702.1,STRG.702.2
XLOC_000320	1[+]2291369-2294558	AT1G07470|transcript:AT1G07470.2,AT1G07470|transcript:AT1G07470.1	STRG.703.1,STRG.703.2
XLOC_000321	1[+]2294889-2295488	AT1G04583|transcript:AT1G04583.1	STRG.706.1
XLOC_000322	1[+]2295553-2296497	AT1G07476|transcript:AT1G07476.1	STRG.707.1
XLOC_000323	1[+]2297262-2297552	AT1G04587|transcript:AT1G04587.1	STRG.709.1
XLOC_000324	1[+]2301375-2302121	AT1G07485|transcript:AT1G07485.1	STRG.710.1
XLOC_000325	1[+]2304435-2312399	AT1G07510|transcript:AT1G07510.1	STRG.712.1,STRG.712.2
XLOC_000326	1[+]2327315-2331148	AT1G07560|transcript:AT1G07560.1	STRG.717.1
XLOC_000327	1[+]2341447-2342148	AT1G07610|transcript:AT1G07610.1	STRG.719.1
XLOC_000328	1[+]2348915-2351799	AT1G07630|transcript:AT1G07630.1	STRG.723.1
XLOC_000329	1[+]2368833-2369735	AT1G07660|transcript:AT1G07660.1,AT1G07660|transcript:AT1G07660.2	STRG.728.1,STRG.728.2
XLOC_000330	1[+]2376012-2377186	AT1G07680|transcript:AT1G07680.1	STRG.730.1
XLOC_000331	1[+]2377976-2379207	AT1G07690|transcript:AT1G07690.2,AT1G07690|transcript:AT1G07690.3,AT1G07690|transcript:AT1G07690.1,AT1G07690|transcript:AT1G07690.4	STRG.731.1,STRG.731.2,STRG.731.3,STRG.731.4,STRG.731.5
XLOC_000332	1[+]2379595-2381390	AT1G07700|transcript:AT1G07700.1,AT1G07700|transcript:AT1G07700.2,AT1G07700|transcript:AT1G07700.4,AT1G07700|transcript:AT1G07700.3	STRG.732.1,STRG.732.2,STRG.732.3,STRG.732.4
XLOC_000333	1[+]2381555-2386805	AT1G07705|transcript:AT1G07705.2,AT1G07705|transcript:AT1G07705.1	STRG.733.1,STRG.733.2,STRG.733.3,STRG.733.4
XLOC_000334	1[+]2394985-2397399	AT1G07728|transcript:AT1G07728.1,AT1G07728|transcript:AT1G07728.2	STRG.739.1,STRG.739.2
XLOC_000335	1[+]2412938-2413790	AT1G07790|transcript:AT1G07790.1	STRG.745.1
XLOC_000336	1[+]2414143-2414967	AT1G07795|transcript:AT1G07795.1	STRG.746.1
XLOC_000337	1[+]2416178-2420829	AT1G07810|transcript:AT1G07810.1	STRG.747.1
XLOC_000338	1[+]2422126-2429225	AT1G07840|transcript:AT1G07840.1,AT1G07840|transcript:AT1G07840.3,AT1G07840|transcript:AT1G07840.2,AT1G07850|transcript:AT1G07850.1,AT1G07830|transcript:AT1G07830.1	STRG.749.1,STRG.749.2,STRG.749.3,STRG.749.4,STRG.749.5,STRG.749.6,STRG.750.1
XLOC_000339	1[+]2437281-2439665	AT1G07890|transcript:AT1G07890.1,AT1G07890|transcript:AT1G07890.6,AT1G07890|transcript:AT1G07890.2,AT1G07890|transcript:AT1G07890.4,AT1G07890|transcript:AT1G07890.5,AT1G07890|transcript:AT1G07890.7,AT1G07890|transcript:AT1G07890.8,AT1G07890|transcript:AT1G07890.3	STRG.753.1,STRG.753.2,STRG.753.3,STRG.753.4,STRG.753.5,STRG.753.6,STRG.753.7,STRG.753.8,STRG.753.9
XLOC_000340	1[+]2442565-2445436	AT1G07902|transcript:AT1G07902.1,AT1G07900|transcript:AT1G07900.1	STRG.754.1,STRG.754.2,STRG.754.3
XLOC_000341	1[+]2445437-2454645	AT1G07910|transcript:AT1G07910.1,AT1G07910|transcript:AT1G07910.2	STRG.756.1,STRG.756.2
XLOC_000342	1[+]2454771-2460817	AT1G07930|transcript:AT1G07930.1,AT1G07930|transcript:AT1G07930.2,AT1G07920|transcript:AT1G07920.1	STRG.757.1,STRG.757.10,STRG.757.11,STRG.757.2,STRG.757.3,STRG.757.4,STRG.757.5,STRG.757.6,STRG.757.7,STRG.757.8,STRG.757.9,STRG.757.12,STRG.757.13
XLOC_000343	1[+]2467145-2469316	AT1G07960|transcript:AT1G07960.3,AT1G07960|transcript:AT1G07960.1,AT1G07960|transcript:AT1G07960.2,AT1G07960|transcript:AT1G07960.4	STRG.760.1,STRG.760.2,STRG.760.3,STRG.760.4
XLOC_000344	1[+]2475226-2476167	AT1G07985|transcript:AT1G07985.1	STRG.763.1
XLOC_000345	1[+]2476953-2483196	AT1G07990|transcript:AT1G07990.1,AT1G07990|transcript:AT1G07990.2	STRG.764.1,STRG.764.2
XLOC_000346	1[+]2485281-2485724	AT1G08005|transcript:AT1G08005.1	STRG.766.1
XLOC_000347	1[+]2494402-2495313	AT1G08035|transcript:AT1G08035.1,AT1G08035|transcript:AT1G08035.2,AT1G08035|transcript:AT1G08035.3	STRG.768.1
XLOC_000348	1[+]2524023-2526322	AT1G08090|transcript:AT1G08090.1	STRG.773.1
XLOC_000349	1[+]2535251-2537932	AT1G08110|transcript:AT1G08110.1,AT1G08110|transcript:AT1G08110.3,AT1G08110|transcript:AT1G08110.2,AT1G08110|transcript:AT1G08110.4	STRG.774.2,STRG.774.1,STRG.774.3,STRG.774.4
XLOC_000350	1[+]2538615-2539661	AT1G08120|transcript:AT1G08120.1	STRG.777.1
XLOC_000351	1[+]2567420-2573789	AT1G08190|transcript:AT1G08190.1	STRG.785.1,STRG.785.2,STRG.785.3
XLOC_000352	1[+]2588854-2606892	AT1G08260|transcript:AT1G08260.2,AT1G08260|transcript:AT1G08260.1	STRG.791.2,STRG.791.1
XLOC_000353	1[+]2607877-2609971	AT1G08280|transcript:AT1G08280.1	STRG.793.1
XLOC_000354	1[+]2614774-2621546	AT1G08300|transcript:AT1G08300.1,AT1G08300|transcript:AT1G08300.2,AT1G08300|transcript:AT1G08300.3,AT1G08310|transcript:AT1G08310.3,AT1G08310|transcript:AT1G08310.1,AT1G08310|transcript:AT1G08310.2,AT1G04647|transcript:AT1G04647.1	STRG.795.1,STRG.795.2,STRG.795.3,STRG.795.4,STRG.796.3,STRG.796.1,STRG.796.2,STRG.798.1
XLOC_000355	1[+]2630891-2632871	AT1G08340|transcript:AT1G08340.1	STRG.800.1
XLOC_000356	1[+]2635939-2638004	AT1G08360|transcript:AT1G08360.1	STRG.802.1,STRG.802.2
XLOC_000357	1[+]2638037-2640669	AT1G08370|transcript:AT1G08370.1	STRG.803.1,STRG.803.2
XLOC_000358	1[+]2642072-2643285	AT1G08390|transcript:AT1G08390.1,AT1G08390|transcript:AT1G08390.2	STRG.805.1,STRG.805.2
XLOC_000359	1[+]2646144-2649440	AT1G08410|transcript:AT1G08410.1	STRG.807.1
XLOC_000360	1[+]2649459-2657120	AT1G08420|transcript:AT1G08420.1,AT1G08420|transcript:AT1G08420.2	STRG.808.1,STRG.808.2
XLOC_000361	1[+]2658602-2661363	AT1G08430|transcript:AT1G08430.1	STRG.809.1,STRG.809.2
XLOC_000362	1[+]2662967-2665584	AT1G08440|transcript:AT1G08440.1	STRG.810.1
XLOC_000363	1[+]2672198-2674721	AT1G08460|transcript:AT1G08460.1,AT1G08460|transcript:AT1G08460.2	STRG.812.1,STRG.812.2
XLOC_000364	1[+]2675813-2679824	AT1G08465|transcript:AT1G08465.1	STRG.813.1
XLOC_000365	1[+]2684176-2685702	AT1G08480|transcript:AT1G08480.1	STRG.815.1
XLOC_000366	1[+]2688880-2690250	AT1G08500|transcript:AT1G08500.1	STRG.817.1
XLOC_000367	1[+]2696381-2703162	AT1G08520|transcript:AT1G08520.1,AT1G08530|transcript:AT1G08530.1,AT1G08530|transcript:AT1G08530.2,AT1G08530|transcript:AT1G08530.3	STRG.819.1,STRG.819.2,STRG.820.1,STRG.820.2,STRG.820.3
XLOC_000368	1[+]2703295-2709988	AT1G08550|transcript:AT1G08550.1,AT1G08550|transcript:AT1G08550.3,AT1G08550|transcript:AT1G08550.2,AT1G08540|transcript:AT1G08540.1	STRG.821.1,STRG.821.2,STRG.821.3,STRG.821.4,STRG.821.5
XLOC_000369	1[+]2712694-2714833	AT1G08570|transcript:AT1G08570.1,AT1G08570|transcript:AT1G08570.3,AT1G08570|transcript:AT1G08570.2,AT1G08570|transcript:AT1G08570.4	STRG.823.1,STRG.823.2,STRG.823.3,STRG.823.4
XLOC_000370	1[+]2718538-2722280	AT1G08590|transcript:AT1G08590.1	STRG.825.1
XLOC_000371	1[+]2723677-2733613	AT1G08600|transcript:AT1G08600.3,AT1G08600|transcript:AT1G08600.1,AT1G08600|transcript:AT1G08600.2,AT1G08600|transcript:AT1G08600.4	STRG.827.1,STRG.827.2,STRG.827.3,STRG.827.4
XLOC_000372	1[+]2736656-2743881	AT1G08620|transcript:AT1G08620.2,AT1G08620|transcript:AT1G08620.3,AT1G08620|transcript:AT1G08620.4,AT1G08620|transcript:AT1G08620.1	STRG.829.1,STRG.829.2,STRG.829.4,STRG.829.3
XLOC_000373	1[+]2752124-2753809	AT1G08650|transcript:AT1G08650.1,AT1G08650|transcript:AT1G08650.2	STRG.831.1,STRG.831.2
XLOC_000374	1[+]2762584-2768967	AT1G08680|transcript:AT1G08680.4,AT1G08680|transcript:AT1G08680.1,AT1G08680|transcript:AT1G08680.2,AT1G08680|transcript:AT1G08680.3,AT1G08680|transcript:AT1G08680.5	STRG.834.1,STRG.834.2,STRG.834.3,STRG.834.4,STRG.834.5,STRG.834.6
XLOC_000375	1[+]2771620-2773531	AT1G08710|transcript:AT1G08710.1,AT1G08710|transcript:AT1G08710.2	STRG.836.1,STRG.836.2
XLOC_000376	1[+]2773941-2779308	AT1G08720|transcript:AT1G08720.1,AT1G08720|transcript:AT1G08720.2	STRG.837.1,STRG.837.2
XLOC_000377	1[+]2779438-2788477	AT1G08730|transcript:AT1G08730.2,AT1G08730|transcript:AT1G08730.1	STRG.838.1,STRG.838.2
XLOC_000378	1[+]2791044-2795152	-	STRG.839.1
XLOC_000379	1[+]2801000-2804812	AT1G08750|transcript:AT1G08750.1,AT1G08750|transcript:AT1G08750.3,AT1G08750|transcript:AT1G08750.2	STRG.840.1,STRG.840.2,STRG.840.3,STRG.840.4,STRG.840.5
XLOC_000380	1[+]2804918-2809775	AT1G08770|transcript:AT1G08770.1,AT1G08760|transcript:AT1G08760.1	STRG.841.1,STRG.841.2,STRG.841.3,STRG.841.4
XLOC_000381	1[+]2811989-2812782	AT1G08790|transcript:AT1G08790.1	STRG.843.1
XLOC_000382	1[+]2827060-2829315	AT1G08830|transcript:AT1G08830.1,AT1G08830|transcript:AT1G08830.2	STRG.847.1,STRG.847.2,STRG.847.3
XLOC_000383	1[+]2838789-2841134	AT1G08845|transcript:AT1G08845.2,AT1G08845|transcript:AT1G08845.1,AT1G08845|transcript:AT1G08845.3	STRG.849.1,STRG.849.2,STRG.849.3
XLOC_000384	1[+]2841868-2846350	AT1G08860|transcript:AT1G08860.1	STRG.850.1,STRG.850.2
XLOC_000385	1[+]2848149-2852270	AT1G08890|transcript:AT1G08890.1	STRG.852.1,STRG.852.2
XLOC_000386	1[+]2852363-2861226	AT1G08910|transcript:AT1G08910.1,AT1G08900|transcript:AT1G08900.2,AT1G08900|transcript:AT1G08900.4,AT1G08900|transcript:AT1G08900.1,AT1G08900|transcript:AT1G08900.5,AT1G08900|transcript:AT1G08900.3	STRG.853.1,STRG.853.2,STRG.853.3,STRG.853.5,STRG.853.4,STRG.853.7,STRG.853.6
XLOC_000387	1[+]2867203-2870745	AT1G08920|transcript:AT1G08920.1,AT1G08920|transcript:AT1G08920.2,AT1G08920|transcript:AT1G08920.3	STRG.856.1,STRG.856.2,STRG.856.3,STRG.856.4,STRG.856.5
XLOC_000388	1[+]2873300-2877270	AT1G08930|transcript:AT1G08930.1,AT1G08930|transcript:AT1G08930.2	STRG.857.1,STRG.857.2,STRG.857.3
XLOC_000389	1[+]2877430-2879169	AT1G08940|transcript:AT1G08940.1	STRG.858.1
XLOC_000390	1[+]2879506-2882234	AT1G08960|transcript:AT1G08960.1	STRG.859.1,STRG.859.2,STRG.859.3
XLOC_000391	1[+]2882491-2886621	AT1G08980|transcript:AT1G08980.1,AT1G08970|transcript:AT1G08970.2,AT1G08970|transcript:AT1G08970.1,AT1G08970|transcript:AT1G08970.3,AT1G08970|transcript:AT1G08970.4	STRG.860.1,STRG.860.2,STRG.860.5,STRG.860.3,STRG.860.4,STRG.860.6,STRG.860.7
XLOC_000392	1[+]2887245-2887706	AT1G08985|transcript:AT1G08985.1	STRG.861.1
XLOC_000393	1[+]2888427-2895182	AT1G09000|transcript:AT1G09000.2,AT1G09000|transcript:AT1G09000.1,AT1G08990|transcript:AT1G08990.1	STRG.862.1,STRG.862.2,STRG.862.3,STRG.862.4
XLOC_000394	1[+]2911250-2921111	AT1G09050|transcript:AT1G09050.1,AT1G09050|transcript:AT1G09050.2,AT1G09040|transcript:AT1G09040.1	STRG.866.1,STRG.866.4,STRG.866.5,STRG.866.3,STRG.866.2,STRG.866.6,STRG.866.7
XLOC_000395	1[+]2927502-2929107	AT1G09070|transcript:AT1G09070.1	STRG.868.1
XLOC_000396	1[+]2932739-2936586	AT1G09090|transcript:AT1G09090.1,AT1G09090|transcript:AT1G09090.2	STRG.870.1,STRG.870.2
XLOC_000397	1[+]2946030-2949159	AT1G09150|transcript:AT1G09150.1	STRG.872.1,STRG.872.2
XLOC_000398	1[+]2964015-2964727	AT1G09176|transcript:AT1G09176.1	STRG.877.1
XLOC_000399	1[+]2965023-2965972	AT1G09180|transcript:AT1G09180.1	STRG.878.1
XLOC_000400	1[+]2984829-2986231	AT1G09240|transcript:AT1G09240.1	STRG.883.1
XLOC_000401	1[+]2989141-2990427	AT1G09250|transcript:AT1G09250.1	STRG.884.1
XLOC_000402	1[+]2993381-2993820	AT1G09260|transcript:AT1G09260.1	STRG.886.1
XLOC_000403	1[+]2994331-2998222	AT1G09270|transcript:AT1G09270.1,AT1G09270|transcript:AT1G09270.2,AT1G09270|transcript:AT1G09270.3	STRG.887.1,STRG.887.2,STRG.887.3
XLOC_000404	1[+]3003495-3008381	AT1G09300|transcript:AT1G09300.2,AT1G09300|transcript:AT1G09300.1	STRG.890.1,STRG.890.2
XLOC_000405	1[+]3008910-3009898	AT1G09310|transcript:AT1G09310.1	STRG.891.1
XLOC_000406	1[+]3015237-3018542	AT1G09340|transcript:AT1G09340.2,AT1G09340|transcript:AT1G09340.1	STRG.894.1,STRG.894.2
XLOC_000407	1[+]3019639-3021443	AT1G09350|transcript:AT1G09350.1,AT1G09350|transcript:AT1G09350.2	STRG.895.1,STRG.895.2
XLOC_000408	1[+]3021802-3022368	AT1G09360|transcript:AT1G09360.1	STRG.896.1
XLOC_000409	1[+]3024877-3025539	AT1G09370|transcript:AT1G09370.1	STRG.897.1
XLOC_000410	1[+]3031046-3033582	AT1G09390|transcript:AT1G09390.1	STRG.899.1
XLOC_000411	1[+]3035400-3037687	AT1G09410|transcript:AT1G09410.1	STRG.902.1
XLOC_000412	1[+]3038631-3039326	AT1G09421|transcript:AT1G09421.1	STRG.904.1
XLOC_000413	1[+]3041996-3045541	AT1G09430|transcript:AT1G09430.1	STRG.905.1
XLOC_000414	1[+]3048966-3053163	AT1G09450|transcript:AT1G09450.1	STRG.907.1
XLOC_000415	1[+]3053698-3055360	AT1G09460|transcript:AT1G09460.1	STRG.908.1
XLOC_000416	1[+]3057825-3060757	AT1G09480|transcript:AT1G09480.1,AT1G09480|transcript:AT1G09480.2	STRG.910.1,STRG.911.1
XLOC_000417	1[+]3063936-3065949	AT1G09490|transcript:AT1G09490.1,AT1G09490|transcript:AT1G09490.2	STRG.914.1,STRG.914.2
XLOC_000418	1[+]3066674-3068796	AT1G09500|transcript:AT1G09500.1,AT1G09500|transcript:AT1G09500.2,AT1G09500|transcript:AT1G09500.3	STRG.915.1,STRG.915.2,STRG.915.4,STRG.915.3
XLOC_000419	1[+]3069357-3070910	AT1G09510|transcript:AT1G09510.1	STRG.916.1
XLOC_000420	1[+]3073004-3073256	-	STRG.918.1
XLOC_000421	1[+]3075768-3079654	AT1G09530|transcript:AT1G09530.1,AT1G09530|transcript:AT1G09530.2,AT1G09530|transcript:AT1G09530.3,AT1G09530|transcript:AT1G09530.4,AT1G09530|transcript:AT1G09530.5,AT1G09530|transcript:AT1G09530.6	STRG.919.1,STRG.919.2,STRG.919.3,STRG.919.4,STRG.919.5,STRG.919.6
XLOC_000422	1[+]3083820-3084222	AT1G04703|transcript:AT1G04703.1	STRG.920.1
XLOC_000423	1[+]3086101-3087914	AT1G09540|transcript:AT1G09540.1	STRG.921.1
XLOC_000424	1[+]3093644-3094954	AT1G09560|transcript:AT1G09560.1	STRG.922.1
XLOC_000425	1[+]3104269-3107801	AT1G09590|transcript:AT1G09590.1,AT1G09580|transcript:AT1G09580.1	STRG.925.1,STRG.925.2,STRG.925.3
XLOC_000426	1[+]3107896-3111552	AT1G09600|transcript:AT1G09600.1	STRG.926.1
XLOC_000427	1[+]3111694-3112873	AT1G09610|transcript:AT1G09610.1	STRG.927.1
XLOC_000428	1[+]3119739-3122542	AT1G09640|transcript:AT1G09640.1,AT1G09640|transcript:AT1G09640.2	STRG.931.1,STRG.931.2,STRG.931.3
XLOC_000429	1[+]3122926-3124667	AT1G09645|transcript:AT1G09645.1	STRG.932.1
XLOC_000430	1[+]3125175-3127414	AT1G09650|transcript:AT1G09650.1	STRG.933.1,STRG.933.2
XLOC_000431	1[+]3140862-3144381	AT1G09710|transcript:AT1G09710.1,AT1G09710|transcript:AT1G09710.3,AT1G09710|transcript:AT1G09710.2,AT1G09710|transcript:AT1G09710.4,AT1G09710|transcript:AT1G09710.5	STRG.939.1,STRG.939.2,STRG.939.5,STRG.939.3,STRG.939.4,STRG.939.6
XLOC_000432	1[+]3154390-3156376	AT1G09740|transcript:AT1G09740.1,AT1G09740|transcript:AT1G09740.2	STRG.942.1,STRG.942.2
XLOC_000433	1[+]3157501-3159148	AT1G09750|transcript:AT1G09750.1	STRG.943.1
XLOC_000434	1[+]3161832-3165616	AT1G09770|transcript:AT1G09770.1	STRG.945.1
XLOC_000435	1[+]3171905-3173510	AT1G09794|transcript:AT1G09794.1	STRG.948.1
XLOC_000436	1[+]3173534-3176910	AT1G09795|transcript:AT1G09795.1	STRG.949.2,STRG.949.1
XLOC_000437	1[+]3187442-3188854	AT1G09812|transcript:AT1G09812.1	STRG.953.1
XLOC_000438	1[+]3189301-3190242	AT1G09815|transcript:AT1G09815.1	STRG.954.1
XLOC_000439	1[+]3201684-3208714	AT1G09870|transcript:AT1G09870.1,AT1G04743|transcript:AT1G04743.1,AT1G09850|transcript:AT1G09850.1	STRG.957.1,STRG.957.2,STRG.957.3,STRG.957.5,STRG.957.4,STRG.957.6
XLOC_000440	1[+]3212812-3213011	AT1G04747|transcript:AT1G04747.1	STRG.961.1
XLOC_000441	1[+]3218133-3219929	AT1G09900|transcript:AT1G09900.1	STRG.963.1
XLOC_000442	1[+]3243986-3247216	AT1G09960|transcript:AT1G09960.1	STRG.971.1
XLOC_000443	1[+]3252098-3255782	AT1G09970|transcript:AT1G09970.1,AT1G09970|transcript:AT1G09970.2	STRG.973.1,STRG.973.2
XLOC_000444	1[+]3265886-3268823	AT1G10010|transcript:AT1G10010.2	STRG.977.1
XLOC_000445	1[+]3273555-3275953	AT1G10030|transcript:AT1G10030.1	STRG.979.1,STRG.979.2
XLOC_000446	1[+]3278792-3283631	AT1G10050|transcript:AT1G10050.2,AT1G10050|transcript:AT1G10050.3,AT1G10050|transcript:AT1G10050.1	STRG.981.1,STRG.981.2,STRG.981.3,STRG.981.4,STRG.981.5,STRG.981.6,STRG.981.7,STRG.981.8
XLOC_000447	1[+]3284073-3287292	AT1G10060|transcript:AT1G10060.4,AT1G10060|transcript:AT1G10060.5,AT1G10060|transcript:AT1G10060.6,AT1G10060|transcript:AT1G10060.1,AT1G10060|transcript:AT1G10060.3	STRG.982.1,STRG.982.2,STRG.982.3,STRG.982.4,STRG.982.6,STRG.982.5,STRG.982.7,STRG.982.8
XLOC_000448	1[+]3287965-3290471	AT1G10070|transcript:AT1G10070.1,AT1G10070|transcript:AT1G10070.2,AT1G10070|transcript:AT1G10070.3	STRG.983.1,STRG.983.5,STRG.983.2,STRG.983.3,STRG.983.4
XLOC_000449	1[+]3302564-3303938	AT1G10110|transcript:AT1G10110.1	STRG.987.1
XLOC_000450	1[+]3305948-3306688	AT1G04773|transcript:AT1G04773.1	STRG.990.1
XLOC_000451	1[+]3310930-3322269	AT1G10130|transcript:AT1G10130.1	STRG.991.1
XLOC_000452	1[+]3325799-3327614	AT1G10150|transcript:AT1G10150.1	STRG.993.1
XLOC_000453	1[+]3349082-3351180	AT1G10210|transcript:AT1G10210.1,AT1G10210|transcript:AT1G10210.3,AT1G10210|transcript:AT1G10210.2	STRG.997.1,STRG.997.2,STRG.997.3
XLOC_000454	1[+]3351923-3353122	AT1G10220|transcript:AT1G10220.1,AT1G10220|transcript:AT1G10220.2	STRG.998.1,STRG.998.2
XLOC_000455	1[+]3354174-3354890	AT1G10225|transcript:AT1G10225.1	STRG.999.1,STRG.999.2
XLOC_000456	1[+]3355675-3356151	AT1G10230|transcript:AT1G10230.1	STRG.1000.1
XLOC_000457	1[+]3363428-3366493	AT1G10270|transcript:AT1G10270.1	STRG.1004.1,STRG.1004.2
XLOC_000458	1[+]3370383-3377463	AT1G10290|transcript:AT1G10290.1	STRG.1006.1,STRG.1006.2
XLOC_000459	1[+]3377819-3380611	AT1G10300|transcript:AT1G10300.2,AT1G10300|transcript:AT1G10300.1,AT1G10300|transcript:AT1G10300.3	STRG.1007.1,STRG.1007.2
XLOC_000460	1[+]3388599-3390150	AT1G10330|transcript:AT1G10330.1	STRG.1009.1
XLOC_000461	1[+]3400545-3402482	AT1G10380|transcript:AT1G10380.2,AT1G10380|transcript:AT1G10380.1	STRG.1013.1,STRG.1013.2,STRG.1013.3
XLOC_000462	1[+]3403132-3405920	AT1G10385|transcript:AT1G10385.1	STRG.1014.1
XLOC_000463	1[+]3431764-3438370	AT1G10450|transcript:AT1G10450.1,AT1G10450|transcript:AT1G10450.2,AT1G10450|transcript:AT1G10450.3	STRG.464.1,STRG.464.2,STRG.464.3
XLOC_000464	1[+]3438555-3439013	AT1G10455|transcript:AT1G10455.1	STRG.465.1
XLOC_000465	1[+]3449567-3451226	AT1G10480|transcript:AT1G10480.1	STRG.468.1
XLOC_000466	1[+]3453191-3460620	AT1G10490|transcript:AT1G10490.1,AT1G10490|transcript:AT1G10490.2	STRG.472.1,STRG.472.2
XLOC_000467	1[+]3461455-3469455	AT1G10520|transcript:AT1G10520.1,AT1G10520|transcript:AT1G10520.2,AT1G10510|transcript:AT1G10510.1	STRG.474.1,STRG.474.2,STRG.474.3,STRG.474.4
XLOC_000468	1[+]3469512-3471488	AT1G10522|transcript:AT1G10522.1,AT1G10522|transcript:AT1G10522.2	STRG.475.1,STRG.475.2
XLOC_000469	1[+]3472127-3472558	AT1G04803|transcript:AT1G04803.1	STRG.478.1
XLOC_000470	1[+]3484399-3486965	AT1G10560|transcript:AT1G10560.1	STRG.471.1
XLOC_000471	1[+]3487386-3491277	AT1G10570|transcript:AT1G10570.2,AT1G10570|transcript:AT1G10570.3,AT1G10570|transcript:AT1G10570.1	STRG.479.1,STRG.479.2,STRG.479.3,STRG.479.4,STRG.479.5
XLOC_000472	1[+]3503640-3509006	AT1G10610|transcript:AT1G10610.2,AT1G10610|transcript:AT1G10610.1,AT1G10610|transcript:AT1G10610.3,AT1G10600|transcript:AT1G10600.4,AT1G10600|transcript:AT1G10600.2,AT1G10600|transcript:AT1G10600.1,AT1G10600|transcript:AT1G10600.3	STRG.1024.1,STRG.1024.2,STRG.1024.3,STRG.1024.8,STRG.1024.4,STRG.1024.6,STRG.1024.7,STRG.1024.5,STRG.1024.10,STRG.1024.9,STRG.1024.11
XLOC_000473	1[+]3530353-3532070	AT1G10657|transcript:AT1G10657.2,AT1G10657|transcript:AT1G10657.3,AT1G10657|transcript:AT1G10657.4,AT1G10657|transcript:AT1G10657.1	STRG.1028.1,STRG.1028.2,STRG.1028.3,STRG.1028.4,STRG.1028.5
XLOC_000474	1[+]3532229-3535137	AT1G10660|transcript:AT1G10660.1,AT1G10660|transcript:AT1G10660.2,AT1G10660|transcript:AT1G10660.3,AT1G10660|transcript:AT1G10660.4	STRG.1029.1,STRG.1029.2,STRG.1029.3,STRG.1029.4
XLOC_000475	1[+]3535288-3538439	AT1G10670|transcript:AT1G10670.1,AT1G10670|transcript:AT1G10670.3,AT1G10670|transcript:AT1G10670.4,AT1G10670|transcript:AT1G10670.2	STRG.1030.1,STRG.1030.2,STRG.1030.3,STRG.1030.4
XLOC_000476	1[+]3554104-3556544	AT1G10700|transcript:AT1G10700.2,AT1G10700|transcript:AT1G10700.1	STRG.1034.2,STRG.1034.1
XLOC_000477	1[+]3558358-3560705	AT1G10710|transcript:AT1G10710.2,AT1G10710|transcript:AT1G10710.1	STRG.1035.1
XLOC_000478	1[+]3562841-3564850	AT1G10720|transcript:AT1G10720.1	STRG.1036.1,STRG.1036.2
XLOC_000479	1[+]3565257-3568106	AT1G10730|transcript:AT1G10730.1	STRG.1037.1
XLOC_000480	1[+]3572674-3573173	AT1G10745|transcript:AT1G10745.1	STRG.1039.1
XLOC_000481	1[+]3596264-3597847	AT1G10790|transcript:AT1G10790.1	STRG.1044.1
XLOC_000482	1[+]3599083-3600877	AT1G10810|transcript:AT1G10810.1,AT1G10810|transcript:AT1G10810.2,AT1G10810|transcript:AT1G10810.3	STRG.1046.1,STRG.1046.2,STRG.1046.3
XLOC_000483	1[+]3611490-3614613	AT1G10850|transcript:AT1G10850.1	STRG.1050.1
XLOC_000484	1[+]3615292-3616091	AT1G04827|transcript:AT1G04827.1	STRG.1053.1
XLOC_000485	1[+]3627646-3630808	AT1G10890|transcript:AT1G10890.1,AT1G10890|transcript:AT1G10890.2,AT1G10890|transcript:AT1G10890.3,AT1G10890|transcript:AT1G10890.4	STRG.1055.1,STRG.1055.2,STRG.1055.3,STRG.1055.4,STRG.1055.5,STRG.1055.7,STRG.1055.6
XLOC_000486	1[+]3639835-3644187	AT1G10910|transcript:AT1G10910.1,AT1G10910|transcript:AT1G10910.2	STRG.1057.1,STRG.1057.2,STRG.1057.3,STRG.1057.4
XLOC_000487	1[+]3659204-3665040	AT1G10950|transcript:AT1G10950.1,AT1G10960|transcript:AT1G10960.1	STRG.1061.1,STRG.1062.1
XLOC_000488	1[+]3676607-3678567	AT1G11010|transcript:AT1G11010.1,AT1G11020|transcript:AT1G11020.1	STRG.1067.1
XLOC_000489	1[+]3681679-3684169	AT1G11050|transcript:AT1G11050.1	STRG.1069.1
XLOC_000490	1[+]3684568-3689892	AT1G11060|transcript:AT1G11060.1	STRG.1071.1,STRG.1071.2
XLOC_000491	1[+]3702608-3703779	AT1G11090|transcript:AT1G11090.1	STRG.1075.1
XLOC_000492	1[+]3710208-3712503	AT1G11110|transcript:AT1G11110.1,AT1G11110|transcript:AT1G11110.2,AT1G11110|transcript:AT1G11110.3	STRG.1077.1
XLOC_000493	1[+]3715084-3717659	AT1G11120|transcript:AT1G11120.2,AT1G11120|transcript:AT1G11120.1	STRG.1079.1
XLOC_000494	1[+]3718652-3719832	AT1G11125|transcript:AT1G11125.1	STRG.1080.1
XLOC_000495	1[+]3722708-3727450	AT1G11130|transcript:AT1G11130.1,AT1G11130|transcript:AT1G11130.2	STRG.1081.1,STRG.1081.2
XLOC_000496	1[+]3728788-3730419	-	STRG.1082.1
XLOC_000497	1[+]3733044-3739844	AT1G11160|transcript:AT1G11160.2,AT1G11160|transcript:AT1G11160.3,AT1G11160|transcript:AT1G11160.4,AT1G11160|transcript:AT1G11160.1	STRG.1083.1,STRG.1083.3,STRG.1083.4,STRG.1083.2,STRG.1083.5
XLOC_000498	1[+]3740664-3744676	AT1G11170|transcript:AT1G11170.1,AT1G11170|transcript:AT1G11170.3,AT1G11170|transcript:AT1G11170.4,AT1G11170|transcript:AT1G11170.5,AT1G11170|transcript:AT1G11170.6,AT1G11170|transcript:AT1G11170.7,AT1G11170|transcript:AT1G11170.9,AT1G11170|transcript:AT1G11170.8,AT1G11170|transcript:AT1G11170.2	STRG.1084.1,STRG.1084.2,STRG.1084.3,STRG.1084.5,STRG.1084.4,STRG.1084.6,STRG.1084.7,STRG.1084.8,STRG.1084.11,STRG.1084.10,STRG.1084.9
XLOC_000499	1[+]3744858-3748557	AT1G11180|transcript:AT1G11180.3,AT1G11180|transcript:AT1G11180.1,AT1G11180|transcript:AT1G11180.2,AT1G11175|transcript:AT1G11175.1	STRG.1085.1,STRG.1085.2,STRG.1085.3,STRG.1085.5,STRG.1085.4,STRG.1085.6
XLOC_000500	1[+]3749510-3750035	AT1G11185|transcript:AT1G11185.1	STRG.1086.1
XLOC_000501	1[+]3753213-3755658	AT1G11200|transcript:AT1G11200.1	STRG.1088.1,STRG.1088.2
XLOC_000502	1[+]3768521-3770102	AT1G11250|transcript:AT1G11250.1	STRG.1093.1
XLOC_000503	1[+]3777160-3786044	AT1G11260|transcript:AT1G11260.1	STRG.1094.1,STRG.1094.4,STRG.1094.2,STRG.1094.3
XLOC_000504	1[+]3792933-3797575	AT1G11300|transcript:AT1G11300.1,AT1G11300|transcript:AT1G11300.2	STRG.1098.1,STRG.1098.2,STRG.1098.3
XLOC_000505	1[+]3797667-3800851	AT1G11303|transcript:AT1G11303.1	STRG.1099.1
XLOC_000506	1[+]3806822-3808940	AT1G11320|transcript:AT1G11320.1	STRG.1101.1
XLOC_000507	1[+]3809795-3813809	AT1G11330|transcript:AT1G11330.2,AT1G11330|transcript:AT1G11330.3,AT1G11330|transcript:AT1G11330.1	STRG.1102.1,STRG.1102.2,STRG.1102.3,STRG.1102.4
XLOC_000508	1[+]3832563-3834462	AT1G11380|transcript:AT1G11380.1	STRG.1107.1
XLOC_000509	1[+]3837694-3844479	AT1G11400|transcript:AT1G11400.2,AT1G11400|transcript:AT1G11400.4,AT1G11400|transcript:AT1G11400.5,AT1G11400|transcript:AT1G11400.6,AT1G11400|transcript:AT1G11400.1,AT1G11400|transcript:AT1G11400.3,AT1G11410|transcript:AT1G11410.2,AT1G11410|transcript:AT1G11410.3,AT1G11410|transcript:AT1G11410.4,AT1G11410|transcript:AT1G11410.1	STRG.1109.1,STRG.1109.2,STRG.1109.4,STRG.1109.6,STRG.1109.5,STRG.1109.3,STRG.1109.7,STRG.1109.8,STRG.1109.9,STRG.1109.10,STRG.1109.11,STRG.1109.12,STRG.1109.13
XLOC_000510	1[+]3847220-3850735	AT1G11430|transcript:AT1G11430.1,AT1G11440|transcript:AT1G11440.1	STRG.1111.1,STRG.1112.1
XLOC_000511	1[+]3853184-3855507	AT1G11450|transcript:AT1G11450.3,AT1G11450|transcript:AT1G11450.4,AT1G11450|transcript:AT1G11450.1	STRG.1113.1,STRG.1113.2,STRG.1113.3,STRG.1113.4,STRG.1113.5,STRG.1113.6
XLOC_000512	1[+]3856942-3859465	AT1G11460|transcript:AT1G11460.1	STRG.1114.2,STRG.1114.1
XLOC_000513	1[+]3862399-3864074	AT1G11475|transcript:AT1G11475.1	STRG.1115.1
XLOC_000514	1[+]3870679-3871702	AT1G11500|transcript:AT1G11500.2,AT1G11500|transcript:AT1G11500.3	STRG.1118.1,STRG.1118.2,STRG.1118.3
XLOC_000515	1[+]3874396-3875484	AT1G11530|transcript:AT1G11530.1	STRG.1120.1
XLOC_000516	1[+]3881627-3884129	AT1G11570|transcript:AT1G11570.4,AT1G11570|transcript:AT1G11570.3,AT1G11560|transcript:AT1G11560.1	STRG.1124.1,STRG.1124.2,STRG.1124.4,STRG.1124.3,STRG.1124.5,STRG.1124.6
XLOC_000517	1[+]3884342-3884960	AT1G11572|transcript:AT1G11572.1	STRG.1125.1
XLOC_000518	1[+]3888610-3890824	AT1G11580|transcript:AT1G11580.2	STRG.1126.1,STRG.1126.2
XLOC_000519	1[+]3901950-3903895	AT1G11600|transcript:AT1G11600.1	STRG.1022.1
XLOC_000520	1[+]3905579-3906818	AT1G11608|transcript:AT1G11608.1	STRG.1020.1
XLOC_000521	1[+]3910833-3911924	AT1G11620|transcript:AT1G11620.1	STRG.1021.1
XLOC_000522	1[+]3914774-3918243	AT1G11650|transcript:AT1G11650.1,AT1G11650|transcript:AT1G11650.2	STRG.1131.1,STRG.1131.2
XLOC_000523	1[+]3919237-3919869	AT1G11655|transcript:AT1G11655.1	STRG.1132.1
XLOC_000524	1[+]3920478-3924566	AT1G11660|transcript:AT1G11660.1,AT1G11660|transcript:AT1G11660.2,AT1G11660|transcript:AT1G11660.3,AT1G11660|transcript:AT1G11660.4	STRG.1133.1,STRG.1133.2,STRG.1133.5,STRG.1133.6,STRG.1133.7,STRG.1133.3,STRG.1133.4
XLOC_000525	1[+]3938422-3940871	AT1G11680|transcript:AT1G11680.1	STRG.1135.1
XLOC_000526	1[+]3941042-3942212	AT1G11690|transcript:AT1G11690.1	STRG.1136.1,STRG.1138.1
XLOC_000527	1[+]3945584-3946757	AT1G11700|transcript:AT1G11700.1	STRG.1139.1
XLOC_000528	1[+]3948714-3951359	AT1G11710|transcript:AT1G11710.1,AT1G11710|transcript:AT1G11710.2	STRG.1140.1,STRG.1140.2
XLOC_000529	1[+]3951366-3957044	AT1G11720|transcript:AT1G11720.2,AT1G11720|transcript:AT1G11720.1	STRG.1141.1,STRG.1141.2
XLOC_000530	1[+]3957150-3960482	AT1G11730|transcript:AT1G11730.1	STRG.1143.1,STRG.1143.2,STRG.1143.3,STRG.1143.4
XLOC_000531	1[+]3967476-3969877	AT1G11750|transcript:AT1G11750.1,AT1G11750|transcript:AT1G11750.2	STRG.1148.1,STRG.1148.2
XLOC_000532	1[+]3973874-3974594	AT1G11765|transcript:AT1G11765.1	STRG.1152.1
XLOC_000533	1[+]3981153-3985219	AT1G11790|transcript:AT1G11790.1,AT1G11790|transcript:AT1G11790.2	STRG.1155.1,STRG.1155.2
XLOC_000534	1[+]3989763-3991066	AT1G11810|transcript:AT1G11810.1	STRG.1157.1
XLOC_000535	1[+]3991393-3991738	AT1G04893|transcript:AT1G04893.1	STRG.1159.1
XLOC_000536	1[+]3995158-3998075	AT1G11840|transcript:AT1G11840.1,AT1G11840|transcript:AT1G11840.2,AT1G11840|transcript:AT1G11840.5,AT1G11840|transcript:AT1G11840.6,AT1G11840|transcript:AT1G11840.3,AT1G11840|transcript:AT1G11840.4	STRG.1163.1,STRG.1163.2,STRG.1163.3,STRG.1163.5,STRG.1163.4,STRG.1163.6,STRG.1163.7,STRG.1163.8
XLOC_000537	1[+]3999157-4000024	AT1G11850|transcript:AT1G11850.2,AT1G11850|transcript:AT1G11850.3,AT1G11850|transcript:AT1G11850.4,AT1G11850|transcript:AT1G11850.1	STRG.1164.1,STRG.1164.2,STRG.1164.3
XLOC_000538	1[+]4001113-4003748	AT1G11860|transcript:AT1G11860.3,AT1G11860|transcript:AT1G11860.1,AT1G11860|transcript:AT1G11860.2	STRG.1165.1,STRG.1165.2,STRG.1165.3
XLOC_000539	1[+]4003757-4007288	AT1G11870|transcript:AT1G11870.2,AT1G11870|transcript:AT1G11870.4,AT1G11870|transcript:AT1G11870.5,AT1G11870|transcript:AT1G11870.1,AT1G11870|transcript:AT1G11870.3,AT1G11870|transcript:AT1G11870.6	STRG.1166.1,STRG.1166.2,STRG.1166.3,STRG.1166.4,STRG.1166.5,STRG.1166.7,STRG.1166.6,STRG.1166.8
XLOC_000540	1[+]4010757-4013104	AT1G11890|transcript:AT1G11890.1	STRG.1170.1
XLOC_000541	1[+]4013195-4013918	AT1G04917|transcript:AT1G04917.1	STRG.1172.1
XLOC_000542	1[+]4014782-4016544	AT1G11905|transcript:AT1G11905.1,AT1G11905|transcript:AT1G11905.2	STRG.1173.1
XLOC_000543	1[+]4021750-4023292	AT1G11915|transcript:AT1G11915.1	STRG.1161.1
XLOC_000544	1[+]4028595-4030656	AT1G11930|transcript:AT1G11930.2,AT1G11930|transcript:AT1G11930.1	STRG.1175.1,STRG.1175.2
XLOC_000545	1[+]4056157-4057968	AT1G12010|transcript:AT1G12010.1	STRG.1181.1,STRG.1181.2
XLOC_000546	1[+]4058287-4058416	AT1G12013|transcript:AT1G12013.1	STRG.1182.1
XLOC_000547	1[+]4058487-4058576	AT1G12015|transcript:AT1G12015.1	STRG.1183.1
XLOC_000548	1[+]4069655-4072681	AT1G12040|transcript:AT1G12040.1	STRG.1189.1,STRG.1189.2
XLOC_000549	1[+]4072741-4076207	AT1G12050|transcript:AT1G12050.1	STRG.1190.1
XLOC_000550	1[+]4076226-4077230	AT1G12060|transcript:AT1G12060.1	STRG.1191.1
XLOC_000551	1[+]4084162-4085185	AT1G12080|transcript:AT1G12080.1,AT1G12080|transcript:AT1G12080.2	STRG.1192.2,STRG.1192.1
XLOC_000552	1[+]4095246-4095883	AT1G12100|transcript:AT1G12100.1	STRG.1193.1
XLOC_000553	1[+]4105223-4109601	AT1G12110|transcript:AT1G12110.1	STRG.1195.1
XLOC_000554	1[+]4118594-4121122	AT1G12130|transcript:AT1G12130.1	STRG.1197.1,STRG.1197.3,STRG.1197.2
XLOC_000555	1[+]4121285-4125090	AT1G12140|transcript:AT1G12140.1,AT1G12140|transcript:AT1G12140.3,AT1G12140|transcript:AT1G12140.2,AT1G04933|transcript:AT1G04933.1,AT1G04933|transcript:AT1G04933.2	STRG.1198.1,STRG.1198.2,STRG.1198.4,STRG.1198.3,STRG.1198.6,STRG.1198.5
XLOC_000556	1[+]4125990-4128335	AT1G12160|transcript:AT1G12160.1	STRG.1201.1,STRG.1201.2
XLOC_000557	1[+]4137427-4151056	AT1G12230|transcript:AT1G12230.2,AT1G12230|transcript:AT1G12230.1,AT1G12220|transcript:AT1G12220.2,AT1G12220|transcript:AT1G12220.1,AT1G12220|transcript:AT1G12220.3,AT1G12210|transcript:AT1G12210.2,AT1G12210|transcript:AT1G12210.3,AT1G12210|transcript:AT1G12210.1,AT1G12200|transcript:AT1G12200.1,AT1G12200|transcript:AT1G12200.2	STRG.1202.1,STRG.1202.2,STRG.1202.3,STRG.1202.4,STRG.1202.6,STRG.1202.5,STRG.1202.7,STRG.1202.9,STRG.1202.8,STRG.1202.10,STRG.1202.11,STRG.1202.12,STRG.1202.13
XLOC_000558	1[+]4153641-4157653	AT1G12240|transcript:AT1G12240.1	STRG.1205.1
XLOC_000559	1[+]4157654-4159046	AT1G12244|transcript:AT1G12244.1	STRG.1206.1
XLOC_000560	1[+]4159227-4161506	AT1G12250|transcript:AT1G12250.1,AT1G12250|transcript:AT1G12250.3,AT1G12250|transcript:AT1G12250.2	STRG.1207.1,STRG.1207.2,STRG.1207.3
XLOC_000561	1[+]4172035-4174730	AT1G12270|transcript:AT1G12270.1	STRG.1208.1
XLOC_000562	1[+]4186624-4190342	AT1G12320|transcript:AT1G12320.1	STRG.1210.1
XLOC_000563	1[+]4194420-4196749	AT1G12330|transcript:AT1G12330.1	STRG.1212.1,STRG.1212.2
XLOC_000564	1[+]4197030-4198310	AT1G12340|transcript:AT1G12340.1	STRG.1213.1,STRG.1213.2,STRG.1213.3
XLOC_000565	1[+]4198337-4206486	AT1G12360|transcript:AT1G12360.1,AT1G12350|transcript:AT1G12350.1,AT1G12350|transcript:AT1G12350.2	STRG.1214.1,STRG.1214.4,STRG.1214.2,STRG.1214.3,STRG.1214.5
XLOC_000566	1[+]4220044-4222875	AT1G12390|transcript:AT1G12390.1,AT1G12400|transcript:AT1G12400.1,AT1G12400|transcript:AT1G12400.2,AT1G12400|transcript:AT1G12400.3	STRG.1216.1,STRG.1216.2,STRG.1216.3,STRG.1216.4,STRG.1216.5
XLOC_000567	1[+]4223030-4225254	AT1G12410|transcript:AT1G12410.1	STRG.1217.1
XLOC_000568	1[+]4243578-4245993	AT1G12450|transcript:AT1G12450.1	STRG.1223.1,STRG.1223.2,STRG.1223.3
XLOC_000569	1[+]4247218-4259704	AT1G04953|transcript:AT1G04953.1,AT1G12470|transcript:AT1G12470.1,AT1G12460|transcript:AT1G12460.1,AT1G12460|transcript:AT1G12460.2	STRG.1224.1,STRG.1224.4,STRG.1224.2,STRG.1224.3,STRG.1224.5,STRG.1224.6
XLOC_000570	1[+]4261918-4262359	AT1G04957|transcript:AT1G04957.1	STRG.1226.1
XLOC_000571	1[+]4274531-4276031	AT1G12550|transcript:AT1G12550.1	STRG.1218.1
XLOC_000572	1[+]4276505-4277969	AT1G12560|transcript:AT1G12560.1	STRG.1219.1
XLOC_000573	1[+]4282794-4285876	AT1G12580|transcript:AT1G12580.1	STRG.1244.1
XLOC_000574	1[+]4298666-4299571	AT1G12630|transcript:AT1G12630.1	STRG.1249.1
XLOC_000575	1[+]4305791-4308007	AT1G12650|transcript:AT1G12650.2,AT1G12650|transcript:AT1G12650.3,AT1G12650|transcript:AT1G12650.4,AT1G12650|transcript:AT1G12650.1	STRG.1251.1,STRG.1251.2,STRG.1251.3
XLOC_000576	1[+]4310969-4311519	AT1G12663|transcript:AT1G12663.1	STRG.1252.1
XLOC_000577	1[+]4312331-4312935	AT1G12665|transcript:AT1G12665.1	STRG.1253.1
XLOC_000578	1[+]4315562-4316061	-	STRG.1254.1
XLOC_000579	1[+]4316647-4317141	-	STRG.1255.1
XLOC_000580	1[+]4318309-4319090	AT1G12672|transcript:AT1G12672.2,AT1G12672|transcript:AT1G12672.1	STRG.1256.1
XLOC_000581	1[+]4334499-4337957	AT1G12730|transcript:AT1G12730.1,AT1G12730|transcript:AT1G12730.2	STRG.1260.1,STRG.1260.2,STRG.1260.3
XLOC_000582	1[+]4342209-4344875	AT1G12740|transcript:AT1G12740.1,AT1G12740|transcript:AT1G12740.2,AT1G12740|transcript:AT1G12740.3,AT1G12740|transcript:AT1G12740.4	STRG.1262.1,STRG.1262.4,STRG.1262.2,STRG.1262.3
XLOC_000583	1[+]4348498-4350993	AT1G12760|transcript:AT1G12760.2,AT1G12760|transcript:AT1G12760.1	STRG.1264.2,STRG.1264.1
XLOC_000584	1[+]4351019-4355929	AT1G12775|transcript:AT1G12775.1,AT1G12770|transcript:AT1G12770.1,AT1G12770|transcript:AT1G12770.2	STRG.1265.1,STRG.1265.2,STRG.1265.3,STRG.1265.4
XLOC_000585	1[+]4366577-4367136	AT1G12805|transcript:AT1G12805.1	STRG.1267.1
XLOC_000586	1[+]4367256-4368822	AT1G12810|transcript:AT1G12810.2,AT1G12810|transcript:AT1G12810.1	STRG.1268.2,STRG.1268.1
XLOC_000587	1[+]4368980-4369617	AT1G04977|transcript:AT1G04977.1	STRG.1271.1
XLOC_000588	1[+]4374205-4378514	AT1G12840|transcript:AT1G12840.1	STRG.1272.1
XLOC_000589	1[+]4382160-4383673	AT1G12855|transcript:AT1G12855.1	STRG.1275.1
XLOC_000590	1[+]4384304-4386651	AT1G12860|transcript:AT1G12860.1,AT1G12860|transcript:AT1G12860.2,AT1G12860|transcript:AT1G12860.3	STRG.1276.1,STRG.1276.2,STRG.1276.3
XLOC_000591	1[+]4389678-4392393	AT1G04983|transcript:AT1G04983.1,AT1G12890|transcript:AT1G12890.1,AT1G12880|transcript:AT1G12880.1	STRG.1277.1,STRG.1277.2,STRG.1277.3,STRG.1277.4,STRG.1277.5
XLOC_000592	1[+]4416315-4418590	AT1G12940|transcript:AT1G12940.1	STRG.1280.1
XLOC_000593	1[+]4419714-4422684	AT1G12950|transcript:AT1G12950.1	STRG.1281.1
XLOC_000594	1[+]4423540-4425968	AT1G12970|transcript:AT1G12970.1	STRG.1282.1,STRG.1282.2
XLOC_000595	1[+]4429718-4430965	AT1G12980|transcript:AT1G12980.1	STRG.1283.1
XLOC_000596	1[+]4433605-4436102	AT1G12990|transcript:AT1G12990.1	STRG.1284.1
XLOC_000597	1[+]4447549-4451742	AT1G13040|transcript:AT1G13040.1,AT1G13040|transcript:AT1G13040.2,AT1G13050|transcript:AT1G13050.2,AT1G13050|transcript:AT1G13050.3,AT1G13050|transcript:AT1G13050.1	STRG.1288.1,STRG.1288.2,STRG.1288.3,STRG.1288.4,STRG.1288.5,STRG.1288.6,STRG.1288.7,STRG.1288.8
XLOC_000598	1[+]4452190-4454900	AT1G13060|transcript:AT1G13060.1,AT1G13060|transcript:AT1G13060.2,AT1G13060|transcript:AT1G13060.3	STRG.1289.1
XLOC_000599	1[+]4459002-4469033	AT1G13110|transcript:AT1G13110.1,AT1G13080|transcript:AT1G13080.1,AT1G13080|transcript:AT1G13080.2	STRG.1290.1,STRG.1290.2,STRG.1290.3,STRG.1290.4
XLOC_000600	1[+]4461738-4463469	AT1G13090|transcript:AT1G13090.1,AT1G13090|transcript:AT1G13090.2	STRG.1291.1,STRG.1291.2
XLOC_000601	1[+]4463859-4465725	AT1G13100|transcript:AT1G13100.1	STRG.1292.1
XLOC_000602	1[+]4474684-4478005	AT1G13130|transcript:AT1G13130.1	STRG.1294.1
XLOC_000603	1[+]4478136-4483772	AT1G13143|transcript:AT1G13143.1	STRG.1295.1,STRG.1295.2
XLOC_000604	1[+]4484584-4488577	AT1G13160|transcript:AT1G13160.1	STRG.1298.1,STRG.1298.2
XLOC_000605	1[+]4494924-4498469	AT1G13180|transcript:AT1G13180.1	STRG.1300.1,STRG.1300.2
XLOC_000606	1[+]4498764-4501624	AT1G13190|transcript:AT1G13190.1	STRG.1301.1
XLOC_000607	1[+]4505147-4505549	-	STRG.1303.1
XLOC_000608	1[+]4515464-4520306	AT1G13220|transcript:AT1G13220.3,AT1G13220|transcript:AT1G13220.1	STRG.1306.1,STRG.1306.2,STRG.1306.3,STRG.1306.4
XLOC_000609	1[+]4520559-4522644	AT1G13230|transcript:AT1G13230.1	STRG.1307.1
XLOC_000610	1[+]4542168-4543970	AT1G13260|transcript:AT1G13260.1	STRG.1311.1
XLOC_000611	1[+]4544889-4548894	AT1G13280|transcript:AT1G13280.1,AT1G13270|transcript:AT1G13270.1,AT1G13270|transcript:AT1G13270.2	STRG.1312.1,STRG.1312.2,STRG.1312.3,STRG.1312.4
XLOC_000612	1[+]4556878-4558793	AT1G13300|transcript:AT1G13300.1	STRG.1313.1,STRG.1313.2
XLOC_000613	1[+]4567935-4570598	AT1G13330|transcript:AT1G13330.1	STRG.1316.1
XLOC_000614	1[+]4597567-4599141	AT1G13400|transcript:AT1G13400.1	STRG.1321.1
XLOC_000615	1[+]4601235-4603635	AT1G13410|transcript:AT1G13410.1	STRG.1322.1
XLOC_000616	1[+]4604688-4606067	AT1G13420|transcript:AT1G13420.1	STRG.1323.1
XLOC_000617	1[+]4606500-4607780	AT1G13430|transcript:AT1G13430.1	STRG.1324.1
XLOC_000618	1[+]4611526-4611773	AT1G05013|transcript:AT1G05013.1	STRG.1326.1
XLOC_000619	1[+]4612243-4612929	AT1G13448|transcript:AT1G13448.1	STRG.1327.1
XLOC_000620	1[+]4615767-4618449	AT1G13460|transcript:AT1G13460.1,AT1G13460|transcript:AT1G13460.2	STRG.1329.1,STRG.1329.2
XLOC_000621	1[+]4647766-4649393	AT1G13590|transcript:AT1G13590.1	STRG.1230.1,STRG.1230.2,STRG.1230.3
XLOC_000622	1[+]4658538-4659115	AT1G13605|transcript:AT1G13605.1	STRG.1232.1
XLOC_000623	1[+]4662698-4663253	AT1G13609|transcript:AT1G13609.1,AT1G13609|transcript:AT1G13609.2	STRG.1234.1
XLOC_000624	1[+]4668366-4669471	AT1G13620|transcript:AT1G13620.1,AT1G13620|transcript:AT1G13620.2	STRG.1236.1,STRG.1236.2
XLOC_000625	1[+]4674152-4676561	AT1G13635|transcript:AT1G13635.2,AT1G13635|transcript:AT1G13635.1	STRG.1238.1,STRG.1238.2
XLOC_000626	1[+]4684906-4685633	-	STRG.1241.1
XLOC_000627	1[+]4688018-4689265	AT1G13670|transcript:AT1G13670.1	STRG.1243.1
XLOC_000628	1[+]4690293-4692841	AT1G13680|transcript:AT1G13680.1	STRG.1242.1
XLOC_000629	1[+]4693282-4694410	AT1G13690|transcript:AT1G13690.1	STRG.1337.1
XLOC_000630	1[+]4694951-4695230	AT1G05023|transcript:AT1G05023.1	STRG.1340.1
XLOC_000631	1[+]4709757-4712672	AT1G13730|transcript:AT1G13730.1,AT1G13730|transcript:AT1G13730.2	STRG.1342.1,STRG.1342.2,STRG.1342.3
XLOC_000632	1[+]4713433-4715407	AT1G13740|transcript:AT1G13740.1	STRG.1343.1
XLOC_000633	1[+]4721574-4724520	AT1G13770|transcript:AT1G13770.1,AT1G13770|transcript:AT1G13770.2,AT1G13770|transcript:AT1G13770.3,AT1G13770|transcript:AT1G13770.4	STRG.1349.1,STRG.1349.2,STRG.1349.3,STRG.1349.4,STRG.1349.5,STRG.1349.6,STRG.1349.7
XLOC_000634	1[+]4724544-4726558	AT1G13780|transcript:AT1G13780.1,AT1G13780|transcript:AT1G13780.2	STRG.1350.1,STRG.1350.2
XLOC_000635	1[+]4726770-4730425	AT1G13790|transcript:AT1G13790.1,AT1G13790|transcript:AT1G13790.2	STRG.1351.1,STRG.1351.2,STRG.1351.3
XLOC_000636	1[+]4730987-4731055	AT1G13805|transcript:AT1G13805.1	STRG.1353.1
XLOC_000637	1[+]4733991-4737910	AT1G13820|transcript:AT1G13820.1,AT1G13810|transcript:AT1G13810.1	STRG.1354.1,STRG.1354.2,STRG.1354.3
XLOC_000638	1[+]4748831-4751234	AT1G13880|transcript:AT1G13880.1,AT1G13880|transcript:AT1G13880.3,AT1G13880|transcript:AT1G13880.2	STRG.1359.1,STRG.1359.2,STRG.1359.3
XLOC_000639	1[+]4751432-4753018	AT1G13890|transcript:AT1G13890.1,AT1G13890|transcript:AT1G13890.2	STRG.1360.1,STRG.1360.2
XLOC_000640	1[+]4755777-4758076	AT1G13910|transcript:AT1G13910.2,AT1G13910|transcript:AT1G13910.1	STRG.1362.1,STRG.1362.2
XLOC_000641	1[+]4758084-4760238	AT1G13920|transcript:AT1G13920.2,AT1G13920|transcript:AT1G13920.3,AT1G13920|transcript:AT1G13920.4,AT1G13920|transcript:AT1G13920.5,AT1G13920|transcript:AT1G13920.6,AT1G13920|transcript:AT1G13920.7	STRG.1363.1,STRG.1363.2,STRG.1363.3,STRG.1363.4,STRG.1363.5,STRG.1363.6,STRG.1363.8,STRG.1363.7
XLOC_000642	1[+]4760957-4762666	AT1G13930|transcript:AT1G13930.1,AT1G13930|transcript:AT1G13930.2,AT1G13930|transcript:AT1G13930.3	STRG.1364.1,STRG.1364.2,STRG.1364.3
XLOC_000643	1[+]4773434-4774935	AT1G13950|transcript:AT1G13950.1	STRG.1366.1
XLOC_000644	1[+]4776283-4779420	AT1G13960|transcript:AT1G13960.1,AT1G13960|transcript:AT1G13960.2	STRG.1367.1,STRG.1367.2,STRG.1367.3
XLOC_000645	1[+]4788463-4796599	AT1G13990|transcript:AT1G13990.1,AT1G13990|transcript:AT1G13990.2,AT1G13990|transcript:AT1G13990.3,AT1G13980|transcript:AT1G13980.2,AT1G13980|transcript:AT1G13980.1	STRG.1369.1,STRG.1369.2,STRG.1369.3,STRG.1369.4,STRG.1369.5,STRG.1369.6
XLOC_000646	1[+]4797190-4800283	AT1G14000|transcript:AT1G14000.1	STRG.1370.1,STRG.1370.2
XLOC_000647	1[+]4800688-4801256	AT1G05043|transcript:AT1G05043.1	STRG.1372.1
XLOC_000648	1[+]4802602-4805375	AT1G14020|transcript:AT1G14020.1	STRG.1373.1,STRG.1373.2
XLOC_000649	1[+]4805676-4806123	AT1G05047|transcript:AT1G05047.1	STRG.1375.1
XLOC_000650	1[+]4810115-4814724	AT1G14040|transcript:AT1G14040.1	STRG.1376.1
XLOC_000651	1[+]4818507-4818825	-	STRG.1379.1,STRG.1379.2
XLOC_000652	1[+]4822439-4824414	AT1G14080|transcript:AT1G14080.1	STRG.1381.1
XLOC_000653	1[+]4827961-4829587	AT1G14100|transcript:AT1G14100.1	STRG.1383.1
XLOC_000654	1[+]4839801-4840823	AT1G14150|transcript:AT1G14150.1,AT1G14150|transcript:AT1G14150.2	STRG.1387.1,STRG.1387.2
XLOC_000655	1[+]4842275-4842469	AT1G05057|transcript:AT1G05057.1	STRG.1389.1
XLOC_000656	1[+]4847162-4849413	AT1G14180|transcript:AT1G14180.2,AT1G14180|transcript:AT1G14180.1	STRG.1391.2,STRG.1391.1
XLOC_000657	1[+]4850117-4852096	AT1G14185|transcript:AT1G14185.1	STRG.1393.1
XLOC_000658	1[+]4852522-4854307	AT1G14190|transcript:AT1G14190.2,AT1G14190|transcript:AT1G14190.1	STRG.1394.1,STRG.1394.2
XLOC_000659	1[+]4855132-4857025	AT1G14205|transcript:AT1G14205.1	STRG.1396.1,STRG.1396.2
XLOC_000660	1[+]4861159-4871488	AT1G14250|transcript:AT1G14250.1,AT1G14230|transcript:AT1G14230.1	STRG.1347.1,STRG.1347.2,STRG.1347.3,STRG.1347.4,STRG.1347.5,STRG.1347.6
XLOC_000661	1[+]4864881-4868022	AT1G14240|transcript:AT1G14240.1,AT1G14240|transcript:AT1G14240.2,AT1G14240|transcript:AT1G14240.4,AT1G14240|transcript:AT1G14240.3	STRG.1348.1,STRG.1348.2,STRG.1348.3,STRG.1348.4,STRG.1348.5,STRG.1348.6
XLOC_000662	1[+]4872856-4874907	AT1G14260|transcript:AT1G14260.2,AT1G14260|transcript:AT1G14260.1,AT1G14260|transcript:AT1G14260.3	STRG.1398.1,STRG.1398.2
XLOC_000663	1[+]4877506-4879307	AT1G14280|transcript:AT1G14280.1	STRG.1400.1
XLOC_000664	1[+]4884951-4886793	AT1G14310|transcript:AT1G14310.1	STRG.1402.1,STRG.1402.2,STRG.1402.3
XLOC_000665	1[+]4888114-4889704	AT1G14320|transcript:AT1G14320.1,AT1G14320|transcript:AT1G14320.2	STRG.1404.1,STRG.1404.2,STRG.1404.3,STRG.1404.4
XLOC_000666	1[+]4897346-4900126	AT1G14345|transcript:AT1G14345.1,AT1G14340|transcript:AT1G14340.1	STRG.1407.1,STRG.1407.2,STRG.1407.3
XLOC_000667	1[+]4902919-4903476	AT1G05067|transcript:AT1G05067.1	STRG.1406.1
XLOC_000668	1[+]4907695-4911168	AT1G14350|transcript:AT1G14350.2,AT1G14350|transcript:AT1G14350.3,AT1G14350|transcript:AT1G14350.1,AT1G14350|transcript:AT1G14350.4	STRG.1408.1,STRG.1408.2,STRG.1408.5,STRG.1408.3,STRG.1408.4,STRG.1408.6,STRG.1408.7
XLOC_000669	1[+]4915491-4918138	AT1G14370|transcript:AT1G14370.1	STRG.1410.1
XLOC_000670	1[+]4924037-4926914	AT1G14390|transcript:AT1G14390.1	STRG.1415.1,STRG.1415.2
XLOC_000671	1[+]4934120-4936194	AT1G14430|transcript:AT1G14430.1	STRG.1414.1
XLOC_000672	1[+]4954037-4958099	AT1G14480|transcript:AT1G14480.1,AT1G14480|transcript:AT1G14480.2,AT1G14470|transcript:AT1G14470.1	STRG.1421.1,STRG.1421.2,STRG.1421.3,STRG.1421.4,STRG.1421.5,STRG.1421.6,STRG.1421.7
XLOC_000673	1[+]4960308-4961800	AT1G14500|transcript:AT1G14500.1	STRG.1423.1
XLOC_000674	1[+]4978922-4980466	AT1G14550|transcript:AT1G14550.1	STRG.1430.1
XLOC_000675	1[+]4980624-4983367	AT1G14560|transcript:AT1G14560.1,AT1G14560|transcript:AT1G14560.2,AT1G14560|transcript:AT1G14560.3	STRG.1431.1,STRG.1431.2,STRG.1431.3,STRG.1431.4
XLOC_000676	1[+]4983489-4987375	AT1G14570|transcript:AT1G14570.1,AT1G14570|transcript:AT1G14570.3,AT1G14570|transcript:AT1G14570.4,AT1G14570|transcript:AT1G14570.2	STRG.1432.1,STRG.1432.2,STRG.1432.3,STRG.1432.4,STRG.1432.5
XLOC_000677	1[+]4989562-4992805	AT1G14580|transcript:AT1G14580.2,AT1G14580|transcript:AT1G14580.3,AT1G14580|transcript:AT1G14580.1,AT1G14580|transcript:AT1G14580.4	STRG.1433.1,STRG.1433.2,STRG.1433.3,STRG.1433.4,STRG.1433.5
XLOC_000678	1[+]4996758-4997068	AT1G05103|transcript:AT1G05103.1	STRG.1435.1
XLOC_000679	1[+]5019800-5021653	AT1G14630|transcript:AT1G14630.1,AT1G14630|transcript:AT1G14630.2	STRG.1442.1,STRG.1442.3,STRG.1442.2
XLOC_000680	1[+]5023426-5031883	AT1G14650|transcript:AT1G14650.1,AT1G14650|transcript:AT1G14650.3,AT1G14650|transcript:AT1G14650.2,AT1G14642|transcript:AT1G14642.1,AT1G14640|transcript:AT1G14640.1,AT1G14640|transcript:AT1G14640.2	STRG.1443.1,STRG.1443.2,STRG.1443.3,STRG.1443.4,STRG.1443.5,STRG.1443.6,STRG.1443.7,STRG.1443.8,STRG.1443.10,STRG.1443.9
XLOC_000681	1[+]5036521-5036720	AT1G05113|transcript:AT1G05113.1	STRG.1445.1
XLOC_000682	1[+]5037576-5040597	AT1G14670|transcript:AT1G14670.1	STRG.1446.1
XLOC_000683	1[+]5040754-5041967	AT1G14680|transcript:AT1G14680.1	STRG.1447.1
XLOC_000684	1[+]5042240-5045556	AT1G14685|transcript:AT1G14685.1,AT1G14685|transcript:AT1G14685.4,AT1G14685|transcript:AT1G14685.2,AT1G14685|transcript:AT1G14685.3	STRG.1448.1,STRG.1448.2,STRG.1448.3,STRG.1448.4
XLOC_000685	1[+]5047782-5048753	AT1G14687|transcript:AT1G14687.1	STRG.1450.1
XLOC_000686	1[+]5058583-5061140	AT1G14700|transcript:AT1G14700.1,AT1G14700|transcript:AT1G14700.3,AT1G14700|transcript:AT1G14700.4,AT1G14700|transcript:AT1G14700.2	STRG.1452.1,STRG.1452.2,STRG.1452.3,STRG.1452.4,STRG.1452.5,STRG.1452.6
XLOC_000687	1[+]5073031-5074860	AT1G14730|transcript:AT1G14730.1	STRG.1457.1,STRG.1457.2
XLOC_000688	1[+]5090770-5094152	AT1G14780|transcript:AT1G14780.1	STRG.1460.1,STRG.1460.2,STRG.1460.3
XLOC_000689	1[+]5102981-5103303	AT1G05123|transcript:AT1G05123.1	STRG.1463.1
XLOC_000690	1[+]5124670-5126280	AT1G14860|transcript:AT1G14860.1	STRG.1466.1,STRG.1466.2,STRG.1466.3
XLOC_000691	1[+]5136874-5137982	AT1G14890|transcript:AT1G14890.1	STRG.1471.1
XLOC_000692	1[+]5148982-5151415	AT1G14920|transcript:AT1G14920.1	STRG.1475.1
XLOC_000693	1[+]5168464-5170066	AT1G15000|transcript:AT1G15000.1	STRG.1482.1
XLOC_000694	1[+]5171181-5171956	AT1G15010|transcript:AT1G15010.1	STRG.1484.1
XLOC_000695	1[+]5172081-5172923	AT1G15015|transcript:AT1G15015.1	STRG.1485.1
XLOC_000696	1[+]5177480-5180049	AT1G15030|transcript:AT1G15030.2,AT1G15030|transcript:AT1G15030.1	STRG.1487.1,STRG.1487.2
XLOC_000697	1[+]5180695-5181247	AT1G05147|transcript:AT1G05147.1	STRG.1490.1
XLOC_000698	1[+]5187549-5189916	AT1G15080|transcript:AT1G15080.1	STRG.1492.1,STRG.1492.2
XLOC_000699	1[+]5191674-5192854	AT1G15085|transcript:AT1G15085.1,AT1G05153|transcript:AT1G05153.1	STRG.1493.1
XLOC_000700	1[+]5198940-5205964	AT1G15120|transcript:AT1G15120.1,AT1G15120|transcript:AT1G15120.2,AT1G15125|transcript:AT1G15125.1,AT1G15125|transcript:AT1G15125.2,AT1G15110|transcript:AT1G15110.1,AT1G15110|transcript:AT1G15110.3,AT1G15110|transcript:AT1G15110.2,AT1G15110|transcript:AT1G15110.4	STRG.1495.1,STRG.1495.2,STRG.1495.3,STRG.1495.7,STRG.1495.4,STRG.1495.5,STRG.1495.6,STRG.1495.8,STRG.1495.9,STRG.1495.10,STRG.1495.11,STRG.1495.12
XLOC_000701	1[+]5212475-5215042	AT1G15150|transcript:AT1G15150.1,AT1G15150|transcript:AT1G15150.2	STRG.1498.1,STRG.1498.2
XLOC_000702	1[+]5220403-5226778	AT1G15180|transcript:AT1G15180.1,AT1G15180|transcript:AT1G15180.2,AT1G15170|transcript:AT1G15170.1,AT1G15170|transcript:AT1G15170.2	STRG.1500.1,STRG.1500.3,STRG.1500.2,STRG.1500.4,STRG.1500.5,STRG.1500.6,STRG.1500.7
XLOC_000703	1[+]5226982-5228202	AT1G15190|transcript:AT1G15190.1	STRG.1502.1
XLOC_000704	1[+]5238044-5240051	AT1G15215|transcript:AT1G15215.1,AT1G15215|transcript:AT1G15215.4,AT1G15215|transcript:AT1G15215.2,AT1G15215|transcript:AT1G15215.3	STRG.1505.3,STRG.1505.2,STRG.1505.1,STRG.1505.4
XLOC_000705	1[+]5242699-5248693	AT1G15240|transcript:AT1G15240.1,AT1G15240|transcript:AT1G15240.2,AT1G15240|transcript:AT1G15240.4,AT1G15240|transcript:AT1G15240.5,AT1G15240|transcript:AT1G15240.3	STRG.1508.1,STRG.1508.2,STRG.1508.3,STRG.1508.4,STRG.1508.5,STRG.1508.6,STRG.1508.7
XLOC_000706	1[+]5249760-5250573	AT1G15260|transcript:AT1G15260.1	STRG.1510.1
XLOC_000707	1[+]5252285-5256863	AT1G15280|transcript:AT1G15280.2,AT1G15280|transcript:AT1G15280.1	STRG.1512.1,STRG.1512.2
XLOC_000708	1[+]5274271-5275602	AT1G15330|transcript:AT1G15330.1	STRG.1517.1
XLOC_000709	1[+]5280331-5281266	-	STRG.1520.1,STRG.1520.2
XLOC_000710	1[+]5283268-5284736	AT1G15360|transcript:AT1G15360.1,AT1G15360|transcript:AT1G15360.2	STRG.1521.1,STRG.1521.2
XLOC_000711	1[+]5286866-5288640	AT1G15370|transcript:AT1G15370.1	STRG.1522.1
XLOC_000712	1[+]5290582-5292582	AT1G15380|transcript:AT1G15380.1,AT1G15380|transcript:AT1G15380.2	STRG.1523.1,STRG.1523.2
XLOC_000713	1[+]5294629-5295931	AT1G15390|transcript:AT1G15390.1	STRG.1525.1
XLOC_000714	1[+]5297891-5300927	AT1G15410|transcript:AT1G15410.2,AT1G15410|transcript:AT1G15410.1	STRG.1528.1,STRG.1528.2,STRG.1528.3,STRG.1528.4
XLOC_000715	1[+]5304098-5306087	AT1G15430|transcript:AT1G15430.1,AT1G15430|transcript:AT1G15430.2	STRG.1531.1,STRG.1531.2
XLOC_000716	1[+]5315499-5320630	AT1G15480|transcript:AT1G15480.1,AT1G15470|transcript:AT1G15470.2,AT1G15470|transcript:AT1G15470.1	STRG.1534.1,STRG.1534.2,STRG.1534.3,STRG.1534.4
XLOC_000717	1[+]5326290-5328875	AT1G15500|transcript:AT1G15500.1	STRG.1536.1
XLOC_000718	1[+]5329064-5331711	AT1G15510|transcript:AT1G15510.1	STRG.1537.1
XLOC_000719	1[+]5342090-5343876	AT1G15540|transcript:AT1G15540.1,AT1G15540|transcript:AT1G15540.2,AT1G15540|transcript:AT1G15540.3	STRG.1540.1,STRG.1540.2,STRG.1540.3
XLOC_000720	1[+]5361865-5365559	AT1G15570|transcript:AT1G15570.1	STRG.1544.1,STRG.1544.2
XLOC_000721	1[+]5370677-5371859	AT1G15610|transcript:AT1G15610.2,AT1G15610|transcript:AT1G15610.1	STRG.1547.1
XLOC_000722	1[+]5373459-5374575	AT1G15620|transcript:AT1G15620.1	STRG.1548.1
XLOC_000723	1[+]5374755-5375910	AT1G15625|transcript:AT1G15625.1	STRG.1549.1
XLOC_000724	1[+]5376793-5378056	AT1G15630|transcript:AT1G15630.1	STRG.1550.1
XLOC_000725	1[+]5378886-5380239	AT1G15640|transcript:AT1G15640.2,AT1G15640|transcript:AT1G15640.1	STRG.1551.2,STRG.1551.1,STRG.1551.3
XLOC_000726	1[+]5381032-5385380	AT1G15660|transcript:AT1G15660.1	STRG.1552.1
XLOC_000727	1[+]5389952-5391672	AT1G15670|transcript:AT1G15670.1	STRG.1553.1
XLOC_000728	1[+]5393407-5394639	AT1G15680|transcript:AT1G15680.1	STRG.1554.1
XLOC_000729	1[+]5398926-5403853	AT1G15690|transcript:AT1G15690.1,AT1G15690|transcript:AT1G15690.2,AT1G05183|transcript:AT1G05183.1	STRG.1556.1,STRG.1556.2,STRG.1557.1
XLOC_000730	1[+]5404130-5405910	AT1G15710|transcript:AT1G15710.1	STRG.1559.1
XLOC_000731	1[+]5406025-5407486	AT1G15720|transcript:AT1G15720.1	STRG.1560.1
XLOC_000732	1[+]5410908-5414919	AT1G15740|transcript:AT1G15740.1	STRG.1564.2,STRG.1564.3,STRG.1564.1
XLOC_000733	1[+]5421188-5421431	AT1G05197|transcript:AT1G05197.1	STRG.1566.1
XLOC_000734	1[+]5425616-5426666	AT1G15760|transcript:AT1G15760.1	STRG.1567.1
XLOC_000735	1[+]5444220-5446564	AT1G15810|transcript:AT1G15810.1	STRG.1572.1,STRG.1572.2
XLOC_000736	1[+]5447212-5447569	AT1G05207|transcript:AT1G05207.1	STRG.1574.1
XLOC_000737	1[+]5448060-5450617	AT1G15830|transcript:AT1G15830.2,AT1G15830|transcript:AT1G15830.1,AT1G15830|transcript:AT1G15830.3	STRG.1575.1,STRG.1575.2,STRG.1575.3,STRG.1575.4,STRG.1575.5,STRG.1575.6,STRG.1575.7,STRG.1575.8,STRG.1575.9
XLOC_000738	1[+]5454766-5457022	AT1G15860|transcript:AT1G15860.1,AT1G15860|transcript:AT1G15860.2,AT1G15860|transcript:AT1G15860.3	STRG.1582.1,STRG.1582.2,STRG.1582.3
XLOC_000739	1[+]5457084-5458429	AT1G15870|transcript:AT1G15870.1	STRG.1583.1
XLOC_000740	1[+]5460477-5461297	AT1G15885|transcript:AT1G15885.1	STRG.1585.1
XLOC_000741	1[+]5461309-5464241	AT1G15890|transcript:AT1G15890.1,AT1G15890|transcript:AT1G15890.2	STRG.1586.1,STRG.1586.2
XLOC_000742	1[+]5464242-5469180	AT1G15910|transcript:AT1G15910.1,AT1G15900|transcript:AT1G15900.1	STRG.1587.1,STRG.1587.2,STRG.1587.3,STRG.1587.4,STRG.1587.5
XLOC_000743	1[+]5469255-5478405	AT1G15940|transcript:AT1G15940.1,AT1G15930|transcript:AT1G15930.2,AT1G15930|transcript:AT1G15930.1,AT1G15920|transcript:AT1G15920.2,AT1G15920|transcript:AT1G15920.1	STRG.1588.1,STRG.1588.2,STRG.1588.4,STRG.1588.3,STRG.1588.5,STRG.1588.6,STRG.1588.7
XLOC_000744	1[+]5478603-5482180	AT1G15950|transcript:AT1G15950.1,AT1G15950|transcript:AT1G15950.6,AT1G15950|transcript:AT1G15950.5,AT1G15950|transcript:AT1G15950.4,AT1G15950|transcript:AT1G15950.3,AT1G15950|transcript:AT1G15950.2,AT1G15950|transcript:AT1G15950.7	STRG.1589.1,STRG.1589.3,STRG.1589.4,STRG.1589.5,STRG.1589.2,STRG.1589.6,STRG.1589.7
XLOC_000745	1[+]5488819-5491363	AT1G15980|transcript:AT1G15980.1	STRG.1592.1,STRG.1592.2
XLOC_000746	1[+]5494533-5495359	AT1G16000|transcript:AT1G16000.1	STRG.1594.1
XLOC_000747	1[+]5498012-5501358	AT1G16020|transcript:AT1G16020.1,AT1G16020|transcript:AT1G16020.2,AT1G16020|transcript:AT1G16020.3,AT1G16020|transcript:AT1G16020.4	STRG.1596.1,STRG.1596.2,STRG.1596.3,STRG.1596.4
XLOC_000748	1[+]5504608-5507344	AT1G16040|transcript:AT1G16040.1,AT1G16040|transcript:AT1G16040.2,AT1G16040|transcript:AT1G16040.3,AT1G16040|transcript:AT1G16040.4	STRG.1597.1,STRG.1597.2,STRG.1597.3,STRG.1597.5,STRG.1597.4,STRG.1597.6,STRG.1597.7
XLOC_000749	1[+]5508311-5511736	AT1G16060|transcript:AT1G16060.1,AT1G16060|transcript:AT1G16060.3,AT1G16060|transcript:AT1G16060.4,AT1G16060|transcript:AT1G16060.2,AT1G16060|transcript:AT1G16060.5,AT1G16060|transcript:AT1G16060.6,AT1G16060|transcript:AT1G16060.7	STRG.1598.1,STRG.1598.2,STRG.1598.3,STRG.1598.4,STRG.1598.5,STRG.1598.6,STRG.1598.7
XLOC_000750	1[+]5514262-5518065	AT1G16090|transcript:AT1G16090.1,AT1G16080|transcript:AT1G16080.1	STRG.1600.1,STRG.1600.2,STRG.1600.3,STRG.1600.4
XLOC_000751	1[+]5518219-5520929	AT1G16110|transcript:AT1G16110.1	STRG.1601.1,STRG.1601.2,STRG.1601.3,STRG.1601.4
XLOC_000752	1[+]5522602-5528212	AT1G16120|transcript:AT1G16120.1,AT1G16130|transcript:AT1G16130.1	STRG.1603.1,STRG.1604.1
XLOC_000753	1[+]5529021-5531433	-	STRG.1605.1,STRG.1605.2
XLOC_000754	1[+]5532298-5535060	AT1G16150|transcript:AT1G16150.1	STRG.1606.1
XLOC_000755	1[+]5535766-5538501	AT1G16160|transcript:AT1G16160.1	STRG.1607.1
XLOC_000756	1[+]5540050-5542902	AT1G16180|transcript:AT1G16180.1,AT1G16180|transcript:AT1G16180.2	STRG.1609.1,STRG.1609.2,STRG.1609.3,STRG.1609.4
XLOC_000757	1[+]5543119-5546103	AT1G16190|transcript:AT1G16190.1,AT1G16190|transcript:AT1G16190.2	STRG.1610.1,STRG.1610.2
XLOC_000758	1[+]5548262-5550770	AT1G16220|transcript:AT1G16220.1	STRG.1612.1
XLOC_000759	1[+]5556964-5559520	AT1G16250|transcript:AT1G16250.1,AT1G16250|transcript:AT1G16250.2	STRG.1616.1,STRG.1616.2
XLOC_000760	1[+]5562861-5568368	AT1G16270|transcript:AT1G16270.1,AT1G16270|transcript:AT1G16270.2,AT1G16270|transcript:AT1G16270.3	STRG.1577.1,STRG.1577.2,STRG.1577.3
XLOC_000761	1[+]5574257-5577622	AT1G16300|transcript:AT1G16300.1	STRG.1581.1,STRG.1581.2,STRG.1581.3
XLOC_000762	1[+]5578265-5580777	AT1G16310|transcript:AT1G16310.1,AT1G16310|transcript:AT1G16310.2	STRG.1620.1,STRG.1620.2,STRG.1620.3
XLOC_000763	1[+]5580821-5582154	AT1G16320|transcript:AT1G16320.1	STRG.1621.1
XLOC_000764	1[+]5590756-5593098	AT1G16350|transcript:AT1G16350.1	STRG.1624.1
XLOC_000765	1[+]5596633-5598447	AT1G16370|transcript:AT1G16370.1	STRG.1618.1
XLOC_000766	1[+]5602765-5604808	AT1G16390|transcript:AT1G16390.1	STRG.1619.1,STRG.1619.2
XLOC_000767	1[+]5605044-5612064	AT1G16410|transcript:AT1G16410.1,AT1G16410|transcript:AT1G16410.2,AT1G16400|transcript:AT1G16400.1	STRG.1626.1,STRG.1626.2,STRG.1626.3,STRG.1626.4
XLOC_000768	1[+]5614593-5619456	AT1G16445|transcript:AT1G16445.1,AT1G16440|transcript:AT1G16440.1,AT1G16430|transcript:AT1G16430.1	STRG.1631.1,STRG.1631.2,STRG.1631.3,STRG.1631.4
XLOC_000769	1[+]5622746-5625683	AT1G16470|transcript:AT1G16470.1,AT1G16470|transcript:AT1G16470.2	STRG.1633.1,STRG.1633.2
XLOC_000770	1[+]5628923-5631131	AT1G05227|transcript:AT1G05227.1,AT1G16489|transcript:AT1G16489.1,AT1G16489|transcript:AT1G16489.2,AT1G16489|transcript:AT1G16489.3,AT1G16489|transcript:AT1G16489.4	STRG.1635.1,STRG.1636.1,STRG.1636.2,STRG.1636.3,STRG.1636.4
XLOC_000771	1[+]5638779-5640202	AT1G16500|transcript:AT1G16500.1	STRG.1628.1
XLOC_000772	1[+]5648636-5651167	AT1G16520|transcript:AT1G16520.1	STRG.1638.1
XLOC_000773	1[+]5659370-5665488	AT1G16540|transcript:AT1G16540.3,AT1G16540|transcript:AT1G16540.1,AT1G16540|transcript:AT1G16540.2	STRG.1640.2,STRG.1640.1,STRG.1640.3,STRG.1640.4,STRG.1640.5
XLOC_000774	1[+]5668384-5670708	AT1G16560|transcript:AT1G16560.2,AT1G16560|transcript:AT1G16560.5,AT1G16560|transcript:AT1G16560.6,AT1G16560|transcript:AT1G16560.7,AT1G16560|transcript:AT1G16560.8,AT1G16560|transcript:AT1G16560.3,AT1G16560|transcript:AT1G16560.9,AT1G16560|transcript:AT1G16560.1,AT1G16560|transcript:AT1G16560.4	STRG.1641.1,STRG.1641.2,STRG.1641.5,STRG.1641.7,STRG.1641.8,STRG.1641.3,STRG.1641.4,STRG.1641.6,STRG.1641.9,STRG.1641.10
XLOC_000775	1[+]5673707-5675143	AT1G16590|transcript:AT1G16590.1,AT1G16590|transcript:AT1G16590.2	STRG.1644.1,STRG.1644.2
XLOC_000776	1[+]5680722-5681155	-	STRG.1645.1
XLOC_000777	1[+]5686525-5687727	AT1G16640|transcript:AT1G16640.1	STRG.1649.1
XLOC_000778	1[+]5687871-5691413	AT1G16650|transcript:AT1G16650.1,AT1G16650|transcript:AT1G16650.2,AT1G16650|transcript:AT1G16650.3	STRG.1650.1,STRG.1650.2,STRG.1650.4,STRG.1650.5,STRG.1650.3
XLOC_000779	1[+]5697216-5699884	AT1G16670|transcript:AT1G16670.1	STRG.1651.1,STRG.1651.2
XLOC_000780	1[+]5702153-5709563	AT1G16690|transcript:AT1G16690.1,AT1G16680|transcript:AT1G16680.1	STRG.1654.1,STRG.1654.2,STRG.1654.3
XLOC_000781	1[+]5709624-5722614	AT1G16710|transcript:AT1G16710.3,AT1G16710|transcript:AT1G16710.4,AT1G16710|transcript:AT1G16710.5,AT1G16710|transcript:AT1G16710.6,AT1G16710|transcript:AT1G16710.7,AT1G16710|transcript:AT1G16710.8,AT1G16710|transcript:AT1G16710.9,AT1G16710|transcript:AT1G16710.10,AT1G16710|transcript:AT1G16710.2,AT1G16710|transcript:AT1G16710.1,AT1G16700|transcript:AT1G16700.1,AT1G16705|transcript:AT1G16705.1,AT…	STRG.1655.1,STRG.1655.2,STRG.1655.4,STRG.1655.3,STRG.1655.5,STRG.1655.6,STRG.1655.10,STRG.1655.7,STRG.1655.8,STRG.1655.9,STRG.1655.11,STRG.1655.12,STRG.1655.13,STRG.1655.14,STRG.1655.16,STRG.1655.15,STRG.1655.17,STRG.1655.18,STRG.1655.19
XLOC_000782	1[+]5722891-5726478	AT1G16720|transcript:AT1G16720.2,AT1G16720|transcript:AT1G16720.1,AT1G16720|transcript:AT1G16720.3	STRG.1656.2,STRG.1656.1,STRG.1656.7,STRG.1656.3,STRG.1656.4,STRG.1656.5,STRG.1656.6
XLOC_000783	1[+]5726556-5726671	AT1G05257|transcript:AT1G05257.1	STRG.1659.1
XLOC_000784	1[+]5727622-5729115	AT1G16740|transcript:AT1G16740.1	STRG.1660.1
XLOC_000785	1[+]5734190-5737704	AT1G16760|transcript:AT1G16760.2,AT1G16760|transcript:AT1G16760.1	STRG.1662.1,STRG.1663.1,STRG.1664.1,STRG.1664.2
XLOC_000786	1[+]5737839-5739377	AT1G16770|transcript:AT1G16770.2,AT1G16770|transcript:AT1G16770.1,AT1G16770|transcript:AT1G16770.3	STRG.1665.1,STRG.1665.2,STRG.1665.3
XLOC_000787	1[+]5744335-5745259	AT1G16790|transcript:AT1G16790.1	STRG.1667.1
XLOC_000788	1[+]5755475-5756895	AT1G16810|transcript:AT1G16810.3,AT1G16810|transcript:AT1G16810.1,AT1G16810|transcript:AT1G16810.2	STRG.1668.1,STRG.1668.2,STRG.1668.3,STRG.1668.4
XLOC_000789	1[+]5757508-5760509	AT1G16825|transcript:AT1G16825.1,AT1G16825|transcript:AT1G16825.2,AT1G05267|transcript:AT1G05267.1,AT1G05273|transcript:AT1G05273.1	STRG.1670.1,STRG.1671.1,STRG.1671.2,STRG.1671.3,STRG.1671.4,STRG.1671.5
XLOC_000790	1[+]5760626-5762619	AT1G16830|transcript:AT1G16830.1	STRG.1672.1
XLOC_000791	1[+]5767300-5770602	AT1G16860|transcript:AT1G16860.1	STRG.1675.1
XLOC_000792	1[+]5773512-5776308	AT1G16880|transcript:AT1G16880.1,AT1G16880|transcript:AT1G16880.2	STRG.1677.1,STRG.1677.4,STRG.1677.2,STRG.1677.3
XLOC_000793	1[+]5777100-5777828	AT1G05277|transcript:AT1G05277.1	STRG.1679.1
XLOC_000794	1[+]5785003-5785959	AT1G16910|transcript:AT1G16910.1	STRG.1652.1
XLOC_000795	1[+]5789673-5791806	AT1G16930|transcript:AT1G16930.1,AT1G16930|transcript:AT1G16930.2,AT1G16930|transcript:AT1G16930.3	STRG.1682.1,STRG.1682.2,STRG.1682.3,STRG.1682.4
XLOC_000796	1[+]5799741-5800887	AT1G16960|transcript:AT1G16960.1	STRG.1683.1,STRG.1683.2
XLOC_000797	1[+]5807200-5811610	AT1G16980|transcript:AT1G16980.2,AT1G16980|transcript:AT1G16980.1	STRG.1685.1,STRG.1686.1,STRG.1686.2
XLOC_000798	1[+]5817455-5819365	AT1G17010|transcript:AT1G17010.1	STRG.1687.1,STRG.1687.2,STRG.1687.3,STRG.1687.4
XLOC_000799	1[+]5820080-5822013	AT1G17020|transcript:AT1G17020.1	STRG.1688.1
XLOC_000800	1[+]5822309-5824464	AT1G17030|transcript:AT1G17030.1	STRG.1689.1
XLOC_000801	1[+]5824769-5828266	AT1G17040|transcript:AT1G17040.1,AT1G17040|transcript:AT1G17040.3,AT1G17040|transcript:AT1G17040.2	STRG.1690.1,STRG.1690.2,STRG.1690.3,STRG.1690.4
XLOC_000802	1[+]5828915-5831383	AT1G17050|transcript:AT1G17050.1	STRG.1691.1,STRG.1691.2
XLOC_000803	1[+]5837590-5840332	AT1G17070|transcript:AT1G17070.1	STRG.1694.1
XLOC_000804	1[+]5844646-5845661	AT1G17100|transcript:AT1G17100.1	STRG.1697.1
XLOC_000805	1[+]5851860-5853987	AT1G17120|transcript:AT1G17120.1	STRG.1699.1
XLOC_000806	1[+]5854093-5856697	AT1G17130|transcript:AT1G17130.1,AT1G17130|transcript:AT1G17130.2	STRG.1700.1,STRG.1700.2
XLOC_000807	1[+]5857935-5858271	AT1G05297|transcript:AT1G05297.1	STRG.1703.1
XLOC_000808	1[+]5867535-5869436	AT1G17160|transcript:AT1G17160.1,AT1G17160|transcript:AT1G17160.2	STRG.1705.1,STRG.1705.2
XLOC_000809	1[+]5869543-5870883	AT1G17170|transcript:AT1G17170.1	STRG.1706.1
XLOC_000810	1[+]5872024-5873124	AT1G17180|transcript:AT1G17180.1	STRG.1707.1
XLOC_000811	1[+]5875295-5876620	AT1G17190|transcript:AT1G17190.1	STRG.1708.1
XLOC_000812	1[+]5878390-5880073	AT1G17200|transcript:AT1G17200.1,AT1G17200|transcript:AT1G17200.2	STRG.1709.1,STRG.1709.2
XLOC_000813	1[+]5884998-5890500	AT1G17220|transcript:AT1G17220.1	STRG.1713.1,STRG.1713.2,STRG.1713.3
XLOC_000814	1[+]5890616-5895141	AT1G17230|transcript:AT1G17230.1,AT1G17230|transcript:AT1G17230.2,AT1G17230|transcript:AT1G17230.3	STRG.1714.1,STRG.1714.2,STRG.1714.3
XLOC_000815	1[+]5895351-5896250	AT1G17235|transcript:AT1G17235.1	STRG.1717.1
XLOC_000816	1[+]5899965-5908898	AT1G17260|transcript:AT1G17260.1,AT1G17255|transcript:AT1G17255.1,AT1G17255|transcript:AT1G17255.2	STRG.1719.1,STRG.1719.3,STRG.1719.2,STRG.1719.4,STRG.1719.5,STRG.1719.6
XLOC_000817	1[+]5913769-5914157	-	STRG.1722.1
XLOC_000818	1[+]5920443-5921483	AT1G17285|transcript:AT1G17285.2,AT1G17285|transcript:AT1G17285.1	STRG.1724.1,STRG.1724.2,STRG.1724.3
XLOC_000819	1[+]5922332-5926400	AT1G17290|transcript:AT1G17290.1	STRG.1725.1,STRG.1725.2
XLOC_000820	1[+]5926636-5927784	AT1G17300|transcript:AT1G17300.2	STRG.1726.1,STRG.1726.2
XLOC_000821	1[+]5929826-5931926	AT1G17330|transcript:AT1G17330.1	STRG.1728.2,STRG.1728.1
XLOC_000822	1[+]5933780-5938817	AT1G17340|transcript:AT1G17340.1	STRG.1729.1
XLOC_000823	1[+]5940292-5941525	AT1G17345|transcript:AT1G17345.1	STRG.1730.1
XLOC_000824	1[+]5941549-5944465	AT1G17350|transcript:AT1G17350.1,AT1G17350|transcript:AT1G17350.3,AT1G17350|transcript:AT1G17350.4,AT1G17350|transcript:AT1G17350.2,AT1G17350|transcript:AT1G17350.5	STRG.1731.1,STRG.1731.2,STRG.1731.3,STRG.1731.4,STRG.1731.5
XLOC_000825	1[+]5944868-5945265	-	STRG.1732.1
XLOC_000826	1[+]5946448-5951561	AT1G17360|transcript:AT1G17360.1	STRG.1733.1
XLOC_000827	1[+]5977323-5981521	AT1G17420|transcript:AT1G17420.1	STRG.1740.1
XLOC_000828	1[+]5982145-5984013	AT1G17430|transcript:AT1G17430.1	STRG.1741.1
XLOC_000829	1[+]5997057-5998599	AT1G17455|transcript:AT1G17455.1,AT1G17455|transcript:AT1G17455.2	STRG.1744.1,STRG.1744.2
XLOC_000830	1[+]5998765-6006410	AT1G17470|transcript:AT1G17470.1,AT1G17470|transcript:AT1G17470.2,AT1G17460|transcript:AT1G17460.1,AT1G17460|transcript:AT1G17460.3,AT1G17460|transcript:AT1G17460.2	STRG.1745.2,STRG.1745.3,STRG.1745.1,STRG.1745.4,STRG.1745.5
XLOC_000831	1[+]6008437-6009420	AT1G17490|transcript:AT1G17490.1	STRG.1747.1
XLOC_000832	1[+]6017808-6023503	AT1G17500|transcript:AT1G17500.1,AT1G17500|transcript:AT1G17500.2	STRG.1748.1,STRG.1748.2
XLOC_000833	1[+]6027487-6029115	AT1G17530|transcript:AT1G17530.1,AT1G17530|transcript:AT1G17530.2	STRG.1751.1,STRG.1751.2
XLOC_000834	1[+]6034270-6037398	AT1G17550|transcript:AT1G17550.1,AT1G17550|transcript:AT1G17550.2	STRG.1754.1,STRG.1754.2,STRG.1754.3
XLOC_000835	1[+]6039250-6049685	AT1G17580|transcript:AT1G17580.1	STRG.1756.1
XLOC_000836	1[+]6054922-6058357	AT1G17610|transcript:AT1G17610.1,AT1G17610|transcript:AT1G17610.2	STRG.1759.1,STRG.1759.2
XLOC_000837	1[+]6059389-6060851	AT1G17615|transcript:AT1G17615.1	STRG.1760.1
XLOC_000838	1[+]6061895-6063362	AT1G17620|transcript:AT1G17620.1	STRG.1761.1
XLOC_000839	1[+]6064482-6067151	AT1G17630|transcript:AT1G17630.1,AT1G17630|transcript:AT1G17630.2	STRG.1762.1,STRG.1762.2
XLOC_000840	1[+]6076071-6082395	AT1G17680|transcript:AT1G17680.2,AT1G17680|transcript:AT1G17680.3,AT1G17680|transcript:AT1G17680.1	STRG.1764.2,STRG.1764.1,STRG.1764.4,STRG.1764.3
XLOC_000841	1[+]6089460-6090339	AT1G17700|transcript:AT1G17700.1	STRG.1766.1
XLOC_000842	1[+]6099039-6100397	AT1G17730|transcript:AT1G17730.1	STRG.1769.1,STRG.1769.2
XLOC_000843	1[+]6100964-6105347	AT1G17745|transcript:AT1G17745.1,AT1G17745|transcript:AT1G17745.2	STRG.1738.1
XLOC_000844	1[+]6106323-6110120	AT1G17750|transcript:AT1G17750.1	STRG.1771.1
XLOC_000845	1[+]6120741-6122822	AT1G17770|transcript:AT1G17770.1	STRG.1770.1
XLOC_000846	1[+]6123567-6125339	AT1G17780|transcript:AT1G17780.2,AT1G17780|transcript:AT1G17780.3,AT1G17780|transcript:AT1G17780.4,AT1G17780|transcript:AT1G17780.5,AT1G17780|transcript:AT1G17780.6,AT1G17780|transcript:AT1G17780.1	STRG.1774.1,STRG.1774.2,STRG.1774.3,STRG.1774.4,STRG.1774.5,STRG.1774.6
XLOC_000847	1[+]6130025-6131627	AT1G17810|transcript:AT1G17810.1	STRG.1776.1
XLOC_000848	1[+]6140710-6141577	-	STRG.1783.1
XLOC_000849	1[+]6142278-6150038	AT1G17860|transcript:AT1G17860.1,AT1G05343|transcript:AT1G05343.1,AT1G17840|transcript:AT1G17840.1	STRG.1784.1,STRG.1784.2,STRG.1784.3,STRG.1784.4
XLOC_000850	1[+]6151974-6152170	AT1G05353|transcript:AT1G05353.1	STRG.1788.1
XLOC_000851	1[+]6165457-6165736	AT1G05357|transcript:AT1G05357.1	STRG.1791.1
XLOC_000852	1[+]6177481-6179289	AT1G17950|transcript:AT1G17950.1	STRG.1794.1
XLOC_000853	1[+]6184717-6187499	AT1G17970|transcript:AT1G17970.1,AT1G17970|transcript:AT1G17970.2	STRG.1796.1,STRG.1796.2,STRG.1796.3
XLOC_000854	1[+]6199690-6206988	AT1G18030|transcript:AT1G18030.2,AT1G18030|transcript:AT1G18030.1,AT1G18020|transcript:AT1G18020.1,AT1G18010|transcript:AT1G18010.1	STRG.1799.1,STRG.1799.3,STRG.1799.2,STRG.1799.4,STRG.1799.5,STRG.1799.6,STRG.1799.7,STRG.1799.8
XLOC_000855	1[+]6208146-6208461	AT1G05367|transcript:AT1G05367.1	STRG.1802.1
XLOC_000856	1[+]6219399-6219615	AT1G05373|transcript:AT1G05373.1	STRG.1780.1
XLOC_000857	1[+]6220646-6220841	AT1G18075|transcript:at1g18075	STRG.1782.1
XLOC_000858	1[+]6222201-6224242	AT1G18080|transcript:AT1G18080.1	STRG.1806.1
XLOC_000859	1[+]6224405-6227822	AT1G18090|transcript:AT1G18090.1,AT1G18090|transcript:AT1G18090.2	STRG.1807.1
XLOC_000860	1[+]6228598-6229147	AT1G05383|transcript:AT1G05383.1	STRG.1809.1
XLOC_000861	1[+]6232109-6232594	-	STRG.1805.1
XLOC_000862	1[+]6235895-6238799	AT1G18130|transcript:AT1G18130.1	STRG.1812.1
XLOC_000863	1[+]6248619-6257900	AT1G18180|transcript:AT1G18180.2,AT1G18180|transcript:AT1G18180.1,AT1G18170|transcript:AT1G18170.1,AT1G18160|transcript:AT1G18160.2,AT1G18160|transcript:AT1G18160.1	STRG.1815.2,STRG.1815.3,STRG.1815.1,STRG.1815.4,STRG.1815.5,STRG.1815.6,STRG.1815.7,STRG.1815.8
XLOC_000864	1[+]6262602-6263320	AT1G18193|transcript:AT1G18193.1	STRG.1817.1
XLOC_000865	1[+]6269849-6270159	AT1G05387|transcript:AT1G05387.1	STRG.1820.1
XLOC_000866	1[+]6294160-6295372	AT1G18280|transcript:AT1G18280.1	STRG.1810.1
XLOC_000867	1[+]6297219-6298328	AT1G18290|transcript:AT1G18290.1	STRG.1811.1
XLOC_000868	1[+]6299669-6301139	AT1G18300|transcript:AT1G18300.1	STRG.1826.1
XLOC_000869	1[+]6304360-6305689	AT1G18320|transcript:AT1G18320.1	STRG.1828.1
XLOC_000870	1[+]6315636-6316738	AT1G18350|transcript:AT1G18350.1	STRG.1830.1
XLOC_000871	1[+]6325536-6330179	AT1G18390|transcript:AT1G18390.1,AT1G18390|transcript:AT1G18390.2	STRG.1833.1,STRG.1833.2,STRG.1833.3,STRG.1833.4,STRG.1833.5
XLOC_000872	1[+]6331398-6333856	AT1G18400|transcript:AT1G18400.1,AT1G18400|transcript:AT1G18400.2	STRG.1834.1,STRG.1834.2
XLOC_000873	1[+]6342986-6347918	AT1G18440|transcript:AT1G18440.1,AT1G18440|transcript:AT1G18440.2,AT1G18430|transcript:AT1G18430.1,AT1G18420|transcript:AT1G18420.1,AT1G18420|transcript:AT1G18420.2	STRG.1837.1,STRG.1837.2,STRG.1837.3,STRG.1837.4,STRG.1837.5,STRG.1837.6,STRG.1837.7
XLOC_000874	1[+]6348048-6352010	AT1G18450|transcript:AT1G18450.1	STRG.1838.1
XLOC_000875	1[+]6352180-6356113	AT1G18460|transcript:AT1G18460.1	STRG.1839.1,STRG.1839.2
XLOC_000876	1[+]6361586-6366263	AT1G18480|transcript:AT1G18480.1,AT1G18485|transcript:AT1G18485.1	STRG.1841.1,STRG.1842.1
XLOC_000877	1[+]6366397-6373080	AT1G18500|transcript:AT1G18500.1,AT1G18486|transcript:AT1G18486.1,AT1G18490|transcript:AT1G18490.1	STRG.1843.1,STRG.1843.2,STRG.1843.3,STRG.1843.4
XLOC_000878	1[+]6373265-6374090	AT1G18510|transcript:AT1G18510.1	STRG.1844.1
XLOC_000879	1[+]6374906-6376333	AT1G18520|transcript:AT1G18520.1	STRG.1845.1
XLOC_000880	1[+]6376623-6377256	AT1G18530|transcript:AT1G18530.1	STRG.1846.1
XLOC_000881	1[+]6385186-6388197	AT1G18560|transcript:AT1G18560.1	STRG.1849.1,STRG.1849.2
XLOC_000882	1[+]6389399-6391386	AT1G18570|transcript:AT1G18570.1	STRG.1850.1
XLOC_000883	1[+]6395769-6398274	AT1G18580|transcript:AT1G18580.1	STRG.1851.1
XLOC_000884	1[+]6398531-6400029	AT1G18590|transcript:AT1G18590.1	STRG.1852.1
XLOC_000885	1[+]6400282-6402794	AT1G18600|transcript:AT1G18600.1	STRG.1853.1
XLOC_000886	1[+]6405607-6416459	AT1G18630|transcript:AT1G18630.1,AT1G18620|transcript:AT1G18620.1,AT1G18620|transcript:AT1G18620.3,AT1G18620|transcript:AT1G18620.4,AT1G18620|transcript:AT1G18620.2,AT1G18620|transcript:AT1G18620.5,AT1G18610|transcript:AT1G18610.1,AT1G18610|transcript:AT1G18610.2	STRG.1857.1,STRG.1857.2,STRG.1857.3,STRG.1857.4,STRG.1857.5,STRG.1857.6,STRG.1857.7,STRG.1857.8,STRG.1857.9,STRG.1857.11,STRG.1857.10,STRG.1857.12,STRG.1857.13
XLOC_000887	1[+]6420061-6425898	AT1G18660|transcript:AT1G18660.4,AT1G18660|transcript:AT1G18660.1,AT1G18660|transcript:AT1G18660.2,AT1G18660|transcript:AT1G18660.3	STRG.1859.1,STRG.1859.2,STRG.1859.3,STRG.1859.6,STRG.1859.4,STRG.1859.5,STRG.1859.7
XLOC_000888	1[+]6433517-6437236	AT1G18690|transcript:AT1G18690.2,AT1G18690|transcript:AT1G18690.1,AT1G18690|transcript:AT1G18690.3,AT1G18690|transcript:AT1G18690.4	STRG.1862.2,STRG.1862.1,STRG.1862.3,STRG.1862.4,STRG.1862.5
XLOC_000889	1[+]6437474-6444076	AT1G18700|transcript:AT1G18700.5,AT1G18700|transcript:AT1G18700.4,AT1G18700|transcript:AT1G18700.1,AT1G18700|transcript:AT1G18700.2,AT1G18700|transcript:AT1G18700.3,AT1G18700|transcript:AT1G18700.6	STRG.1863.1,STRG.1863.2,STRG.1863.3,STRG.1863.5,STRG.1863.4
XLOC_000890	1[+]6450585-6453263	AT1G18710|transcript:AT1G18710.1	STRG.1864.1,STRG.1864.2,STRG.1864.3
XLOC_000891	1[+]6460403-6462344	AT1G18730|transcript:AT1G18730.1,AT1G18730|transcript:AT1G18730.2,AT1G18730|transcript:AT1G18730.3,AT1G18730|transcript:AT1G18730.4,AT1G18730|transcript:AT1G18730.5	STRG.1866.1,STRG.1866.2,STRG.1866.5,STRG.1866.6,STRG.1866.3,STRG.1866.4,STRG.1866.7,STRG.1866.8
XLOC_000892	1[+]6463849-6465476	AT1G18740|transcript:AT1G18740.1	STRG.1868.1
XLOC_000893	1[+]6466661-6469984	AT1G18750|transcript:AT1G18750.3,AT1G18750|transcript:AT1G18750.4,AT1G18750|transcript:AT1G18750.1,AT1G18750|transcript:AT1G18750.2,AT1G18750|transcript:AT1G18750.5,AT1G18750|transcript:AT1G18750.6	STRG.1870.1,STRG.1870.2,STRG.1870.3,STRG.1870.4,STRG.1870.5,STRG.1870.6,STRG.1870.7,STRG.1870.8,STRG.1870.9
XLOC_000894	1[+]6474802-6475979	AT1G18773|transcript:AT1G18773.2,AT1G18773|transcript:AT1G18773.3,AT1G18773|transcript:AT1G18773.1,AT1G18773|transcript:AT1G18773.4	STRG.1872.3,STRG.1872.4,STRG.1872.1,STRG.1872.2
XLOC_000895	1[+]6489233-6494634	AT1G18830|transcript:AT1G18830.2,AT1G18830|transcript:AT1G18830.3,AT1G18830|transcript:AT1G18830.1	STRG.1875.1
XLOC_000896	1[+]6508797-6511397	AT1G18860|transcript:AT1G18860.1	STRG.1879.1
XLOC_000897	1[+]6515373-6519395	AT1G18870|transcript:AT1G18870.1,AT1G18870|transcript:AT1G18870.3,AT1G18870|transcript:AT1G18870.2	STRG.1880.1,STRG.1880.2,STRG.1880.3,STRG.1880.4,STRG.1880.5
XLOC_000898	1[+]6520721-6523368	AT1G18880|transcript:AT1G18880.1	STRG.1881.1
XLOC_000899	1[+]6520941-6521124	AT1G18879|transcript:at1g18879	STRG.1882.1
XLOC_000900	1[+]6525324-6525994	AT1G05453|transcript:AT1G05453.1	STRG.1884.1
XLOC_000901	1[+]6528984-6532697	AT1G18900|transcript:AT1G18900.1,AT1G18900|transcript:AT1G18900.3,AT1G18900|transcript:AT1G18900.4,AT1G18900|transcript:AT1G18900.2	STRG.1855.2,STRG.1855.1,STRG.1855.3
XLOC_000902	1[+]6543781-6545802	AT1G18940|transcript:AT1G18940.1	STRG.1854.1
XLOC_000903	1[+]6546177-6554081	AT1G18960|transcript:AT1G18960.1,AT1G18950|transcript:AT1G18950.2,AT1G18950|transcript:AT1G18950.3,AT1G18950|transcript:AT1G18950.1	STRG.1885.1,STRG.1885.2,STRG.1885.3,STRG.1885.4,STRG.1885.5,STRG.1885.6
XLOC_000904	1[+]6565494-6567662	AT1G19010|transcript:AT1G19010.1,AT1G19010|transcript:AT1G19010.2	STRG.1890.1,STRG.1890.2
XLOC_000905	1[+]6568002-6570939	AT1G19020|transcript:AT1G19020.1,AT1G19025|transcript:AT1G19025.1,AT1G19025|transcript:AT1G19025.2,AT1G19025|transcript:AT1G19025.3	STRG.1891.1,STRG.1892.1,STRG.1892.2,STRG.1892.3
XLOC_000906	1[+]6576077-6577413	AT1G19040|transcript:AT1G19040.1	STRG.1893.1
XLOC_000907	1[+]6584241-6586517	AT1G19080|transcript:AT1G19080.1,AT1G19080|transcript:AT1G19080.2,AT1G19070|transcript:AT1G19070.1	STRG.1895.1,STRG.1895.2,STRG.1895.3,STRG.1895.4,STRG.1895.5
XLOC_000908	1[+]6594835-6601355	AT1G19100|transcript:AT1G19100.1	STRG.1897.1,STRG.1897.2,STRG.1897.3
XLOC_000909	1[+]6602105-6607943	AT1G19115|transcript:AT1G19115.3,AT1G19115|transcript:AT1G19115.4,AT1G19115|transcript:AT1G19115.2,AT1G19115|transcript:AT1G19115.1,AT1G19110|transcript:AT1G19110.1	STRG.1898.1,STRG.1898.2,STRG.1898.3,STRG.1898.4,STRG.1898.5,STRG.1898.6,STRG.1898.7
XLOC_000910	1[+]6608115-6609369	AT1G19120|transcript:AT1G19120.1	STRG.1899.1
XLOC_000911	1[+]6610071-6610443	AT1G05467|transcript:AT1G05467.1	STRG.1902.1
XLOC_000912	1[+]6612630-6613972	AT1G19150|transcript:AT1G19150.1	STRG.1904.1,STRG.1904.2
XLOC_000913	1[+]6616602-6619041	AT1G19170|transcript:AT1G19170.1	STRG.1896.1,STRG.1896.2
XLOC_000914	1[+]6621777-6623668	AT1G19180|transcript:AT1G19180.1,AT1G19180|transcript:AT1G19180.3,AT1G19180|transcript:AT1G19180.2	STRG.1906.1,STRG.1906.2
XLOC_000915	1[+]6623823-6624977	AT1G19190|transcript:AT1G19190.1	STRG.1907.1
XLOC_000916	1[+]6642987-6649375	AT1G19230|transcript:AT1G19230.2,AT1G19230|transcript:AT1G19230.1,AT1G05487|transcript:AT1G05487.1	STRG.1913.1,STRG.1913.2,STRG.1913.3
XLOC_000917	1[+]6662417-6669839	AT1G19290|transcript:AT1G19290.1,AT1G19290|transcript:AT1G19290.2,AT1G19270|transcript:AT1G19270.1,AT1G19270|transcript:AT1G19270.2	STRG.1916.1,STRG.1916.2,STRG.1916.3,STRG.1916.4,STRG.1916.5,STRG.1916.7,STRG.1916.6
XLOC_000918	1[+]6679281-6680252	AT1G19320|transcript:AT1G19320.1	STRG.1923.1
XLOC_000919	1[+]6684467-6687116	AT1G19340|transcript:AT1G19340.1	STRG.1925.1,STRG.1925.2,STRG.1925.3,STRG.1925.4
XLOC_000920	1[+]6688454-6691216	AT1G19350|transcript:AT1G19350.4,AT1G19350|transcript:AT1G19350.3,AT1G19350|transcript:AT1G19350.5,AT1G19350|transcript:AT1G19350.1,AT1G19350|transcript:AT1G19350.6	STRG.1926.1,STRG.1926.2,STRG.1926.3,STRG.1926.4,STRG.1926.5,STRG.1926.6
XLOC_000921	1[+]6697178-6697253	AT1G19373|transcript:AT1G19373.1	STRG.1919.1
XLOC_000922	1[+]6697438-6697524	AT1G19376|transcript:AT1G19376.1	STRG.1920.1
XLOC_000923	1[+]6697874-6698858	AT1G19380|transcript:AT1G19380.1	STRG.1921.1
XLOC_000924	1[+]6709401-6711910	AT1G19394|transcript:AT1G19394.1,AT1G19396|transcript:AT1G19396.2,AT1G19396|transcript:AT1G19396.1,AT1G19396|transcript:AT1G19396.3,AT1G19397|transcript:AT1G19397.1	STRG.1931.1,STRG.1931.2,STRG.1931.3,STRG.1931.4,STRG.1931.5,STRG.1931.6,STRG.1931.7
XLOC_000925	1[+]6718594-6724111	-	STRG.1930.1,STRG.1930.2,STRG.1930.3
XLOC_000926	1[+]6728747-6730931	AT1G19440|transcript:AT1G19440.1	STRG.1938.1
XLOC_000927	1[+]6738484-6739734	AT1G19460|transcript:AT1G19460.1	STRG.1935.1
XLOC_000928	1[+]6740407-6740927	AT1G19464|transcript:at1g19464	STRG.1937.1,STRG.1937.2
XLOC_000929	1[+]6741296-6742534	AT1G19470|transcript:AT1G19470.1	STRG.1936.1
XLOC_000930	1[+]6744353-6751609	AT1G19485|transcript:AT1G19485.2,AT1G19485|transcript:AT1G19485.1,AT1G19480|transcript:AT1G19480.1,AT1G19480|transcript:AT1G19480.2	STRG.1941.1,STRG.1941.2,STRG.1941.3,STRG.1941.4,STRG.1941.5,STRG.1941.8,STRG.1941.6,STRG.1941.7
XLOC_000931	1[+]6759859-6762847	AT1G19520|transcript:AT1G19520.1,AT1G19520|transcript:AT1G19520.2	STRG.1944.1,STRG.1944.2
XLOC_000932	1[+]6763765-6765049	AT1G19530|transcript:AT1G19530.1,AT1G19530|transcript:AT1G19530.2	STRG.1945.1,STRG.1945.2
XLOC_000933	1[+]6765653-6768290	AT1G19540|transcript:AT1G19540.2,AT1G19540|transcript:AT1G19540.1	STRG.1946.1,STRG.1946.2
XLOC_000934	1[+]6774683-6777568	AT1G19580|transcript:AT1G19580.1,AT1G19580|transcript:AT1G19580.2	STRG.1948.1
XLOC_000935	1[+]6778887-6781701	AT1G19600|transcript:AT1G19600.1	STRG.1951.1,STRG.1951.2
XLOC_000936	1[+]6783660-6785515	AT1G19620|transcript:AT1G19620.1	STRG.1949.1,STRG.1949.2
XLOC_000937	1[+]6805430-6807862	AT1G19680|transcript:AT1G19680.1	STRG.1955.2,STRG.1955.1
XLOC_000938	1[+]6814607-6816876	AT1G19710|transcript:AT1G19710.1	STRG.1958.1,STRG.1958.2,STRG.1958.3
XLOC_000939	1[+]6824246-6825459	AT1G19740|transcript:AT1G19740.1	STRG.1961.1
XLOC_000940	1[+]6826830-6830330	AT1G19750|transcript:AT1G19750.2,AT1G19750|transcript:AT1G19750.1	STRG.1962.1,STRG.1962.2,STRG.1962.3,STRG.1962.4
XLOC_000941	1[+]6832325-6833837	AT1G19770|transcript:AT1G19770.1	STRG.1964.1
XLOC_000942	1[+]6846338-6848128	AT1G19800|transcript:AT1G19800.1,AT1G19800|transcript:AT1G19800.3,AT1G19800|transcript:AT1G19800.4,AT1G19800|transcript:AT1G19800.5,AT1G19800|transcript:AT1G19800.6,AT1G19800|transcript:AT1G19800.2	STRG.1967.1,STRG.1967.2,STRG.1967.3,STRG.1967.4,STRG.1967.5,STRG.1967.6,STRG.1967.7
XLOC_000943	1[+]6852116-6852945	AT1G19830|transcript:AT1G19830.1	STRG.1966.1
XLOC_000944	1[+]6886669-6891404	AT1G19850|transcript:AT1G19850.1,AT1G19850|transcript:AT1G19850.2	STRG.1970.1,STRG.1970.2
XLOC_000945	1[+]6913001-6914634	AT1G19910|transcript:AT1G19910.1,AT1G19910|transcript:AT1G19910.2	STRG.1976.1,STRG.1976.2
XLOC_000946	1[+]6924091-6926741	AT1G19950|transcript:AT1G19950.1	STRG.1979.1
XLOC_000947	1[+]6927736-6928656	AT1G19960|transcript:AT1G19960.1	STRG.1980.1
XLOC_000948	1[+]6930261-6930985	AT1G19968|transcript:AT1G19968.1	STRG.1981.1
XLOC_000949	1[+]6933015-6937026	AT1G19990|transcript:AT1G19990.1,AT1G19980|transcript:AT1G19980.1	STRG.1983.1,STRG.1983.2,STRG.1983.3,STRG.1983.4
XLOC_000950	1[+]6937078-6937664	-	STRG.1984.1
XLOC_000951	1[+]6941285-6941373	AT1G20015|transcript:AT1G20015.1	STRG.1986.1
XLOC_000952	1[+]6942625-6945091	AT1G20020|transcript:AT1G20020.1,AT1G20020|transcript:AT1G20020.2,AT1G20020|transcript:AT1G20020.3	STRG.1988.1,STRG.1988.2,STRG.1988.4,STRG.1988.3
XLOC_000953	1[+]6945425-6947344	AT1G20030|transcript:AT1G20030.2,AT1G20030|transcript:AT1G20030.1	STRG.1989.1,STRG.1989.2
XLOC_000954	1[+]6949043-6950509	AT1G20050|transcript:AT1G20050.1	STRG.1991.1
XLOC_000955	1[+]6956374-6959124	AT1G20065|transcript:AT1G20065.1,AT1G20065|transcript:AT1G20065.3,AT1G20065|transcript:AT1G20065.4,AT1G20065|transcript:AT1G20065.2,AT1G20065|transcript:AT1G20065.5,AT1G05523|transcript:AT1G05523.1	STRG.1993.1,STRG.1993.2,STRG.1993.3,STRG.1993.5,STRG.1993.4,STRG.1994.1
XLOC_000956	1[+]6959160-6959605	AT1G05527|transcript:AT1G05527.1	STRG.1996.1
XLOC_000957	1[+]6961365-6965496	AT1G20080|transcript:AT1G20080.2,AT1G20080|transcript:AT1G20080.3,AT1G20080|transcript:AT1G20080.4,AT1G20080|transcript:AT1G20080.1,AT1G20080|transcript:AT1G20080.5,AT1G05533|transcript:AT1G05533.1	STRG.1997.1,STRG.1998.1,STRG.1998.2,STRG.1998.3,STRG.1998.4
XLOC_000958	1[+]6966842-6969009	AT1G20090|transcript:AT1G20090.1	STRG.1999.1
XLOC_000959	1[+]6971424-6977267	AT1G20120|transcript:AT1G20120.1,AT1G20110|transcript:AT1G20110.1	STRG.2001.1,STRG.2001.2,STRG.2001.3,STRG.2001.4
XLOC_000960	1[+]6977753-6980241	AT1G20130|transcript:AT1G20130.2,AT1G20130|transcript:AT1G20130.1	STRG.2002.1
XLOC_000961	1[+]6986312-6987863	AT1G20140|transcript:AT1G20140.1	STRG.2003.1
XLOC_000962	1[+]6996176-6997943	AT1G20180|transcript:AT1G20180.1,AT1G20180|transcript:AT1G20180.2	STRG.2007.1,STRG.2007.2
XLOC_000963	1[+]7009568-7012107	AT1G20230|transcript:AT1G20230.1	STRG.2012.1
XLOC_000964	1[+]7016599-7020690	AT1G20260|transcript:AT1G20260.1	STRG.2013.1,STRG.2013.2
XLOC_000965	1[+]7029629-7031535	AT1G20300|transcript:AT1G20300.1	STRG.2015.1
XLOC_000966	1[+]7032070-7033329	AT1G20310|transcript:AT1G20310.1	STRG.2016.1
XLOC_000967	1[+]7043628-7044592	AT1G20350|transcript:AT1G20350.1	STRG.2020.1
XLOC_000968	1[+]7057779-7059664	AT1G20375|transcript:at1g20375	STRG.2022.1,STRG.2022.2,STRG.2022.3
XLOC_000969	1[+]7061442-7065374	AT1G20380|transcript:AT1G20380.1,AT1G20380|transcript:AT1G20380.2	STRG.2023.1,STRG.2023.2,STRG.2023.3
XLOC_000970	1[+]7077116-7077606	AT1G20405|transcript:AT1G20405.1	STRG.2024.1
XLOC_000971	1[+]7082668-7082739	AT1G20420|transcript:AT1G20420.1	STRG.2026.1
XLOC_000972	1[+]7090941-7093442	AT1G20460|transcript:AT1G20460.1	STRG.2028.1
XLOC_000973	1[+]7094260-7094869	AT1G20470|transcript:AT1G20470.1	STRG.2031.1
XLOC_000974	1[+]7106128-7108108	AT1G20515|transcript:AT1G20515.1,AT1G20515|transcript:AT1G20515.2,AT1G20515|transcript:AT1G20515.3	STRG.2035.1,STRG.2035.2,STRG.2035.3
XLOC_000975	1[+]7112611-7115362	AT1G20540|transcript:AT1G20540.1	STRG.2038.1,STRG.2038.2,STRG.2038.3
XLOC_000976	1[+]7128867-7130799	AT1G20580|transcript:AT1G20580.1	STRG.2042.1,STRG.2042.2
XLOC_000977	1[+]7142972-7146540	AT1G20620|transcript:AT1G20620.1,AT1G20620|transcript:AT1G20620.5,AT1G20620|transcript:AT1G20620.2,AT1G20620|transcript:AT1G20620.4,AT1G20620|transcript:AT1G20620.6,AT1G20620|transcript:AT1G20620.7	STRG.2045.1,STRG.2045.2,STRG.2045.3,STRG.2045.4,STRG.2045.5
XLOC_000978	1[+]7146636-7150180	AT1G20630|transcript:AT1G20630.1	STRG.2046.1
XLOC_000979	1[+]7154410-7158287	AT1G20640|transcript:AT1G20640.3,AT1G20640|transcript:AT1G20640.2,AT1G20640|transcript:AT1G20640.1	STRG.2047.1,STRG.2047.2,STRG.2047.3
XLOC_000980	1[+]7169309-7170856	AT1G20680|transcript:AT1G20680.2,AT1G20680|transcript:AT1G20680.1	STRG.2051.1,STRG.2051.2
XLOC_000981	1[+]7174438-7176377	AT1G20690|transcript:AT1G20690.1	STRG.2053.1
XLOC_000982	1[+]7176747-7178895	AT1G20693|transcript:AT1G20693.1,AT1G20693|transcript:AT1G20693.2,AT1G20693|transcript:AT1G20693.3	STRG.2054.1,STRG.2054.2,STRG.2054.3
XLOC_000983	1[+]7179273-7181574	AT1G20696|transcript:AT1G20696.4,AT1G20696|transcript:AT1G20696.1,AT1G20696|transcript:AT1G20696.5,AT1G20696|transcript:AT1G20696.2,AT1G20696|transcript:AT1G20696.3	STRG.2055.1,STRG.2055.2,STRG.2055.3,STRG.2055.4
XLOC_000984	1[+]7182558-7184056	AT1G20700|transcript:AT1G20700.2,AT1G20700|transcript:AT1G20700.3,AT1G20700|transcript:AT1G20700.1	STRG.2056.2,STRG.2056.3,STRG.2056.1,STRG.2056.4
XLOC_000985	1[+]7184485-7185267	AT1G20710|transcript:AT1G20710.1	STRG.2057.1
XLOC_000986	1[+]7194172-7195609	AT1G20730|transcript:AT1G20730.1	STRG.2059.1
XLOC_000987	1[+]7197491-7198681	AT1G20735|transcript:AT1G20735.1	STRG.2060.1
XLOC_000988	1[+]7200332-7201737	AT1G20740|transcript:AT1G20740.2,AT1G20740|transcript:AT1G20740.1	STRG.2061.1
XLOC_000989	1[+]7209298-7214993	AT1G20760|transcript:AT1G20760.1	STRG.2066.1,STRG.2066.2
XLOC_000990	1[+]7217021-7220842	AT1G20780|transcript:AT1G20780.1,AT1G20780|transcript:AT1G20780.2,AT1G20780|transcript:AT1G20780.3	STRG.2068.1,STRG.2068.2,STRG.2068.4,STRG.2068.5,STRG.2068.3
XLOC_000991	1[+]7231981-7235128	AT1G20810|transcript:AT1G20810.1,AT1G20810|transcript:AT1G20810.2,AT1G20816|transcript:AT1G20816.1	STRG.2071.1,STRG.2071.3,STRG.2071.2,STRG.2071.4
XLOC_000992	1[+]7238693-7239698	AT1G20823|transcript:AT1G20823.1	STRG.2072.1
XLOC_000993	1[+]7242896-7244978	AT1G20830|transcript:AT1G20830.1,AT1G20830|transcript:AT1G20830.2	STRG.2073.1,STRG.2073.2,STRG.2073.3
XLOC_000994	1[+]7248291-7248588	AT1G05607|transcript:AT1G05607.1	STRG.2075.1
XLOC_000995	1[+]7252111-7253747	AT1G20850|transcript:AT1G20850.1	STRG.2076.1,STRG.2076.2
XLOC_000996	1[+]7261481-7261681	AT1G20875|transcript:AT1G20875.1	STRG.2079.1
XLOC_000997	1[+]7270447-7271162	-	STRG.1975.1
XLOC_000998	1[+]7272526-7274072	AT1G20900|transcript:AT1G20900.1	STRG.2082.1
XLOC_000999	1[+]7285042-7289943	AT1G20920|transcript:AT1G20920.1,AT1G20920|transcript:AT1G20920.3,AT1G20920|transcript:AT1G20920.4,AT1G20920|transcript:AT1G20920.5,AT1G20920|transcript:AT1G20920.6,AT1G20920|transcript:AT1G20920.2,AT1G20920|transcript:AT1G20920.7	STRG.2084.1,STRG.2084.2,STRG.2084.3,STRG.2084.4,STRG.2084.5,STRG.2084.6,STRG.2084.7,STRG.2084.8
XLOC_001000	1[+]7313901-7319921	AT1G20970|transcript:AT1G20970.1	STRG.2089.1
XLOC_001001	1[+]7324471-7329441	AT1G20980|transcript:AT1G20980.1	STRG.2090.1,STRG.2090.2
XLOC_001002	1[+]7337605-7339452	AT1G21000|transcript:AT1G21000.1,AT1G21000|transcript:AT1G21000.2	STRG.2093.1,STRG.2093.2
XLOC_001003	1[+]7346156-7347283	AT1G21010|transcript:AT1G21010.1	STRG.2094.1
XLOC_001004	1[+]7366590-7368203	AT1G21050|transcript:AT1G21050.2,AT1G21050|transcript:AT1G21050.1	STRG.2096.1,STRG.2096.2
XLOC_001005	1[+]7370905-7375789	AT1G21065|transcript:AT1G21065.1,AT1G21060|transcript:AT1G21060.1,AT1G21060|transcript:AT1G21060.2	STRG.2097.1,STRG.2097.2,STRG.2097.3,STRG.2097.4
XLOC_001006	1[+]7384560-7386580	AT1G21090|transcript:AT1G21090.1,AT1G21090|transcript:AT1G21090.2	STRG.2101.1,STRG.2101.2
XLOC_001007	1[+]7404328-7405426	AT1G21140|transcript:AT1G21140.1	STRG.2100.1
XLOC_001008	1[+]7412830-7419643	AT1G21170|transcript:AT1G21170.1,AT1G21170|transcript:AT1G21170.2	STRG.2107.1,STRG.2107.2
XLOC_001009	1[+]7421148-7427301	AT1G21210|transcript:AT1G21210.1,AT1G21202|transcript:at1g21202,AT1G21200|transcript:AT1G21200.2,AT1G21200|transcript:AT1G21200.1	STRG.2109.1,STRG.2109.2,STRG.2109.3,STRG.2109.4,STRG.2109.5,STRG.2109.6,STRG.2109.7,STRG.2109.8,STRG.2109.9,STRG.2109.10,STRG.2109.11
XLOC_001010	1[+]7434235-7436830	AT1G21240|transcript:AT1G21240.1,AT1G21240|transcript:AT1G21240.2	STRG.2116.1,STRG.2116.2
XLOC_001011	1[+]7436842-7437342	AT1G21245|transcript:AT1G21245.1	STRG.2117.1
XLOC_001012	1[+]7439171-7442113	AT1G21250|transcript:AT1G21250.1	STRG.2118.1
XLOC_001013	1[+]7443269-7443988	-	STRG.2119.1,STRG.2119.2
XLOC_001014	1[+]7444749-7448483	AT1G21270|transcript:AT1G21270.1	STRG.2120.1
XLOC_001015	1[+]7476022-7476899	AT1G21340|transcript:AT1G21340.1	STRG.2126.1
XLOC_001016	1[+]7481184-7483513	AT1G21360|transcript:AT1G21360.1,AT1G21360|transcript:AT1G21360.2,AT1G21360|transcript:AT1G21360.3	STRG.2111.1,STRG.2111.2,STRG.2111.3,STRG.2111.4
XLOC_001017	1[+]7483781-7485666	AT1G21370|transcript:AT1G21370.2,AT1G21370|transcript:AT1G21370.1	STRG.2112.1
XLOC_001018	1[+]7490992-7491645	AT1G05663|transcript:AT1G05663.1	STRG.2115.1
XLOC_001019	1[+]7491965-7492351	AT1G21395|transcript:AT1G21395.1	STRG.2110.1
XLOC_001020	1[+]7493213-7499616	AT1G21410|transcript:AT1G21410.1,AT1G21410|transcript:AT1G21410.2,AT1G21400|transcript:AT1G21400.2,AT1G21400|transcript:AT1G21400.3,AT1G21400|transcript:AT1G21400.4,AT1G21400|transcript:AT1G21400.5,AT1G21400|transcript:AT1G21400.6	STRG.2127.1,STRG.2127.2,STRG.2127.3,STRG.2127.4,STRG.2127.7,STRG.2127.5,STRG.2127.6,STRG.2127.8,STRG.2127.9,STRG.2127.10,STRG.2127.11,STRG.2127.12
XLOC_001021	1[+]7508701-7511801	AT1G21450|transcript:AT1G21450.1	STRG.2130.1,STRG.2130.2
XLOC_001022	1[+]7518331-7518905	-	STRG.2133.1
XLOC_001023	1[+]7526503-7526884	-	STRG.2132.1
XLOC_001024	1[+]7554503-7557112	AT1G21560|transcript:AT1G21560.2,AT1G21560|transcript:AT1G21560.3,AT1G21560|transcript:AT1G21560.4,AT1G21560|transcript:AT1G21560.5,AT1G21560|transcript:AT1G21560.6,AT1G21560|transcript:AT1G21560.1	STRG.2143.1,STRG.2143.2,STRG.2143.3,STRG.2143.4,STRG.2143.5,STRG.2143.6,STRG.2143.7,STRG.2143.8
XLOC_001025	1[+]7573830-7578963	AT1G21610|transcript:AT1G21610.4,AT1G21610|transcript:AT1G21610.6,AT1G21610|transcript:AT1G21610.2,AT1G21610|transcript:AT1G21610.5,AT1G21610|transcript:AT1G21610.1,AT1G21610|transcript:AT1G21610.3	STRG.2147.3,STRG.2147.4,STRG.2147.1,STRG.2147.2,STRG.2147.5,STRG.2147.6,STRG.2147.7
XLOC_001026	1[+]7581008-7588153	AT1G21630|transcript:AT1G21630.1,AT1G21630|transcript:AT1G21630.3,AT1G21630|transcript:AT1G21630.4,AT1G21630|transcript:AT1G21630.2	STRG.2148.1,STRG.2148.2
XLOC_001027	1[+]7588414-7592890	AT1G21640|transcript:AT1G21640.2,AT1G21640|transcript:AT1G21640.1	STRG.2149.1,STRG.2149.3,STRG.2149.2
XLOC_001028	1[+]7605614-7609233	AT1G21660|transcript:AT1G21660.1	STRG.2152.1,STRG.2152.2,STRG.2152.3
XLOC_001029	1[+]7610241-7612721	AT1G21670|transcript:AT1G21670.1	STRG.2153.1
XLOC_001030	1[+]7612834-7615374	AT1G21680|transcript:AT1G21680.1	STRG.2154.1
XLOC_001031	1[+]7615505-7618628	AT1G21690|transcript:AT1G21690.1,AT1G21690|transcript:AT1G21690.3,AT1G21690|transcript:AT1G21690.4,AT1G21690|transcript:AT1G21690.2	STRG.2155.1,STRG.2155.2,STRG.2155.3,STRG.2155.4
XLOC_001032	1[+]7618862-7619919	AT1G21695|transcript:AT1G21695.1	STRG.2157.1
XLOC_001033	1[+]7624320-7628290	AT1G21720|transcript:AT1G21720.1,AT1G21710|transcript:AT1G21710.1	STRG.2158.1,STRG.2158.2,STRG.2158.3,STRG.2158.4
XLOC_001034	1[+]7628456-7629364	AT1G21722|transcript:AT1G21722.1	STRG.2159.1
XLOC_001035	1[+]7630107-7636658	AT1G21730|transcript:AT1G21730.1	STRG.2160.1
XLOC_001036	1[+]7640906-7645240	AT1G21740|transcript:AT1G21740.1	STRG.2161.1
XLOC_001037	1[+]7645610-7648855	AT1G21750|transcript:AT1G21750.1,AT1G21750|transcript:AT1G21750.2	STRG.2165.1,STRG.2165.3,STRG.2165.2
XLOC_001038	1[+]7649194-7651816	AT1G21760|transcript:AT1G21760.2,AT1G21760|transcript:AT1G21760.1	STRG.2166.2,STRG.2166.1
XLOC_001039	1[+]7651882-7654014	AT1G21780|transcript:AT1G21780.2,AT1G21780|transcript:AT1G21780.1	STRG.2168.1,STRG.2168.2
XLOC_001040	1[+]7654088-7655981	AT1G21790|transcript:AT1G21790.1	STRG.2169.1
XLOC_001041	1[+]7665664-7665936	AT1G21835|transcript:AT1G21835.1	STRG.2163.1
XLOC_001042	1[+]7666414-7667794	AT1G21840|transcript:AT1G21840.1,AT1G21840|transcript:AT1G21840.2	STRG.2173.1,STRG.2173.3,STRG.2173.2
XLOC_001043	1[+]7677499-7677959	AT1G21866|transcript:AT1G21866.1	STRG.2171.1
XLOC_001044	1[+]7680390-7682641	AT1G21880|transcript:AT1G21880.2,AT1G21880|transcript:AT1G21880.1	STRG.2176.1,STRG.2176.2
XLOC_001045	1[+]7696427-7697831	AT1G21910|transcript:AT1G21910.1	STRG.2180.1
XLOC_001046	1[+]7712819-7714459	AT1G21930|transcript:AT1G21930.1	STRG.2183.1
XLOC_001047	1[+]7717638-7723145	-	STRG.2184.1,STRG.2184.2
XLOC_001048	1[+]7725972-7726586	AT1G21960|transcript:AT1G21960.1	STRG.2182.1
XLOC_001049	1[+]7734595-7738874	AT1G21980|transcript:AT1G21980.1	STRG.2188.1,STRG.2188.2,STRG.2188.3,STRG.2188.4
XLOC_001050	1[+]7739737-7739935	AT1G05697|transcript:AT1G05697.1	STRG.2186.1
XLOC_001051	1[+]7744094-7745744	AT1G22000|transcript:AT1G22000.1	STRG.2187.1
XLOC_001052	1[+]7754280-7758029	AT1G22020|transcript:AT1G22020.2,AT1G22020|transcript:AT1G22020.1	STRG.2189.1,STRG.2189.2,STRG.2189.3
XLOC_001053	1[+]7765888-7766659	-	STRG.2192.1
XLOC_001054	1[+]7767924-7770216	AT1G22040|transcript:AT1G22040.1	STRG.2193.1
XLOC_001055	1[+]7771659-7773154	AT1G22050|transcript:AT1G22050.1	STRG.2194.1
XLOC_001056	1[+]7785708-7786477	AT1G22065|transcript:AT1G22065.1	STRG.2196.1
XLOC_001057	1[+]7789133-7792139	AT1G22070|transcript:AT1G22070.1	STRG.2197.1
XLOC_001058	1[+]7817609-7821576	AT1G22150|transcript:AT1G22150.1,AT1G22150|transcript:AT1G22150.2,AT1G22150|transcript:AT1G22150.3,AT1G22150|transcript:AT1G22150.4	STRG.2205.1
XLOC_001059	1[+]7823066-7823971	AT1G22160|transcript:AT1G22160.1	STRG.2206.1
XLOC_001060	1[+]7826268-7828326	AT1G22170|transcript:AT1G22170.1,AT1G22170|transcript:AT1G22170.2	STRG.2207.1,STRG.2207.2
XLOC_001061	1[+]7835781-7837411	AT1G22190|transcript:AT1G22190.1	STRG.2212.1
XLOC_001062	1[+]7841432-7844056	AT1G22210|transcript:AT1G22210.1	STRG.2210.1,STRG.2210.2
XLOC_001063	1[+]7846459-7847836	AT1G22220|transcript:AT1G22220.1	STRG.2211.1
XLOC_001064	1[+]7849776-7851164	AT1G22230|transcript:AT1G22230.1	STRG.2214.1
XLOC_001065	1[+]7852904-7855213	AT1G22240|transcript:AT1G22240.1	STRG.2215.1
XLOC_001066	1[+]7858864-7859766	AT1G22250|transcript:AT1G22250.1	STRG.2216.1
XLOC_001067	1[+]7865435-7866176	AT1G22270|transcript:AT1G22270.1	STRG.2219.1
XLOC_001068	1[+]7867067-7872715	AT1G22275|transcript:AT1G22275.1,AT1G22275|transcript:AT1G22275.2,AT1G22275|transcript:AT1G22275.3	STRG.2220.1,STRG.2220.2,STRG.2220.3
XLOC_001069	1[+]7872850-7873056	AT1G05737|transcript:AT1G05737.1	STRG.2221.1
XLOC_001070	1[+]7873867-7876018	AT1G22280|transcript:AT1G22280.3,AT1G22280|transcript:AT1G22280.2,AT1G22280|transcript:AT1G22280.1	STRG.2222.1,STRG.2222.3,STRG.2222.4,STRG.2222.2
XLOC_001071	1[+]7886275-7889835	AT1G22330|transcript:AT1G22330.1	STRG.2226.1,STRG.2226.2,STRG.2226.3
XLOC_001072	1[+]7911843-7915004	AT1G22410|transcript:AT1G22410.1	STRG.2231.1
XLOC_001073	1[+]7919077-7927345	AT1G22450|transcript:AT1G22450.1,AT1G22440|transcript:AT1G22440.1,AT1G22430|transcript:AT1G22430.3,AT1G22430|transcript:AT1G22430.1,AT1G22430|transcript:AT1G22430.4,AT1G22430|transcript:AT1G22430.5,AT1G22430|transcript:AT1G22430.2	STRG.2233.1,STRG.2233.2,STRG.2233.3,STRG.2233.4,STRG.2233.6,STRG.2233.7,STRG.2233.8,STRG.2233.9,STRG.2233.5,STRG.2233.10,STRG.2233.11
XLOC_001074	1[+]7949476-7950900	AT1G22500|transcript:AT1G22500.1	STRG.2238.1
XLOC_001075	1[+]7952142-7952470	AT1G05757|transcript:AT1G05757.1	STRG.2241.1
XLOC_001076	1[+]7963813-7966436	AT1G22540|transcript:AT1G22540.1	STRG.2244.1
XLOC_001077	1[+]7981722-7984334	AT1G22590|transcript:AT1G22590.1,AT1G22590|transcript:AT1G22590.2	STRG.2247.1,STRG.2247.2
XLOC_001078	1[+]7994262-7997588	AT1G22610|transcript:AT1G22610.1	STRG.2250.1
XLOC_001079	1[+]8003223-8004304	AT1G22630|transcript:AT1G22630.1	STRG.2251.1,STRG.2251.2,STRG.2251.3
XLOC_001080	1[+]8006064-8007465	AT1G22640|transcript:AT1G22640.1,AT1G22640|transcript:AT1G22640.2,AT1G22640|transcript:AT1G22640.3	STRG.2252.1,STRG.2252.2,STRG.2252.3
XLOC_001081	1[+]8017281-8021930	AT1G22660|transcript:AT1G22660.3,AT1G22660|transcript:AT1G22660.4,AT1G22660|transcript:AT1G22660.5,AT1G22660|transcript:AT1G22660.2	STRG.2255.1,STRG.2255.2,STRG.2255.5,STRG.2255.4,STRG.2255.3
XLOC_001082	1[+]8027126-8028168	AT1G22690|transcript:AT1G22690.1,AT1G22690|transcript:AT1G22690.2,AT1G22690|transcript:AT1G22690.3	STRG.2257.1,STRG.2257.2
XLOC_001083	1[+]8029507-8029778	AT1G05763|transcript:AT1G05763.1	STRG.2259.1
XLOC_001084	1[+]8046073-8049039	AT1G22730|transcript:AT1G22730.1	STRG.2263.1
XLOC_001085	1[+]8049090-8052930	AT1G22740|transcript:AT1G22740.1,AT1G22750|transcript:AT1G22750.1,AT1G22750|transcript:AT1G22750.4,AT1G22750|transcript:AT1G22750.3,AT1G22750|transcript:AT1G22750.2	STRG.2264.2,STRG.2264.1,STRG.2264.3,STRG.2264.4,STRG.2264.5,STRG.2264.6
XLOC_001086	1[+]8055325-8059275	AT1G22760|transcript:AT1G22760.1	STRG.2261.1,STRG.2262.1
XLOC_001087	1[+]8061751-8074357	AT1G05767|transcript:AT1G05767.1,AT1G22800|transcript:AT1G22800.1,AT1G22790|transcript:AT1G22790.2,AT1G22790|transcript:AT1G22790.1,AT1G22780|transcript:AT1G22780.1,AT1G22770|transcript:AT1G22770.1	STRG.2265.3,STRG.2265.1,STRG.2265.2,STRG.2265.4,STRG.2265.5,STRG.2265.6,STRG.2265.7,STRG.2265.8,STRG.2265.9,STRG.2265.10
XLOC_001088	1[+]8074366-8075020	AT1G05767|transcript:AT1G05767.2	STRG.2267.1
XLOC_001089	1[+]8075996-8079137	AT1G22830|transcript:AT1G22830.1,AT1G22830|transcript:AT1G22830.2	STRG.2268.1,STRG.2268.2,STRG.2268.3,STRG.2268.4
XLOC_001090	1[+]8079287-8080574	AT1G22840|transcript:AT1G22840.1,AT1G22840|transcript:AT1G22840.2	STRG.2269.1,STRG.2269.2,STRG.2269.3
XLOC_001091	1[+]8080698-8080937	AT1G05777|transcript:AT1G05777.1	STRG.2272.1
XLOC_001092	1[+]8083184-8094505	AT1G22860|transcript:AT1G22860.1,AT1G22870|transcript:AT1G22870.1,AT1G22870|transcript:AT1G22870.2,AT1G22870|transcript:AT1G22870.3,AT1G22870|transcript:AT1G22870.4	STRG.2273.1,STRG.2273.2,STRG.2273.3,STRG.2273.4,STRG.2273.5,STRG.2273.6,STRG.2273.7
XLOC_001093	1[+]8095449-8097818	AT1G22880|transcript:AT1G22880.1,AT1G22880|transcript:AT1G22880.2,AT1G22880|transcript:AT1G22880.3	STRG.2274.1,STRG.2274.2,STRG.2274.3,STRG.2274.4
XLOC_001094	1[+]8098392-8103588	AT1G22890|transcript:AT1G22890.1,AT1G22882|transcript:AT1G22882.1,AT1G22885|transcript:AT1G22885.1,AT1G22885|transcript:AT1G22885.2	STRG.2275.1,STRG.2276.1,STRG.2276.4,STRG.2276.2,STRG.2276.3,STRG.2276.5
XLOC_001095	1[+]8104993-8108628	AT1G22910|transcript:AT1G22910.1,AT1G22910|transcript:AT1G22910.2,AT1G22910|transcript:AT1G22910.4,AT1G22910|transcript:AT1G22910.3	STRG.2278.1,STRG.2278.2,STRG.2278.3,STRG.2278.4,STRG.2278.5
XLOC_001096	1[+]8117286-8122151	AT1G22930|transcript:AT1G22930.1,AT1G22930|transcript:AT1G22930.2	STRG.2282.1,STRG.2282.2
XLOC_001097	1[+]8122317-8125068	AT1G22940|transcript:AT1G22940.1	STRG.2283.1,STRG.2283.2
XLOC_001098	1[+]8139114-8140233	AT1G22990|transcript:AT1G22990.1,AT1G22990|transcript:AT1G22990.2	STRG.2281.1,STRG.2281.2
XLOC_001099	1[+]8143227-8145174	AT1G23000|transcript:AT1G23000.1,AT1G23000|transcript:AT1G23000.2	STRG.2288.1,STRG.2288.2,STRG.2288.3
XLOC_001100	1[+]8147118-8149891	AT1G23010|transcript:AT1G23010.1	STRG.2290.1
XLOC_001101	1[+]8153932-8154540	-	STRG.2292.1
XLOC_001102	1[+]8156504-8159185	AT1G23030|transcript:AT1G23030.1	STRG.2294.1
XLOC_001103	1[+]8164782-8166716	AT1G23040|transcript:AT1G23040.1,AT1G23040|transcript:AT1G23040.3,AT1G23040|transcript:AT1G23040.2	STRG.2296.1,STRG.2296.2,STRG.2296.3
XLOC_001104	1[+]8168443-8169267	AT1G23050|transcript:AT1G23050.1	STRG.2298.1
XLOC_001105	1[+]8195060-8195370	-	STRG.2301.1
XLOC_001106	1[+]8195776-8196475	AT1G23100|transcript:AT1G23100.1	STRG.2303.1
XLOC_001107	1[+]8197543-8198108	AT1G05787|transcript:AT1G05787.1	STRG.2305.1
XLOC_001108	1[+]8198586-8199616	AT1G23120|transcript:AT1G23120.2	STRG.2310.1,STRG.2310.2
XLOC_001109	1[+]8200321-8201246	AT1G23130|transcript:AT1G23130.1	STRG.2311.1
XLOC_001110	1[+]8206549-8207618	AT1G23150|transcript:AT1G23150.1	STRG.2313.1
XLOC_001111	1[+]8209169-8211486	AT1G23160|transcript:AT1G23160.1	STRG.2314.1,STRG.2314.2
XLOC_001112	1[+]8212556-8219641	AT1G23170|transcript:AT1G23170.2,AT1G23170|transcript:AT1G23170.1,AT1G23180|transcript:AT1G23180.2,AT1G23180|transcript:AT1G23180.1	STRG.2315.1,STRG.2315.2,STRG.2316.2,STRG.2316.1,STRG.2316.3
XLOC_001113	1[+]8219808-8224988	AT1G23190|transcript:AT1G23190.1	STRG.2317.1,STRG.2317.2
XLOC_001114	1[+]8227133-8229661	AT1G23200|transcript:AT1G23200.1	STRG.2318.1
XLOC_001115	1[+]8230047-8230978	AT1G23201|transcript:AT1G23201.2,AT1G23201|transcript:AT1G23201.1	STRG.2319.1,STRG.2319.2
XLOC_001116	1[+]8240145-8252042	AT1G23230|transcript:AT1G23230.2,AT1G23230|transcript:AT1G23230.3,AT1G23230|transcript:AT1G23230.1,AT1G23220|transcript:AT1G23220.1,AT1G23210|transcript:AT1G23210.1	STRG.2321.1,STRG.2321.2,STRG.2321.3,STRG.2321.4,STRG.2321.5,STRG.2321.6
XLOC_001117	1[+]8262925-8263739	AT1G23290|transcript:AT1G23290.1	STRG.2324.1
XLOC_001118	1[+]8314853-8315737	AT1G23410|transcript:AT1G23410.1	STRG.2332.1
XLOC_001119	1[+]8321611-8329782	AT1G23460|transcript:AT1G23460.2,AT1G23460|transcript:AT1G23460.1,AT1G23450|transcript:AT1G23450.1,AT1G23440|transcript:AT1G23440.1,AT1G23440|transcript:AT1G23440.2,AT1G23440|transcript:AT1G23440.3	STRG.2333.1,STRG.2333.3,STRG.2333.5,STRG.2333.2,STRG.2333.4,STRG.2333.6,STRG.2333.7,STRG.2333.8,STRG.2333.9
XLOC_001120	1[+]8329924-8332484	AT1G23465|transcript:AT1G23465.1	STRG.2334.2,STRG.2334.1
XLOC_001121	1[+]8332862-8336414	AT1G23480|transcript:AT1G23480.1,AT1G23480|transcript:AT1G23480.4,AT1G23480|transcript:AT1G23480.2,AT1G23480|transcript:AT1G23480.3	STRG.2340.1,STRG.2340.3,STRG.2340.2,STRG.2340.4,STRG.2340.5
XLOC_001122	1[+]8336593-8338951	AT1G23490|transcript:AT1G23490.1	STRG.2341.1,STRG.2341.2,STRG.2341.3,STRG.2341.4
XLOC_001123	1[+]8339668-8341072	AT1G23500|transcript:AT1G23500.1	STRG.2335.1
XLOC_001124	1[+]8345595-8346733	AT1G23530|transcript:AT1G23530.1	STRG.2338.1
XLOC_001125	1[+]8350728-8352791	AT1G23550|transcript:AT1G23550.1	STRG.2345.1,STRG.2345.2
XLOC_001126	1[+]8357890-8358655	-	STRG.2342.1
XLOC_001127	1[+]8385188-8386522	AT1G23710|transcript:AT1G23710.1	STRG.2353.1
XLOC_001128	1[+]8388297-8391623	AT1G23720|transcript:AT1G23720.2,AT1G23720|transcript:AT1G23720.3,AT1G23720|transcript:AT1G23720.4	STRG.2355.1,STRG.2355.2,STRG.2355.3,STRG.2355.4,STRG.2355.5,STRG.2355.6,STRG.2355.10,STRG.2355.11,STRG.2355.12,STRG.2355.13,STRG.2355.14,STRG.2355.15,STRG.2355.7,STRG.2355.8,STRG.2355.9
XLOC_001129	1[+]8395410-8398387	AT1G23730|transcript:AT1G23730.2,AT1G23730|transcript:AT1G23730.1	STRG.2356.1,STRG.2356.2,STRG.2356.3
XLOC_001130	1[+]8400056-8401550	AT1G23750|transcript:AT1G23750.1,AT1G23750|transcript:AT1G23750.2	STRG.2358.1,STRG.2358.2
XLOC_001131	1[+]8401808-8404301	AT1G23760|transcript:AT1G23760.1	STRG.2359.1
XLOC_001132	1[+]8409907-8412079	AT1G23790|transcript:AT1G23790.1	STRG.2362.1,STRG.2362.2
XLOC_001133	1[+]8420265-8422985	AT1G23820|transcript:AT1G23820.2,AT1G23820|transcript:AT1G23820.1	STRG.2364.1,STRG.2364.2
XLOC_001134	1[+]8423069-8424073	AT1G05837|transcript:AT1G05837.1	STRG.2367.1
XLOC_001135	1[+]8432179-8438811	AT1G23880|transcript:AT1G23880.2,AT1G23880|transcript:AT1G23880.1,AT1G23870|transcript:AT1G23870.1	STRG.2371.1,STRG.2371.2,STRG.2371.4,STRG.2371.3
XLOC_001136	1[+]8441073-8447681	AT1G23900|transcript:AT1G23900.3,AT1G23900|transcript:AT1G23900.2,AT1G23900|transcript:AT1G23900.1	STRG.2373.1,STRG.2373.2,STRG.2373.3
XLOC_001137	1[+]8461757-8469573	AT1G23935|transcript:AT1G23935.1,AT1G23935|transcript:AT1G23935.2,AT1G23935|transcript:AT1G23935.3	STRG.2375.1,STRG.2375.2,STRG.2375.3
XLOC_001138	1[+]8485337-8487482	AT1G23985|transcript:AT1G23985.1,AT1G05843|transcript:AT1G05843.1	STRG.2381.1
XLOC_001139	1[+]8503217-8505460	AT1G24030|transcript:AT1G24030.1,AT1G24030|transcript:AT1G24030.5,AT1G24030|transcript:AT1G24030.4,AT1G24030|transcript:AT1G24030.3,AT1G24030|transcript:AT1G24030.2,AT1G24030|transcript:AT1G24030.6	STRG.2387.1,STRG.2387.4,STRG.2387.5,STRG.2387.3,STRG.2387.2,STRG.2387.6
XLOC_001140	1[+]8506968-8508909	AT1G24050|transcript:AT1G24050.1	STRG.2388.1
XLOC_001141	1[+]8515506-8515971	AT1G24068|transcript:AT1G24068.1	STRG.2389.1
XLOC_001142	1[+]8520443-8524929	AT1G24095|transcript:AT1G24095.1,AT1G24095|transcript:AT1G24095.2,AT1G24090|transcript:AT1G24090.1	STRG.2391.3,STRG.2391.1,STRG.2391.2,STRG.2391.4,STRG.2391.5
XLOC_001143	1[+]8540838-8542053	AT1G24145|transcript:AT1G24145.1	STRG.2397.1
XLOC_001144	1[+]8542212-8543545	AT1G24147|transcript:AT1G24147.1	STRG.2398.1
XLOC_001145	1[+]8544248-8545590	AT1G24148|transcript:AT1G24148.1,AT1G24148|transcript:AT1G24148.2	STRG.2399.1,STRG.2399.2
XLOC_001146	1[+]8549191-8552086	AT1G24150|transcript:AT1G24150.2,AT1G24150|transcript:AT1G24150.1	STRG.2400.1,STRG.2400.2
XLOC_001147	1[+]8586335-8588201	AT1G24240|transcript:AT1G24240.1,AT1G24240|transcript:AT1G24240.2	STRG.2406.1,STRG.2406.2,STRG.2406.3
XLOC_001148	1[+]8598624-8598990	AT1G05863|transcript:AT1G05863.1	STRG.2409.1
XLOC_001149	1[+]8600391-8603913	AT1G24265|transcript:AT1G24265.1,AT1G24265|transcript:AT1G24265.2,AT1G24265|transcript:AT1G24265.3	STRG.2410.1,STRG.2410.2,STRG.2410.3
XLOC_001150	1[+]8609338-8612580	AT1G24280|transcript:AT1G24280.1	STRG.2413.1
XLOC_001151	1[+]8613169-8614053	AT1G05873|transcript:AT1G05873.1	STRG.2416.1
XLOC_001152	1[+]8624014-8626405	AT1G24310|transcript:AT1G24310.1	STRG.2418.1
XLOC_001153	1[+]8631206-8638986	AT1G24340|transcript:AT1G24340.1,AT1G24330|transcript:AT1G24330.2,AT1G24330|transcript:AT1G24330.1	STRG.2420.1,STRG.2420.2,STRG.2420.3,STRG.2420.4
XLOC_001154	1[+]8640582-8643503	AT1G24360|transcript:AT1G24360.1	STRG.2422.1,STRG.2422.2,STRG.2422.3
XLOC_001155	1[+]8646056-8647674	AT1G24380|transcript:AT1G24380.1	STRG.2424.1
XLOC_001156	1[+]8654945-8655662	AT1G24405|transcript:AT1G24405.1	STRG.2427.1
XLOC_001157	1[+]8656021-8657997	AT1G24420|transcript:AT1G24420.1,AT1G24420|transcript:AT1G24420.2	STRG.2428.1
XLOC_001158	1[+]8661838-8665579	AT1G24450|transcript:AT1G24450.1,AT1G24440|transcript:AT1G24440.1,AT1G24440|transcript:AT1G24440.2	STRG.2430.1,STRG.2430.2,STRG.2430.3,STRG.2430.4,STRG.2430.5
XLOC_001159	1[+]8665804-8672789	AT1G24460|transcript:AT1G24460.2,AT1G24460|transcript:AT1G24460.1	STRG.2431.1,STRG.2431.2,STRG.2431.3
XLOC_001160	1[+]8673914-8676408	AT1G24470|transcript:AT1G24470.1	STRG.2432.1,STRG.2432.2
XLOC_001161	1[+]8682195-8685271	AT1G24490|transcript:AT1G24490.1,AT1G24490|transcript:AT1G24490.2	STRG.2435.1,STRG.2435.2
XLOC_001162	1[+]8688563-8689268	AT1G24520|transcript:AT1G24520.1	STRG.2437.1
XLOC_001163	1[+]8692630-8694705	AT1G24530|transcript:AT1G24530.1	STRG.2438.1
XLOC_001164	1[+]8699650-8701458	AT1G24540|transcript:AT1G24540.1	STRG.2439.1
XLOC_001165	1[+]8702361-8709782	AT1G24570|transcript:AT1G24570.2,AT1G24570|transcript:AT1G24570.1,AT1G24560|transcript:AT1G24560.1	STRG.2440.1,STRG.2440.2
XLOC_001166	1[+]8709941-8710824	AT1G24580|transcript:AT1G24580.1	STRG.2441.1
XLOC_001167	1[+]8720309-8720721	AT1G24600|transcript:AT1G24600.1	STRG.2446.1
XLOC_001168	1[+]8741836-8755604	AT1G24706|transcript:AT1G24706.3,AT1G24706|transcript:AT1G24706.4,AT1G24706|transcript:AT1G24706.5,AT1G24706|transcript:AT1G24706.6,AT1G24706|transcript:AT1G24706.7,AT1G24706|transcript:AT1G24706.8,AT1G24706|transcript:AT1G24706.2,AT1G24706|transcript:AT1G24706.1,AT1G24706|transcript:AT1G24706.9	STRG.2449.1,STRG.2449.2,STRG.2449.3,STRG.2449.4,STRG.2449.5,STRG.2449.6,STRG.2449.7,STRG.2449.8,STRG.2449.9,STRG.2449.10
XLOC_001169	1[+]8757864-8759645	AT1G24735|transcript:AT1G24735.2,AT1G24735|transcript:AT1G24735.1,AT1G24735|transcript:AT1G24735.3	STRG.2451.1,STRG.2451.2
XLOC_001170	1[+]8765639-8771553	AT1G24793|transcript:AT1G24793.1,AT1G24793|transcript:AT1G24793.2,AT1G24800|transcript:AT1G24800.1	STRG.2453.1,STRG.2453.2,STRG.2453.3,STRG.2453.4,STRG.2453.5,STRG.2454.1
XLOC_001171	1[+]8775901-8815962	AT1G25098|transcript:AT1G25098.1,AT1G25098|transcript:AT1G25098.2,AT1G25098|transcript:AT1G25098.3,AT1G25098|transcript:AT1G25098.4,AT1G25112|transcript:AT1G25112.1,AT1G24880|transcript:AT1G24880.2,AT1G24880|transcript:AT1G24880.3	STRG.2456.3,STRG.2456.1,STRG.2456.4,STRG.2456.2,STRG.2456.5,STRG.2456.6,STRG.2456.8,STRG.2456.9,STRG.2456.10,STRG.2456.7,STRG.2464.1
XLOC_001172	1[+]8778280-8780257	AT1G24851|transcript:AT1G24851.1	STRG.2457.1
XLOC_001173	1[+]8784036-8785634	AT1G24881|transcript:AT1G24881.1	STRG.2458.1
XLOC_001174	1[+]8798214-8806361	AT1G25054|transcript:AT1G25054.1,AT1G25025|transcript:AT1G25025.1	STRG.2460.1,STRG.2460.2,STRG.2460.3
XLOC_001175	1[+]8806607-8808156	AT1G25055|transcript:AT1G25055.1	STRG.2462.1
XLOC_001176	1[+]8817678-8818395	AT1G25141|transcript:AT1G25141.1	STRG.2465.1
XLOC_001177	1[+]8818867-8820736	AT1G25145|transcript:AT1G25145.1	STRG.2466.1,STRG.2466.2
XLOC_001178	1[+]8821008-8822843	AT1G25150|transcript:AT1G25150.2,AT1G25150|transcript:AT1G25150.1	STRG.2467.2,STRG.2467.1
XLOC_001179	1[+]8826983-8831390	AT1G25175|transcript:AT1G25175.1,AT1G25175|transcript:AT1G25175.2,AT1G25175|transcript:AT1G25175.3,AT1G25175|transcript:AT1G25175.4,AT1G25175|transcript:AT1G25175.5,AT1G25180|transcript:AT1G25180.1	STRG.2469.1,STRG.2469.2,STRG.2469.3,STRG.2469.4,STRG.2469.5,STRG.2470.1
XLOC_001180	1[+]8833245-8835235	AT1G25210|transcript:AT1G25210.1,AT1G25210|transcript:AT1G25210.2	STRG.2471.1,STRG.2471.2,STRG.2471.4,STRG.2471.3
XLOC_001181	1[+]8835386-8837007	AT1G25211|transcript:AT1G25211.1	STRG.2472.1
XLOC_001182	1[+]8838445-8839139	AT1G05933|transcript:AT1G05933.1	STRG.2475.1
XLOC_001183	1[+]8843774-8844366	AT1G05937|transcript:AT1G05937.1	STRG.2347.1
XLOC_001184	1[+]8845142-8846726	AT1G25240|transcript:AT1G25240.2,AT1G25240|transcript:AT1G25240.1	STRG.2348.1,STRG.2348.2
XLOC_001185	1[+]8849034-8851790	AT1G25250|transcript:AT1G25250.2,AT1G25250|transcript:AT1G25250.3,AT1G25250|transcript:AT1G25250.1	STRG.2350.1,STRG.2350.2
XLOC_001186	1[+]8860527-8861522	AT1G25275|transcript:AT1G25275.1,AT1G25275|transcript:AT1G25275.3,AT1G25275|transcript:AT1G25275.2	STRG.2478.1,STRG.2478.2,STRG.2478.3
XLOC_001187	1[+]8861734-8862797	AT1G25277|transcript:AT1G25277.1,AT1G25277|transcript:AT1G25277.2	STRG.2479.1,STRG.2479.2
XLOC_001188	1[+]8863768-8866894	AT1G25280|transcript:AT1G25280.1,AT1G25280|transcript:AT1G25280.3,AT1G25280|transcript:AT1G25280.2	STRG.2480.1,STRG.2480.2,STRG.2480.3
XLOC_001189	1[+]8867024-8869682	AT1G25290|transcript:AT1G25290.2,AT1G25290|transcript:AT1G25290.1	STRG.2481.1,STRG.2481.3,STRG.2481.2
XLOC_001190	1[+]8871568-8872386	AT1G25300|transcript:AT1G25300.1	STRG.2482.1
XLOC_001191	1[+]8877790-8880388	AT1G25320|transcript:AT1G25320.1	STRG.2484.1
XLOC_001192	1[+]8894380-8897124	AT1G25360|transcript:AT1G25360.1	STRG.2486.1
XLOC_001193	1[+]8903405-8906455	AT1G25380|transcript:AT1G25380.1,AT1G25380|transcript:AT1G25380.2	STRG.2489.1,STRG.2489.2,STRG.2489.3
XLOC_001194	1[+]8915915-8918267	AT1G25420|transcript:AT1G25420.1,AT1G25420|transcript:AT1G25420.4,AT1G25420|transcript:AT1G25420.3,AT1G25420|transcript:AT1G25420.2	STRG.2492.1,STRG.2492.2,STRG.2492.3,STRG.2492.5,STRG.2492.4
XLOC_001195	1[+]8918789-8919892	AT1G25422|transcript:AT1G25422.1	STRG.2494.1
XLOC_001196	1[+]8922344-8924555	AT1G25425|transcript:AT1G25425.1	STRG.2495.1,STRG.2495.2
XLOC_001197	1[+]8942713-8944442	AT1G25460|transcript:AT1G25460.1	STRG.2499.1
XLOC_001198	1[+]8948232-8951031	AT1G25480|transcript:AT1G25480.1	STRG.2501.1
XLOC_001199	1[+]8951162-8955160	AT1G25490|transcript:AT1G25490.1	STRG.2502.1,STRG.2502.3,STRG.2502.2
XLOC_001200	1[+]8962087-8964564	AT1G25520|transcript:AT1G25520.1	STRG.2505.2,STRG.2505.1
XLOC_001201	1[+]8976326-8978305	AT1G25550|transcript:AT1G25550.1,AT1G25550|transcript:AT1G25550.2	STRG.2508.1,STRG.2508.2
XLOC_001202	1[+]9020378-9022769	AT1G26090|transcript:AT1G26090.1	STRG.2513.1,STRG.2513.2
XLOC_001203	1[+]9023037-9023508	AT1G05977|transcript:AT1G05977.1	STRG.2516.1
XLOC_001204	1[+]9033016-9039099	AT1G26130|transcript:AT1G26130.2,AT1G26130|transcript:AT1G26130.3,AT1G26130|transcript:AT1G26130.4,AT1G26130|transcript:AT1G26130.1	STRG.2520.1,STRG.2520.2,STRG.2520.3,STRG.2520.4
XLOC_001205	1[+]9054673-9056941	AT1G26180|transcript:AT1G26180.1,AT1G26180|transcript:AT1G26180.2	STRG.2524.1,STRG.2524.2,STRG.2524.3
XLOC_001206	1[+]9067039-9068207	AT1G26210|transcript:AT1G26210.1	STRG.2530.1
XLOC_001207	1[+]9071140-9071861	AT1G26220|transcript:AT1G26220.1	STRG.2531.1
XLOC_001208	1[+]9072634-9072835	AT1G26225|transcript:AT1G26225.1	STRG.2533.1
XLOC_001209	1[+]9083836-9085494	AT1G26250|transcript:AT1G26250.1	STRG.2527.1,STRG.2527.2,STRG.2527.3,STRG.2527.4,STRG.2527.5,STRG.2527.6,STRG.2527.7
XLOC_001210	1[+]9086569-9089376	AT1G26260|transcript:AT1G26260.1,AT1G26260|transcript:AT1G26260.4,AT1G26260|transcript:AT1G26260.2,AT1G26260|transcript:AT1G26260.5,AT1G26260|transcript:AT1G26260.6,AT1G26260|transcript:AT1G26260.3	STRG.2537.1,STRG.2537.2,STRG.2537.3,STRG.2537.4,STRG.2537.5,STRG.2537.6,STRG.2537.7,STRG.2537.8
XLOC_001211	1[+]9097643-9098964	AT1G26290|transcript:AT1G26290.1	STRG.2541.1
XLOC_001212	1[+]9107519-9113747	AT1G26330|transcript:AT1G26330.2,AT1G26330|transcript:AT1G26330.1	STRG.2542.1
XLOC_001213	1[+]9113864-9114977	AT1G26340|transcript:AT1G26340.1	STRG.2543.1
XLOC_001214	1[+]9133981-9134274	-	STRG.2549.1
XLOC_001215	1[+]9151628-9154762	AT1G26460|transcript:AT1G26460.1	STRG.2554.1
XLOC_001216	1[+]9155091-9156370	AT1G26470|transcript:AT1G26470.1	STRG.2556.1
XLOC_001217	1[+]9158380-9159897	AT1G26500|transcript:AT1G26500.1	STRG.2559.1
XLOC_001218	1[+]9165360-9167570	AT1G26530|transcript:AT1G26530.1	STRG.2565.1
XLOC_001219	1[+]9171118-9173033	AT1G26550|transcript:AT1G26550.1	STRG.2567.1,STRG.2567.2
XLOC_001220	1[+]9175611-9177614	AT1G26558|transcript:AT1G26558.1,AT1G26558|transcript:AT1G26558.2	STRG.2563.1,STRG.2563.2,STRG.2563.5,STRG.2563.3,STRG.2563.4
XLOC_001221	1[+]9178212-9184393	AT1G26570|transcript:AT1G26570.1,AT1G26560|transcript:AT1G26560.1	STRG.2569.1,STRG.2569.2,STRG.2569.3,STRG.2569.4,STRG.2569.5
XLOC_001222	1[+]9184567-9187604	AT1G26580|transcript:AT1G26580.1,AT1G26580|transcript:AT1G26580.2,AT1G26580|transcript:AT1G26580.3	STRG.2570.1,STRG.2570.2,STRG.2570.3,STRG.2570.4
XLOC_001223	1[+]9188945-9190896	AT1G26590|transcript:AT1G26590.2,AT1G26590|transcript:AT1G26590.1,AT1G26590|transcript:AT1G26590.4	STRG.2568.1,STRG.2568.2,STRG.2568.3,STRG.2568.4
XLOC_001224	1[+]9191503-9192590	AT1G26600|transcript:AT1G26600.2	STRG.2571.1,STRG.2571.2
XLOC_001225	1[+]9193327-9195382	AT1G26610|transcript:AT1G26610.1	STRG.2572.1
XLOC_001226	1[+]9205800-9207417	AT1G26630|transcript:AT1G26630.1,AT1G26630|transcript:AT1G26630.2	STRG.2574.1,STRG.2574.2
XLOC_001227	1[+]9210051-9215557	AT1G26665|transcript:AT1G26665.1,AT1G26665|transcript:AT1G26665.2,AT1G26660|transcript:AT1G26660.1,AT1G26660|transcript:AT1G26660.2,AT1G26650|transcript:AT1G26650.1	STRG.2576.1,STRG.2576.3,STRG.2576.2,STRG.2576.4,STRG.2576.5
XLOC_001228	1[+]9215770-9218010	AT1G26670|transcript:AT1G26670.1	STRG.2577.1
XLOC_001229	1[+]9219400-9223795	AT1G26680|transcript:AT1G26680.2,AT1G26680|transcript:AT1G26680.3,AT1G26680|transcript:AT1G26680.1,AT1G26680|transcript:AT1G26680.6,AT1G26680|transcript:AT1G26680.5,AT1G26680|transcript:AT1G26680.4	STRG.2580.1,STRG.2580.3,STRG.2580.4,STRG.2580.5,STRG.2580.6,STRG.2580.2
XLOC_001230	1[+]9227378-9232437	AT1G26700|transcript:AT1G26700.1,AT1G26700|transcript:AT1G26700.2	STRG.2579.1,STRG.2579.2
XLOC_001231	1[+]9241036-9244918	AT1G26730|transcript:AT1G26730.1,AT1G26730|transcript:AT1G26730.2	STRG.2582.1,STRG.2582.2,STRG.2582.3
XLOC_001232	1[+]9246857-9248274	AT1G26750|transcript:AT1G26750.1	STRG.2584.1
XLOC_001233	1[+]9253599-9254167	AT1G26762|transcript:AT1G26762.1	STRG.2588.1
XLOC_001234	1[+]9259432-9261313	AT1G26770|transcript:AT1G26770.1,AT1G26770|transcript:AT1G26770.2	STRG.2590.1,STRG.2590.2
XLOC_001235	1[+]9270952-9272713	AT1G26780|transcript:AT1G26780.2,AT1G26780|transcript:AT1G26780.1	STRG.2591.1,STRG.2591.2
XLOC_001236	1[+]9291723-9292147	AT1G06027|transcript:AT1G06027.1	STRG.2596.1
XLOC_001237	1[+]9295257-9300800	AT1G26840|transcript:AT1G26840.1,AT1G26830|transcript:AT1G26830.1	STRG.2598.1,STRG.2598.2,STRG.2598.3
XLOC_001238	1[+]9312936-9315122	AT1G26870|transcript:AT1G26870.1	STRG.2600.1
XLOC_001239	1[+]9317589-9319246	AT1G26890|transcript:AT1G26890.1,AT1G26890|transcript:AT1G26890.2,AT1G26890|transcript:AT1G26890.3,AT1G26890|transcript:AT1G26890.4,AT1G26890|transcript:AT1G26890.5	STRG.2603.1,STRG.2603.2,STRG.2603.3,STRG.2603.4
XLOC_001240	1[+]9321639-9324385	AT1G26910|transcript:AT1G26910.1,AT1G26910|transcript:AT1G26910.2	STRG.2604.1,STRG.2604.2,STRG.2604.3,STRG.2604.4,STRG.2604.5,STRG.2604.6
XLOC_001241	1[+]9329493-9330612	AT1G26920|transcript:AT1G26920.1	STRG.2605.1
XLOC_001242	1[+]9343112-9345323	AT1G26940|transcript:AT1G26940.2,AT1G26940|transcript:AT1G26940.1	STRG.2608.1,STRG.2608.2
XLOC_001243	1[+]9351160-9352833	AT1G26945|transcript:AT1G26945.1	STRG.2609.1
XLOC_001244	1[+]9355827-9357502	AT1G26960|transcript:AT1G26960.1	STRG.2610.1,STRG.2610.2
XLOC_001245	1[+]9359325-9361833	AT1G26970|transcript:AT1G26970.1,AT1G26970|transcript:AT1G26970.2	STRG.2611.1,STRG.2611.2
XLOC_001246	1[+]9364471-9364570	AT1G26975|transcript:at1g26975	STRG.2613.1
XLOC_001247	1[+]9367080-9367179	AT1G26985|transcript:at1g26985	STRG.2615.1
XLOC_001248	1[+]9373885-9377462	AT1G27000|transcript:AT1G27000.1	STRG.2616.1,STRG.2616.2
XLOC_001249	1[+]9378404-9380790	AT1G27020|transcript:AT1G27020.1	STRG.2617.1
XLOC_001250	1[+]9381361-9384060	AT1G27030|transcript:AT1G27030.1	STRG.2618.1,STRG.2618.2
XLOC_001251	1[+]9391609-9393188	AT1G27045|transcript:AT1G27045.4,AT1G27045|transcript:AT1G27045.2,AT1G27045|transcript:AT1G27045.3,AT1G27045|transcript:AT1G27045.1,AT1G27045|transcript:AT1G27045.5	STRG.2620.3,STRG.2620.2,STRG.2620.1,STRG.2620.4
XLOC_001252	1[+]9393653-9396673	AT1G27060|transcript:AT1G27060.1,AT1G27050|transcript:AT1G27050.1	STRG.2621.1,STRG.2621.2,STRG.2621.3
XLOC_001253	1[+]9421009-9424084	AT1G27120|transcript:AT1G27120.1,AT1G27120|transcript:AT1G27120.2	STRG.2626.1,STRG.2626.2
XLOC_001254	1[+]9425280-9426897	AT1G27130|transcript:AT1G27130.1	STRG.2628.1
XLOC_001255	1[+]9427804-9428914	AT1G27140|transcript:AT1G27140.1	STRG.2629.1
XLOC_001256	1[+]9429008-9432310	AT1G27150|transcript:AT1G27150.1	STRG.2630.1
XLOC_001257	1[+]9432418-9433190	AT1G27160|transcript:AT1G27160.1	STRG.2631.1
XLOC_001258	1[+]9433393-9446472	AT1G27180|transcript:AT1G27180.2,AT1G27180|transcript:AT1G27180.3,AT1G27180|transcript:AT1G27180.1,AT1G27180|transcript:AT1G27180.4,AT1G27180|transcript:AT1G27180.5,AT1G27180|transcript:AT1G27180.6,AT1G27180|transcript:AT1G27180.7,AT1G27180|transcript:AT1G27180.8,AT1G27170|transcript:AT1G27170.2,AT1G27170|transcript:AT1G27170.1	STRG.2632.1,STRG.2632.2,STRG.2632.3,STRG.2632.4,STRG.2632.5,STRG.2632.6,STRG.2632.9,STRG.2632.7,STRG.2632.8,STRG.2632.10,STRG.2632.11,STRG.2632.12,STRG.2632.13,STRG.2632.14,STRG.2632.15,STRG.2632.16,STRG.2632.17,STRG.2632.18,STRG.2632.19
XLOC_001259	1[+]9452632-9452831	AT1G06047|transcript:AT1G06047.1	STRG.2634.1
XLOC_001260	1[+]9477848-9480621	-	STRG.2640.1
XLOC_001261	1[+]9481405-9482992	AT1G27290|transcript:AT1G27290.1,AT1G27290|transcript:AT1G27290.2	STRG.2641.1,STRG.2641.2
XLOC_001262	1[+]9483157-9484368	AT1G27300|transcript:AT1G27300.1	STRG.2642.1
XLOC_001263	1[+]9486889-9494382	AT1G27330|transcript:AT1G27330.1,AT1G27320|transcript:AT1G27320.1	STRG.2645.1,STRG.2645.2,STRG.2645.3
XLOC_001264	1[+]9495344-9498085	AT1G27340|transcript:AT1G27340.1	STRG.2646.1
XLOC_001265	1[+]9500892-9504023	AT1G27360|transcript:AT1G27360.2,AT1G27360|transcript:AT1G27360.1,AT1G27360|transcript:AT1G27360.3,AT1G27360|transcript:AT1G27360.4	STRG.2648.1,STRG.2648.2,STRG.2648.3,STRG.2648.4,STRG.2648.5
XLOC_001266	1[+]9515114-9520716	AT1G27420|transcript:AT1G27420.1,AT1G27410|transcript:AT1G27410.1,AT1G27400|transcript:AT1G27400.1	STRG.2652.1,STRG.2652.2,STRG.2652.3,STRG.2652.4
XLOC_001267	1[+]9515628-9515750	AT1G06087|transcript:AT1G06087.1	STRG.2653.1
XLOC_001268	1[+]9531809-9534141	AT1G27450|transcript:AT1G27450.1,AT1G27450|transcript:AT1G27450.2,AT1G27450|transcript:AT1G27450.3,AT1G27450|transcript:AT1G27450.4	STRG.2656.1,STRG.2656.2,STRG.2656.3,STRG.2656.4
XLOC_001269	1[+]9534488-9537614	AT1G27460|transcript:AT1G27460.1,AT1G27460|transcript:AT1G27460.2,AT1G27460|transcript:AT1G27460.3	STRG.2657.1,STRG.2657.2,STRG.2657.3
XLOC_001270	1[+]9544410-9546285	AT1G27480|transcript:AT1G27480.1	STRG.2660.1
XLOC_001271	1[+]9558562-9562485	AT1G27520|transcript:AT1G27520.1	STRG.2663.1,STRG.2663.2,STRG.2663.3
XLOC_001272	1[+]9574550-9575189	AT1G27565|transcript:AT1G27565.1	STRG.2666.1
XLOC_001273	1[+]9575418-9582376	AT1G27570|transcript:AT1G27570.1,AT1G27570|transcript:AT1G27570.2	STRG.2667.1
XLOC_001274	1[+]9592088-9602956	AT1G27595|transcript:AT1G27595.1,AT1G27595|transcript:AT1G27595.2	STRG.2672.1,STRG.2672.2,STRG.2672.3,STRG.2672.4,STRG.2672.5
XLOC_001275	1[+]9608153-9610566	AT1G27620|transcript:AT1G27620.1	STRG.2671.1
XLOC_001276	1[+]9611053-9614336	AT1G27630|transcript:AT1G27630.1,AT1G27630|transcript:AT1G27630.2,AT1G27630|transcript:AT1G27630.3,AT1G27630|transcript:AT1G27630.4,AT1G27630|transcript:AT1G27630.5,AT1G27630|transcript:AT1G27630.6	STRG.2675.1,STRG.2675.2,STRG.2675.3,STRG.2675.4,STRG.2675.5,STRG.2675.6,STRG.2675.7
XLOC_001277	1[+]9614551-9616574	AT1G27650|transcript:AT1G27650.2,AT1G27650|transcript:AT1G27650.1	STRG.2676.1
XLOC_001278	1[+]9621344-9626067	AT1G27660|transcript:AT1G27660.1	STRG.2674.1,STRG.2674.2,STRG.2674.3
XLOC_001279	1[+]9631190-9634597	AT1G27680|transcript:AT1G27680.1	STRG.2678.1
XLOC_001280	1[+]9636588-9640204	AT1G27695|transcript:AT1G27695.1,AT1G27695|transcript:AT1G27695.2,AT1G27690|transcript:AT1G27690.1	STRG.2680.1,STRG.2680.2,STRG.2680.3,STRG.2680.4
XLOC_001281	1[+]9642472-9643352	AT1G27710|transcript:AT1G27710.1,AT1G27710|transcript:AT1G27710.2	STRG.2683.1
XLOC_001282	1[+]9654475-9656089	AT1G27740|transcript:AT1G27740.1	STRG.2679.1
XLOC_001283	1[+]9657107-9667550	AT1G27752|transcript:AT1G27752.1,AT1G27752|transcript:AT1G27752.2,AT1G27750|transcript:AT1G27750.1	STRG.2685.1,STRG.2685.2,STRG.2685.3,STRG.2685.4,STRG.2685.5,STRG.2685.6
XLOC_001284	1[+]9668508-9671657	AT1G27760|transcript:AT1G27760.3,AT1G27760|transcript:AT1G27760.1,AT1G27760|transcript:AT1G27760.2	STRG.2686.1,STRG.2686.2,STRG.2686.3,STRG.2686.4
XLOC_001285	1[+]9678143-9679292	-	STRG.2688.1
XLOC_001286	1[+]9679897-9680334	-	STRG.2689.1
XLOC_001287	1[+]9680403-9681156	-	STRG.2690.1,STRG.2690.2
XLOC_001288	1[+]9691628-9692560	AT1G27820|transcript:AT1G27820.1	STRG.2691.1
XLOC_001289	1[+]9698298-9704071	AT1G27850|transcript:AT1G27850.1	STRG.2693.1,STRG.2693.3,STRG.2693.2,STRG.2693.4
XLOC_001290	1[+]9708861-9714366	AT1G27880|transcript:AT1G27880.1,AT1G27880|transcript:AT1G27880.2	STRG.2696.1,STRG.2696.2,STRG.2696.3
XLOC_001291	1[+]9726655-9729848	AT1G27920|transcript:AT1G27920.1,AT1G27920|transcript:AT1G27920.2	STRG.2701.1,STRG.2701.2
XLOC_001292	1[+]9740508-9742159	AT1G27950|transcript:AT1G27950.1	STRG.2703.1
XLOC_001293	1[+]9746709-9752769	AT1G27980|transcript:AT1G27980.1,AT1G27970|transcript:AT1G27970.1,AT1G27970|transcript:AT1G27970.2	STRG.2705.1,STRG.2705.2,STRG.2705.3
XLOC_001294	1[+]9763211-9768113	AT1G28010|transcript:AT1G28010.1	STRG.2707.1
XLOC_001295	1[+]9771793-9773389	AT1G28030|transcript:AT1G28030.1	STRG.2708.1
XLOC_001296	1[+]9778851-9784091	AT1G28060|transcript:AT1G28060.1,AT1G28060|transcript:AT1G28060.2,AT1G28060|transcript:AT1G28060.3,AT1G28070|transcript:AT1G28070.1	STRG.2710.1,STRG.2710.2,STRG.2710.3,STRG.2710.4,STRG.2710.5,STRG.2710.6
XLOC_001297	1[+]9789691-9794763	AT1G06113|transcript:AT1G06113.1,AT1G28080|transcript:AT1G28080.2,AT1G28080|transcript:AT1G28080.1	STRG.2711.1,STRG.2711.2,STRG.2711.3,STRG.2711.4
XLOC_001298	1[+]9795718-9799116	AT1G28090|transcript:AT1G28090.2,AT1G28090|transcript:AT1G28090.1,AT1G28090|transcript:AT1G28090.4,AT1G28090|transcript:AT1G28090.5,AT1G28090|transcript:AT1G28090.3	STRG.2712.2,STRG.2712.1,STRG.2712.3,STRG.2712.4,STRG.2712.5,STRG.2712.6
XLOC_001299	1[+]9801082-9804394	AT1G28100|transcript:AT1G28100.1,AT1G28100|transcript:AT1G28100.4,AT1G28100|transcript:AT1G28100.5,AT1G28100|transcript:AT1G28100.2,AT1G28100|transcript:AT1G28100.3,AT1G28100|transcript:AT1G28100.6	STRG.2714.3,STRG.2714.1,STRG.2714.4,STRG.2714.5,STRG.2714.2,STRG.2714.6,STRG.2714.7
XLOC_001300	1[+]9825169-9828118	AT1G28130|transcript:AT1G28130.1,AT1G28130|transcript:AT1G28130.2	STRG.2717.1,STRG.2717.2,STRG.2717.3
XLOC_001301	1[+]9839316-9840124	AT1G28160|transcript:AT1G28160.1	STRG.2719.1
XLOC_001302	1[+]9841269-9842435	AT1G28170|transcript:AT1G28170.1	STRG.2720.1
XLOC_001303	1[+]9848883-9849226	AT1G06127|transcript:AT1G06127.1	STRG.2722.1
XLOC_001304	1[+]9854517-9861762	AT1G28210|transcript:AT1G28210.1,AT1G28210|transcript:AT1G28210.2,AT1G28210|transcript:AT1G28210.3	STRG.2724.1,STRG.2724.2,STRG.2724.3,STRG.2724.4,STRG.2724.5
XLOC_001305	1[+]9874247-9875579	AT1G28250|transcript:AT1G28250.1	STRG.2728.1
XLOC_001306	1[+]9879035-9879310	AT1G28265|transcript:AT1G28265.1	STRG.2730.1
XLOC_001307	1[+]9882237-9882450	AT1G06133|transcript:AT1G06133.1	STRG.2731.1
XLOC_001308	1[+]9882951-9884189	AT1G28270|transcript:AT1G28270.1	STRG.2732.1
XLOC_001309	1[+]9927856-9933451	AT1G28327|transcript:AT1G28327.1	STRG.2739.1,STRG.2739.2
XLOC_001310	1[+]9935402-9936429	-	STRG.2741.1,STRG.2741.2
XLOC_001311	1[+]9939961-9949835	AT1G28350|transcript:AT1G28350.1,AT1G28350|transcript:AT1G28350.2,AT1G28350|transcript:AT1G28350.3,AT1G28340|transcript:AT1G28340.1	STRG.2742.1,STRG.2742.2,STRG.2742.3,STRG.2742.4,STRG.2742.5
XLOC_001312	1[+]9951762-9953105	AT1G28360|transcript:AT1G28360.1	STRG.2743.1
XLOC_001313	1[+]9963448-9966320	AT1G28380|transcript:AT1G28380.1	STRG.2745.1,STRG.2745.2,STRG.2745.3
XLOC_001314	1[+]9967837-9968056	AT1G06153|transcript:AT1G06153.1	STRG.2747.1
XLOC_001315	1[+]9979127-9988301	AT1G28420|transcript:AT1G28420.1	STRG.2751.1,STRG.2751.2,STRG.2751.3,STRG.2751.4,STRG.2751.5
XLOC_001316	1[+]9996713-10000455	AT1G28440|transcript:AT1G28440.1	STRG.2753.1,STRG.2753.2
XLOC_001317	1[+]10003104-10003553	-	STRG.2754.1
XLOC_001318	1[+]10003880-10004581	AT1G28450|transcript:AT1G28450.1	STRG.2755.1
XLOC_001319	1[+]10006230-10006778	AT1G28460|transcript:AT1G28460.1	STRG.2756.1
XLOC_001320	1[+]10010124-10012258	AT1G28470|transcript:AT1G28470.1	STRG.2757.1
XLOC_001321	1[+]10015856-10018047	AT1G28490|transcript:AT1G28490.1,AT1G28490|transcript:AT1G28490.2,AT1G28490|transcript:AT1G28490.3	STRG.2759.1,STRG.2759.2,STRG.2759.3
XLOC_001322	1[+]10018691-10020573	AT1G28500|transcript:AT1G28500.1	STRG.2760.1
XLOC_001323	1[+]10023817-10026311	AT1G28510|transcript:AT1G28510.1	STRG.2761.1
XLOC_001324	1[+]10029005-10031990	AT1G28520|transcript:AT1G28520.3,AT1G28520|transcript:AT1G28520.1,AT1G28520|transcript:AT1G28520.2,AT1G28520|transcript:AT1G28520.4,AT1G28520|transcript:AT1G28520.5	STRG.2762.1,STRG.2762.2,STRG.2762.3,STRG.2762.4,STRG.2762.6,STRG.2762.5,STRG.2762.7,STRG.2762.8,STRG.2762.9
XLOC_001325	1[+]10035617-10037796	AT1G28540|transcript:AT1G28540.1	STRG.2764.1,STRG.2764.2
XLOC_001326	1[+]10078189-10079909	AT1G28680|transcript:AT1G28680.1,AT1G28680|transcript:AT1G28680.2	STRG.2778.1,STRG.2778.2
XLOC_001327	1[+]10094173-10094244	AT1G28810|transcript:AT1G28810.1	STRG.2781.1
XLOC_001328	1[+]10094622-10095145	AT1G06173|transcript:AT1G06173.1	STRG.2782.1
XLOC_001329	1[+]10095674-10096374	AT1G28815|transcript:AT1G28815.1	STRG.2783.1
XLOC_001330	1[+]10096951-10097022	AT1G28820|transcript:AT1G28820.1	STRG.2785.1
XLOC_001331	1[+]10097114-10097185	AT1G28830|transcript:AT1G28830.1	STRG.2786.1
XLOC_001332	1[+]10103081-10104883	AT1G28760|transcript:AT1G28760.1	STRG.2787.1
XLOC_001333	1[+]10112564-10114491	AT1G29000|transcript:AT1G29000.1,AT1G29000|transcript:AT1G29000.2	STRG.2790.1,STRG.2790.2
XLOC_001334	1[+]10133983-10136241	AT1G29040|transcript:AT1G29040.2,AT1G29040|transcript:AT1G29040.4,AT1G29040|transcript:AT1G29040.3,AT1G29040|transcript:AT1G29040.5,AT1G29040|transcript:AT1G29040.1,AT1G29041|transcript:AT1G29041.1	STRG.2794.1,STRG.2794.2,STRG.2794.4,STRG.2794.5,STRG.2794.3,STRG.2794.6,STRG.2794.7
XLOC_001335	1[+]10138284-10138715	AT1G06217|transcript:AT1G06217.1	STRG.2798.1
XLOC_001336	1[+]10147605-10151590	AT1G29070|transcript:AT1G29070.1,AT1G29060|transcript:AT1G29060.1,AT1G29060|transcript:AT1G29060.2	STRG.2800.1,STRG.2800.2,STRG.2800.3,STRG.2800.4,STRG.2800.5
XLOC_001337	1[+]10168717-10169916	AT1G29100|transcript:AT1G29100.2,AT1G29100|transcript:AT1G29100.1	STRG.2803.1,STRG.2803.2
XLOC_001338	1[+]10174162-10178521	AT1G29120|transcript:AT1G29120.1,AT1G29120|transcript:AT1G29120.2,AT1G29120|transcript:AT1G29120.5,AT1G29120|transcript:AT1G29120.7,AT1G29120|transcript:AT1G29120.8,AT1G29120|transcript:AT1G29120.3,AT1G29120|transcript:AT1G29120.6,AT1G29120|transcript:AT1G29120.4	STRG.2805.1,STRG.2805.2,STRG.2805.3,STRG.2805.4,STRG.2805.7,STRG.2805.5,STRG.2805.6,STRG.2805.8
XLOC_001339	1[+]10178902-10180225	AT1G29140|transcript:AT1G29140.1	STRG.2806.1
XLOC_001340	1[+]10180302-10182808	AT1G29150|transcript:AT1G29150.1,AT1G29150|transcript:AT1G29150.2	STRG.2807.1,STRG.2807.2
XLOC_001341	1[+]10195733-10197112	-	STRG.2810.1
XLOC_001342	1[+]10198764-10200962	AT1G29179|transcript:AT1G29179.1,AT1G29180|transcript:AT1G29180.1	STRG.2811.1,STRG.2811.2
XLOC_001343	1[+]10206266-10206742	-	STRG.2813.1
XLOC_001344	1[+]10207577-10210622	AT1G29200|transcript:AT1G29200.4,AT1G29200|transcript:AT1G29200.2,AT1G29200|transcript:AT1G29200.3,AT1G29200|transcript:AT1G29200.1	STRG.2814.1,STRG.2814.2,STRG.2814.3,STRG.2814.4,STRG.2814.5
XLOC_001345	1[+]10214681-10216563	AT1G29230|transcript:AT1G29230.1	STRG.2816.1
XLOC_001346	1[+]10224815-10226322	AT1G29260|transcript:AT1G29260.1	STRG.2819.1
XLOC_001347	1[+]10227073-10227195	AT1G29265|transcript:at1g29265	STRG.2820.1
XLOC_001348	1[+]10227215-10229446	-	STRG.2821.1
XLOC_001349	1[+]10229808-10231384	AT1G29270|transcript:AT1G29270.1,AT1G29270|transcript:AT1G29270.2	STRG.2822.1,STRG.2822.2
XLOC_001350	1[+]10236337-10237990	AT1G29280|transcript:AT1G29280.1	STRG.2823.1,STRG.2823.2
XLOC_001351	1[+]10244453-10245874	AT1G29290|transcript:AT1G29290.1	STRG.2824.1
XLOC_001352	1[+]10252241-10258343	AT1G29320|transcript:AT1G29320.1,AT1G29320|transcript:AT1G29320.2,AT1G29310|transcript:AT1G29310.1,AT1G29310|transcript:AT1G29310.2	STRG.2826.1,STRG.2826.2,STRG.2826.3,STRG.2826.4,STRG.2826.5,STRG.2826.6
XLOC_001353	1[+]10264043-10266917	AT1G29340|transcript:AT1G29340.1	STRG.2828.1
XLOC_001354	1[+]10283396-10286164	AT1G29380|transcript:AT1G29380.2,AT1G29380|transcript:AT1G29380.3,AT1G29380|transcript:AT1G29380.1,AT1G29380|transcript:AT1G29380.4	STRG.2830.1,STRG.2830.2,STRG.2830.3,STRG.2830.4,STRG.2830.5
XLOC_001355	1[+]10300351-10300453	AT1G06233|transcript:AT1G06233.1	STRG.2836.1
XLOC_001356	1[+]10300489-10300565	AT1G06237|transcript:AT1G06237.1	STRG.2837.1
XLOC_001357	1[+]10300619-10301302	AT1G06243|transcript:AT1G06243.1,AT1G29418|transcript:AT1G29418.1,AT1G06247|transcript:AT1G06247.1,AT1G06253|transcript:AT1G06253.1	STRG.2838.1,STRG.2838.2,STRG.2838.3,STRG.2838.4
XLOC_001358	1[+]10301646-10301987	AT1G06257|transcript:AT1G06257.1	STRG.2840.1
XLOC_001359	1[+]10303890-10305584	AT1G29435|transcript:AT1G29435.1	STRG.2842.1
XLOC_001360	1[+]10308520-10309896	AT1G29465|transcript:AT1G29465.1,AT1G06263|transcript:AT1G06263.1	STRG.2846.1,STRG.2846.2
XLOC_001361	1[+]10308881-10308957	AT1G06267|transcript:AT1G06267.1	STRG.2847.1
XLOC_001362	1[+]10309011-10309092	AT1G06273|transcript:AT1G06273.1	STRG.2848.1
XLOC_001363	1[+]10309131-10309220	AT1G06277|transcript:AT1G06277.1	STRG.2849.1
XLOC_001364	1[+]10309265-10309404	AT1G06283|transcript:AT1G06283.1	STRG.2850.1
XLOC_001365	1[+]10319732-10320402	AT1G29490|transcript:AT1G29490.1	STRG.2852.1
XLOC_001366	1[+]10321011-10321978	AT1G29500|transcript:AT1G29500.1	STRG.2853.1
XLOC_001367	1[+]10322423-10323239	AT1G29510|transcript:AT1G29510.1	STRG.2854.1
XLOC_001368	1[+]10323636-10324826	AT1G29520|transcript:AT1G29520.1	STRG.2855.2,STRG.2855.1
XLOC_001369	1[+]10327346-10328105	AT1G29540|transcript:AT1G29540.1	STRG.2858.1
XLOC_001370	1[+]10330425-10335714	AT1G29560|transcript:AT1G29560.2,AT1G29560|transcript:AT1G29560.1,AT1G29550|transcript:AT1G29550.1	STRG.2859.1,STRG.2859.2,STRG.2859.4,STRG.2859.5,STRG.2859.6,STRG.2859.3
XLOC_001371	1[+]10335910-10337854	AT1G29570|transcript:AT1G29570.1	STRG.2860.1
XLOC_001372	1[+]10339992-10341832	AT1G29590|transcript:AT1G29590.1	STRG.2861.1
XLOC_001373	1[+]10343785-10346364	AT1G29600|transcript:AT1G29600.1,AT1G29600|transcript:AT1G29600.2	STRG.2862.1,STRG.2862.2
XLOC_001374	1[+]10349427-10353833	AT1G29630|transcript:AT1G29630.3,AT1G29630|transcript:AT1G29630.2,AT1G29630|transcript:AT1G29630.1	STRG.2863.1,STRG.2863.2
XLOC_001375	1[+]10371675-10374005	AT1G29660|transcript:AT1G29660.1	STRG.2866.1
XLOC_001376	1[+]10375599-10377871	AT1G29670|transcript:AT1G29670.2,AT1G29670|transcript:AT1G29670.1	STRG.2867.1,STRG.2867.2
XLOC_001377	1[+]10383999-10384275	AT1G06293|transcript:AT1G06293.1	STRG.2869.1
XLOC_001378	1[+]10387514-10389286	AT1G29710|transcript:AT1G29710.1	STRG.2871.1,STRG.2871.2
XLOC_001379	1[+]10422292-10425801	AT1G29760|transcript:AT1G29760.1,AT1G29770|transcript:AT1G29770.1	STRG.2879.1,STRG.2879.2,STRG.2881.1
XLOC_001380	1[+]10426950-10427615	AT1G29780|transcript:AT1G29780.1	STRG.2882.1
XLOC_001381	1[+]10429718-10435441	AT1G29800|transcript:AT1G29800.1,AT1G29800|transcript:AT1G29800.2,AT1G29790|transcript:AT1G29790.1,AT1G29790|transcript:AT1G29790.2	STRG.2883.1,STRG.2883.2,STRG.2883.3,STRG.2883.4,STRG.2883.6,STRG.2883.5,STRG.2883.7
XLOC_001382	1[+]10437657-10445714	AT1G29830|transcript:AT1G29830.3,AT1G29830|transcript:AT1G29830.1,AT1G29830|transcript:AT1G29830.2,AT1G29820|transcript:AT1G29820.1,AT1G29820|transcript:AT1G29820.2	STRG.2885.1,STRG.2885.2,STRG.2885.3,STRG.2885.4
XLOC_001383	1[+]10447347-10449969	AT1G29850|transcript:AT1G29850.1,AT1G29850|transcript:AT1G29850.2,AT1G29850|transcript:AT1G29850.3	STRG.2887.1,STRG.2887.2,STRG.2887.3
XLOC_001384	1[+]10454433-10455874	AT1G29860|transcript:AT1G29860.1	STRG.2888.1
XLOC_001385	1[+]10463029-10467452	AT1G29890|transcript:AT1G29890.3,AT1G29890|transcript:AT1G29890.2,AT1G29890|transcript:AT1G29890.1	STRG.2891.1,STRG.2891.2,STRG.2891.3
XLOC_001386	1[+]10467956-10472211	AT1G29900|transcript:AT1G29900.1	STRG.2892.1
XLOC_001387	1[+]10477885-10479114	AT1G29930|transcript:AT1G29930.1	STRG.2894.1
XLOC_001388	1[+]10491554-10496205	AT1G29960|transcript:AT1G29960.1,AT1G29960|transcript:AT1G29960.2,AT1G29950|transcript:AT1G29950.1,AT1G29950|transcript:AT1G29950.2	STRG.2896.1,STRG.2896.2,STRG.2896.3,STRG.2896.4,STRG.2896.5,STRG.2896.6,STRG.2896.7,STRG.2896.8,STRG.2896.9
XLOC_001389	1[+]10496730-10497287	AT1G29962|transcript:AT1G29962.1	STRG.2897.1
XLOC_001390	1[+]10507533-10509151	AT1G29990|transcript:AT1G29990.1	STRG.2900.1
XLOC_001391	1[+]10513151-10516385	AT1G30010|transcript:AT1G30010.1	STRG.2902.1
XLOC_001392	1[+]10537457-10540044	AT1G30040|transcript:AT1G30040.1,AT1G30040|transcript:AT1G30040.2	STRG.2904.1,STRG.2904.2
XLOC_001393	1[+]10543022-10544594	AT1G30050|transcript:AT1G30050.1	STRG.2905.1
XLOC_001394	1[+]10571310-10573365	AT1G30100|transcript:AT1G30100.1	STRG.2910.1
XLOC_001395	1[+]10581735-10584152	AT1G30110|transcript:AT1G30110.2,AT1G30110|transcript:AT1G30110.1	STRG.2911.1
XLOC_001396	1[+]10587471-10590425	AT1G30130|transcript:AT1G30130.1,AT1G30130|transcript:AT1G30130.3,AT1G30130|transcript:AT1G30130.2	STRG.2913.1,STRG.2913.2,STRG.2913.3,STRG.2913.4,STRG.2913.5
XLOC_001397	1[+]10593275-10597341	AT1G30135|transcript:AT1G30135.1	STRG.2914.2,STRG.2914.1,STRG.2914.3
XLOC_001398	1[+]10598542-10599696	AT1G30140|transcript:AT1G30140.1,AT1G30140|transcript:AT1G30140.2	STRG.2915.1,STRG.2915.2
XLOC_001399	1[+]10606159-10607944	AT1G30160|transcript:AT1G30160.1,AT1G30160|transcript:AT1G30160.2	STRG.2916.1,STRG.2916.2
XLOC_001400	1[+]10618893-10620067	AT1G30190|transcript:AT1G30190.1	STRG.2918.1
XLOC_001401	1[+]10625000-10627135	AT1G30200|transcript:AT1G30200.1,AT1G30200|transcript:AT1G30200.2	STRG.2919.1,STRG.2919.2
XLOC_001402	1[+]10638878-10641282	AT1G30230|transcript:AT1G30230.1,AT1G30230|transcript:AT1G30230.2	STRG.2922.2,STRG.2922.1,STRG.2922.3
XLOC_001403	1[+]10650914-10651829	AT1G30260|transcript:AT1G30260.1	STRG.2925.1
XLOC_001404	1[+]10654800-10659655	AT1G30270|transcript:AT1G30270.1,AT1G30270|transcript:AT1G30270.2,AT1G30270|transcript:AT1G30270.3	STRG.2926.1,STRG.2926.2,STRG.2926.3,STRG.2926.4,STRG.2926.5,STRG.2926.6
XLOC_001405	1[+]10663332-10664763	AT1G30282|transcript:AT1G30282.1,AT1G30282|transcript:AT1G30282.2	STRG.2928.1,STRG.2928.2
XLOC_001406	1[+]10672973-10675455	AT1G30300|transcript:AT1G30300.1,AT1G30300|transcript:AT1G30300.2,AT1G30300|transcript:AT1G30300.3,AT1G30300|transcript:AT1G30300.4	STRG.2931.1,STRG.2931.2,STRG.2931.3,STRG.2931.4
XLOC_001407	1[+]10680079-10683137	AT1G30320|transcript:AT1G30320.1	STRG.2932.1
XLOC_001408	1[+]10715482-10718997	AT1G30360|transcript:AT1G30360.1	STRG.2934.1
XLOC_001409	1[+]10722183-10723247	AT1G30380|transcript:AT1G30380.1	STRG.2936.1
XLOC_001410	1[+]10727317-10738092	AT1G30400|transcript:AT1G30400.1,AT1G30400|transcript:AT1G30400.2	STRG.2939.1,STRG.2939.2
XLOC_001411	1[+]10738683-10747563	AT1G30410|transcript:AT1G30410.2,AT1G30410|transcript:AT1G30410.3,AT1G30410|transcript:AT1G30410.4,AT1G30410|transcript:AT1G30410.5,AT1G30410|transcript:AT1G30410.1,AT1G30410|transcript:AT1G30410.6	STRG.2940.1,STRG.2940.2,STRG.2940.3,STRG.2940.4,STRG.2940.5,STRG.2940.6,STRG.2940.7,STRG.2940.9,STRG.2940.8
XLOC_001412	1[+]10748261-10756695	AT1G30420|transcript:AT1G30420.1,AT1G30420|transcript:AT1G30420.2	STRG.2941.1,STRG.2941.2
XLOC_001413	1[+]10758743-10762489	AT1G30440|transcript:AT1G30440.1	STRG.2942.1,STRG.2942.2
XLOC_001414	1[+]10762708-10769616	AT1G30450|transcript:AT1G30450.1,AT1G30450|transcript:AT1G30450.3,AT1G30450|transcript:AT1G30450.2,AT1G30450|transcript:AT1G30450.4	STRG.2943.1,STRG.2943.2,STRG.2943.3,STRG.2943.4
XLOC_001415	1[+]10775823-10776027	AT1G06327|transcript:AT1G06327.1	STRG.2945.1
XLOC_001416	1[+]10779111-10786697	AT1G30470|transcript:AT1G30470.1,AT1G30470|transcript:AT1G30470.2,AT1G30470|transcript:AT1G30470.3	STRG.2946.1,STRG.2946.2,STRG.2946.3,STRG.2946.4,STRG.2946.5
XLOC_001417	1[+]10786979-10788683	AT1G30473|transcript:AT1G30473.1	STRG.2947.1
XLOC_001418	1[+]10789698-10792725	AT1G06337|transcript:AT1G06337.1,AT1G30480|transcript:AT1G30480.1	STRG.2949.1,STRG.2950.1
XLOC_001419	1[+]10810397-10813779	AT1G30520|transcript:AT1G30520.1,AT1G30520|transcript:AT1G30520.2,AT1G30520|transcript:AT1G30520.3,AT1G30520|transcript:AT1G30520.4	STRG.2954.1,STRG.2954.2,STRG.2954.3,STRG.2954.4,STRG.2954.5
XLOC_001420	1[+]10814612-10816615	AT1G30530|transcript:AT1G30530.1	STRG.2957.1
XLOC_001421	1[+]10824637-10826405	AT1G30560|transcript:AT1G30560.1	STRG.2956.1
XLOC_001422	1[+]10828373-10831656	AT1G30570|transcript:AT1G30570.1	STRG.2961.1
XLOC_001423	1[+]10846513-10850724	AT1G30610|transcript:AT1G30610.2,AT1G30610|transcript:AT1G30610.1	STRG.2965.1,STRG.2965.2,STRG.2965.3,STRG.2965.4,STRG.2965.5
XLOC_001424	1[+]10854517-10858280	AT1G30620|transcript:AT1G30620.1,AT1G30620|transcript:AT1G30620.3,AT1G30620|transcript:AT1G30620.2,AT1G30620|transcript:AT1G30620.4,AT1G30620|transcript:AT1G30620.5,AT1G30620|transcript:AT1G30620.6	STRG.2966.1,STRG.2966.2,STRG.2966.3,STRG.2966.4,STRG.2966.5,STRG.2966.6
XLOC_001425	1[+]10860537-10865074	AT1G30640|transcript:AT1G30640.1,AT1G30640|transcript:AT1G30640.2,AT1G30640|transcript:AT1G30640.3	STRG.2968.1,STRG.2968.2,STRG.2968.3,STRG.2968.4,STRG.2968.5,STRG.2968.6,STRG.2968.7
XLOC_001426	1[+]10868218-10871301	AT1G30650|transcript:AT1G30650.1	STRG.2969.1,STRG.2969.2
XLOC_001427	1[+]10876724-10879144	AT1G30660|transcript:AT1G30660.2,AT1G30660|transcript:AT1G30660.3,AT1G30660|transcript:AT1G30660.1	STRG.2970.1,STRG.2970.2,STRG.2970.3
XLOC_001428	1[+]10881479-10886472	AT1G30680|transcript:AT1G30680.1	STRG.2971.1,STRG.2971.2
XLOC_001429	1[+]10887607-10890471	AT1G30690|transcript:AT1G30690.2,AT1G30690|transcript:AT1G30690.1	STRG.2972.1,STRG.2972.2,STRG.2972.3
XLOC_001430	1[+]10892445-10894714	AT1G30700|transcript:AT1G30700.1	STRG.2974.1
XLOC_001431	1[+]10895252-10897127	AT1G30710|transcript:AT1G30710.1	STRG.2973.1
XLOC_001432	1[+]10897925-10899975	AT1G30720|transcript:AT1G30720.1	STRG.2975.1
XLOC_001433	1[+]10900681-10902626	AT1G30730|transcript:AT1G30730.1	STRG.2976.1
XLOC_001434	1[+]10902995-10904739	AT1G30740|transcript:AT1G30740.2	STRG.2978.1,STRG.2978.2
XLOC_001435	1[+]10908980-10909784	AT1G30757|transcript:AT1G30757.1,AT1G30757|transcript:AT1G30757.2	STRG.2981.1,STRG.2981.2
XLOC_001436	1[+]10918267-10920709	AT1G30760|transcript:AT1G30760.2,AT1G30760|transcript:AT1G30760.1	STRG.2982.1,STRG.2982.2
XLOC_001437	1[+]10932713-10934066	AT1G30790|transcript:AT1G30790.1	STRG.2977.1
XLOC_001438	1[+]10936923-10938099	AT1G30800|transcript:AT1G30800.1	STRG.2984.1
XLOC_001439	1[+]10954288-10954711	AT1G06373|transcript:AT1G06373.1	STRG.2987.1
XLOC_001440	1[+]10960908-10963231	AT1G30825|transcript:AT1G30825.1	STRG.2988.1,STRG.2988.2
XLOC_001441	1[+]10967056-10968813	-	STRG.2989.1,STRG.2989.2
XLOC_001442	1[+]10974383-10976298	AT1G30840|transcript:AT1G30840.1,AT1G30840|transcript:AT1G30840.2	STRG.2990.1,STRG.2990.2
XLOC_001443	1[+]10979646-10980725	AT1G30845|transcript:AT1G30845.1	STRG.2991.1
XLOC_001444	1[+]10985063-10986295	AT1G30850|transcript:AT1G30850.1	STRG.2992.1
XLOC_001445	1[+]10991478-10993083	AT1G30870|transcript:AT1G30870.1	STRG.2994.1
XLOC_001446	1[+]10994243-10996223	AT1G30890|transcript:AT1G30890.1,AT1G30890|transcript:AT1G30890.2	STRG.2996.1
XLOC_001447	1[+]10996870-11000809	AT1G30900|transcript:AT1G30900.1	STRG.3000.1
XLOC_001448	1[+]11000862-11003226	AT1G30910|transcript:AT1G30910.1	STRG.3001.1
XLOC_001449	1[+]11035992-11037508	AT1G30950|transcript:AT1G30950.1	STRG.3002.1
XLOC_001450	1[+]11051999-11053295	AT1G30990|transcript:AT1G30990.1	STRG.3005.1
XLOC_001451	1[+]11057105-11059299	AT1G31020|transcript:AT1G31020.1	STRG.3007.1,STRG.3007.2
XLOC_001452	1[+]11084666-11088589	AT1G31070|transcript:AT1G31070.1,AT1G31070|transcript:AT1G31070.2	STRG.3009.1,STRG.3009.2,STRG.3009.3,STRG.3009.4
XLOC_001453	1[+]11091832-11092899	AT1G31080|transcript:AT1G31080.1	STRG.3010.1
XLOC_001454	1[+]11102561-11103644	AT1G31095|transcript:AT1G31095.1	STRG.3012.1,STRG.3012.2,STRG.3012.3
XLOC_001455	1[+]11117941-11119785	AT1G31140|transcript:AT1G31140.2,AT1G31140|transcript:AT1G31140.1	STRG.3015.1
XLOC_001456	1[+]11119827-11122675	AT1G31150|transcript:AT1G31150.1,AT1G31150|transcript:AT1G31150.2	STRG.3016.1,STRG.3016.2,STRG.3016.3
XLOC_001457	1[+]11133410-11135189	AT1G31170|transcript:AT1G31170.4,AT1G31170|transcript:AT1G31170.1,AT1G31170|transcript:AT1G31170.2,AT1G31170|transcript:AT1G31170.3,AT1G31170|transcript:AT1G31170.5	STRG.3018.1,STRG.3018.2,STRG.3018.4,STRG.3018.5,STRG.3018.3
XLOC_001458	1[+]11137539-11137915	AT1G31173|transcript:at1g31173	STRG.3021.1
XLOC_001459	1[+]11140471-11142716	AT1G31175|transcript:AT1G31175.1,AT1G31175|transcript:AT1G31175.2	STRG.3022.1,STRG.3022.2
XLOC_001460	1[+]11144772-11158683	AT1G31220|transcript:AT1G31220.1,AT1G06423|transcript:AT1G06423.1,AT1G31190|transcript:AT1G31190.1	STRG.3024.1,STRG.3024.2,STRG.3024.3,STRG.3024.4,STRG.3024.5,STRG.3024.6
XLOC_001461	1[+]11164639-11165022	AT1G31243|transcript:AT1G31243.1	STRG.3027.1
XLOC_001462	1[+]11171225-11171835	AT1G31258|transcript:AT1G31258.1	STRG.3020.1
XLOC_001463	1[+]11178349-11180838	AT1G31270|transcript:AT1G31270.1	STRG.3030.1
XLOC_001464	1[+]11181504-11192585	AT1G31290|transcript:AT1G31290.2,AT1G31290|transcript:AT1G31290.3,AT1G31290|transcript:AT1G31290.1,AT1G31280|transcript:AT1G31280.1	STRG.3031.1,STRG.3031.2,STRG.3031.3,STRG.3031.4,STRG.3031.5,STRG.3031.6
XLOC_001465	1[+]11193615-11196759	AT1G31300|transcript:AT1G31300.1,AT1G31300|transcript:AT1G31300.2,AT1G31300|transcript:AT1G31300.3	STRG.3032.2,STRG.3032.1,STRG.3032.3,STRG.3032.4,STRG.3032.5
XLOC_001466	1[+]11197612-11198128	AT1G06433|transcript:AT1G06433.1	STRG.3033.1
XLOC_001467	1[+]11212958-11214567	AT1G31320|transcript:AT1G31320.1	STRG.3035.1
XLOC_001468	1[+]11228916-11230065	-	STRG.3029.1,STRG.3029.2
XLOC_001469	1[+]11232317-11237821	AT1G31360|transcript:AT1G31360.3,AT1G31360|transcript:AT1G31360.2,AT1G31360|transcript:AT1G31360.5,AT1G31360|transcript:AT1G31360.7,AT1G31360|transcript:AT1G31360.1,AT1G31360|transcript:AT1G31360.4,AT1G31360|transcript:AT1G31360.6,AT1G31360|transcript:AT1G31360.8	STRG.3039.1,STRG.3039.2,STRG.3039.3,STRG.3039.4,STRG.3039.5,STRG.3039.6,STRG.3039.7,STRG.3039.8,STRG.3039.9
XLOC_001470	1[+]11249600-11253915	AT1G31420|transcript:AT1G31420.2,AT1G31420|transcript:AT1G31420.1,AT1G31420|transcript:AT1G31420.3	STRG.3045.1,STRG.3045.2,STRG.3045.3,STRG.3045.4,STRG.3045.5,STRG.3045.6,STRG.3045.7,STRG.3045.8
XLOC_001471	1[+]11265807-11273345	AT1G31485|transcript:AT1G31485.1,AT1G31480|transcript:AT1G31480.1	STRG.3048.3,STRG.3048.1,STRG.3048.2,STRG.3048.4,STRG.3048.5
XLOC_001472	1[+]11300693-11301038	AT1G06447|transcript:AT1G06447.1	STRG.3053.1
XLOC_001473	1[+]11310997-11311989	AT1G31580|transcript:AT1G31580.1	STRG.3056.1
XLOC_001474	1[+]11337536-11341953	AT1G31670|transcript:AT1G31670.1	STRG.3064.1
XLOC_001475	1[+]11343854-11347945	AT1G31690|transcript:AT1G31690.1	STRG.3065.1
XLOC_001476	1[+]11349697-11355587	AT1G31710|transcript:AT1G31710.1	STRG.3066.1
XLOC_001477	1[+]11356076-11358095	AT1G31720|transcript:AT1G31720.2,AT1G31720|transcript:AT1G31720.4,AT1G31720|transcript:AT1G31720.3,AT1G31720|transcript:AT1G31720.5,AT1G31720|transcript:AT1G31720.6,AT1G31720|transcript:AT1G31720.1,AT1G31720|transcript:AT1G31720.7	STRG.3067.1,STRG.3067.2,STRG.3067.3,STRG.3067.4,STRG.3067.5,STRG.3067.6,STRG.3067.7,STRG.3067.8,STRG.3067.10,STRG.3067.9
XLOC_001478	1[+]11359392-11364561	AT1G31730|transcript:AT1G31730.1	STRG.3068.1,STRG.3068.2
XLOC_001479	1[+]11365164-11366075	-	STRG.3069.1
XLOC_001480	1[+]11377879-11379942	AT1G31772|transcript:AT1G31772.2,AT1G31772|transcript:AT1G31772.1	STRG.3072.1,STRG.3072.2
XLOC_001481	1[+]11391199-11394748	AT1G31780|transcript:AT1G31780.1	STRG.3073.1
XLOC_001482	1[+]11396402-11399714	AT1G31800|transcript:AT1G31800.1	STRG.3075.2,STRG.3075.1
XLOC_001483	1[+]11423906-11426818	AT1G31840|transcript:AT1G31840.2,AT1G31840|transcript:AT1G31840.1	STRG.3081.1,STRG.3081.2,STRG.3081.3
XLOC_001484	1[+]11430100-11434115	AT1G31850|transcript:AT1G31850.1,AT1G31850|transcript:AT1G31850.4,AT1G31850|transcript:AT1G31850.3,AT1G31850|transcript:AT1G31850.2	STRG.3082.1,STRG.3082.2,STRG.3082.3,STRG.3082.4,STRG.3082.5,STRG.3082.6
XLOC_001485	1[+]11436719-11440596	AT1G31870|transcript:AT1G31870.2,AT1G31870|transcript:AT1G31870.1	STRG.3084.1,STRG.3084.2,STRG.3084.3
XLOC_001486	1[+]11445490-11452068	AT1G31885|transcript:AT1G31885.2,AT1G31885|transcript:AT1G31885.1,AT1G31885|transcript:AT1G31885.3,AT1G31880|transcript:AT1G31880.1,AT1G31880|transcript:AT1G31880.2	STRG.3085.1,STRG.3085.2,STRG.3085.3,STRG.3085.4,STRG.3085.5,STRG.3085.6,STRG.3085.7
XLOC_001487	1[+]11453529-11455301	-	STRG.3086.1,STRG.3086.2,STRG.3086.3,STRG.3086.4,STRG.3086.5
XLOC_001488	1[+]11456802-11463896	AT1G31910|transcript:AT1G31910.1,AT1G31910|transcript:AT1G31910.2	STRG.3087.1,STRG.3087.2,STRG.3087.3,STRG.3087.4
XLOC_001489	1[+]11464934-11469207	AT1G31930|transcript:AT1G31930.2,AT1G31930|transcript:AT1G31930.3,AT1G31930|transcript:AT1G31930.4,AT1G31930|transcript:AT1G31930.1,AT1G31930|transcript:AT1G31930.5,AT1G31930|transcript:AT1G31930.6	STRG.3089.1,STRG.3089.2,STRG.3089.3,STRG.3089.4,STRG.3089.5,STRG.3089.6
XLOC_001490	1[+]11469482-11470010	AT1G31935|transcript:AT1G31935.1	STRG.3090.1
XLOC_001491	1[+]11475623-11478721	AT1G31950|transcript:AT1G31950.2,AT1G31950|transcript:AT1G31950.3,AT1G31950|transcript:AT1G31950.1,AT1G06487|transcript:AT1G06487.1	STRG.3093.1,STRG.3093.2,STRG.3093.3,STRG.3095.1
XLOC_001492	1[+]11479700-11482983	AT1G31970|transcript:AT1G31970.1	STRG.3097.2,STRG.3097.1,STRG.3097.3
XLOC_001493	1[+]11488002-11489318	AT1G31990|transcript:AT1G31990.1	STRG.3098.1
XLOC_001494	1[+]11495918-11496130	-	STRG.3099.1
XLOC_001495	1[+]11497402-11497896	AT1G06497|transcript:AT1G06497.1	STRG.3100.1
XLOC_001496	1[+]11523551-11524343	-	STRG.3103.1
XLOC_001497	1[+]11528315-11534639	AT1G32060|transcript:AT1G32060.1,AT1G32050|transcript:AT1G32050.1	STRG.3104.1,STRG.3104.2,STRG.3104.3
XLOC_001498	1[+]11552426-11556391	AT1G32120|transcript:AT1G32120.1	STRG.3108.1
XLOC_001499	1[+]11556744-11558702	AT1G32127|transcript:AT1G32127.1,AT1G32127|transcript:AT1G32127.2	STRG.3110.1,STRG.3110.2
XLOC_001500	1[+]11565494-11568645	AT1G32150|transcript:AT1G32150.1	STRG.3112.1
XLOC_001501	1[+]11568654-11570438	AT1G32160|transcript:AT1G32160.1	STRG.3113.1
XLOC_001502	1[+]11575320-11578030	AT1G32170|transcript:AT1G32170.1	STRG.3114.1
XLOC_001503	1[+]11578506-11580547	AT1G32172|transcript:AT1G32172.1	STRG.3115.1
XLOC_001504	1[+]11598339-11598718	AT1G06527|transcript:AT1G06527.1	STRG.3121.1
XLOC_001505	1[+]11607854-11609968	AT1G32220|transcript:AT1G32220.1	STRG.3124.1
XLOC_001506	1[+]11610114-11610625	AT1G32225|transcript:AT1G32225.1	STRG.3125.1
XLOC_001507	1[+]11611891-11617419	AT1G32230|transcript:AT1G32230.2,AT1G32230|transcript:AT1G32230.4,AT1G32230|transcript:AT1G32230.5,AT1G32230|transcript:AT1G32230.6,AT1G32230|transcript:AT1G32230.1,AT1G32230|transcript:AT1G32230.3	STRG.3126.1,STRG.3126.2,STRG.3126.3,STRG.3126.4,STRG.3126.5,STRG.3126.6
XLOC_001508	1[+]11639741-11640393	AT1G32250|transcript:AT1G32250.1	STRG.3128.1
XLOC_001509	1[+]11642593-11645239	AT1G32270|transcript:AT1G32270.1,AT1G32270|transcript:AT1G32270.2	STRG.3130.1
XLOC_001510	1[+]11653500-11654833	AT1G32310|transcript:AT1G32310.1	STRG.3131.1
XLOC_001511	1[+]11655156-11656073	AT1G32320|transcript:AT1G32320.1	STRG.3132.1
XLOC_001512	1[+]11672766-11675389	AT1G32360|transcript:AT1G32360.1	STRG.3137.1,STRG.3137.3,STRG.3137.2
XLOC_001513	1[+]11675531-11676748	AT1G32361|transcript:AT1G32361.1	STRG.3138.1
XLOC_001514	1[+]11676925-11680839	AT1G32375|transcript:AT1G32375.1,AT1G32375|transcript:AT1G32375.2,AT1G32370|transcript:AT1G32370.1,AT1G32370|transcript:AT1G32370.3,AT1G32370|transcript:AT1G32370.2,AT1G32370|transcript:AT1G32370.4	STRG.3139.1,STRG.3139.2,STRG.3139.3,STRG.3139.4,STRG.3139.5,STRG.3139.6,STRG.3139.7,STRG.3139.8,STRG.3139.9
XLOC_001515	1[+]11681734-11684522	AT1G32380|transcript:AT1G32380.1,AT1G32380|transcript:AT1G32380.2	STRG.3140.1,STRG.3140.2,STRG.3140.3
XLOC_001516	1[+]11684910-11684994	AT1G06547|transcript:AT1G06547.1	STRG.3141.1
XLOC_001517	1[+]11685060-11685144	AT1G32385|transcript:AT1G32385.1	STRG.3142.1
XLOC_001518	1[+]11685235-11685376	AT1G06553|transcript:AT1G06553.1	STRG.3143.1
XLOC_001519	1[+]11686328-11686618	AT1G06557|transcript:AT1G06557.1	STRG.3144.1
XLOC_001520	1[+]11693799-11695575	AT1G32410|transcript:AT1G32410.3,AT1G32410|transcript:AT1G32410.2,AT1G32410|transcript:AT1G32410.5,AT1G32410|transcript:AT1G32410.1,AT1G32410|transcript:AT1G32410.4	STRG.3146.1,STRG.3146.2,STRG.3146.3,STRG.3146.4,STRG.3146.5
XLOC_001521	1[+]11695596-11699044	AT1G32415|transcript:AT1G32415.1	STRG.3147.1,STRG.3147.2
XLOC_001522	1[+]11711944-11715162	AT1G32440|transcript:AT1G32440.1	STRG.3149.1,STRG.3149.2
XLOC_001523	1[+]11738118-11739326	AT1G32460|transcript:AT1G32460.1	STRG.3151.1
XLOC_001524	1[+]11741083-11741990	AT1G32480|transcript:AT1G32480.1	STRG.3154.1
XLOC_001525	1[+]11756691-11758118	AT1G32510|transcript:AT1G32510.1	STRG.3158.1
XLOC_001526	1[+]11767485-11770049	AT1G32540|transcript:AT1G32540.1,AT1G32540|transcript:AT1G32540.2,AT1G32540|transcript:AT1G32540.3,AT1G32540|transcript:AT1G32540.4,AT1G32540|transcript:AT1G32540.5,AT1G32540|transcript:AT1G32540.6,AT1G32540|transcript:AT1G32540.7	STRG.3159.1,STRG.3159.2,STRG.3159.3,STRG.3159.4,STRG.3159.5,STRG.3159.6,STRG.3159.7,STRG.3159.8
XLOC_001527	1[+]11774484-11775442	AT1G32560|transcript:AT1G32560.1	STRG.3161.1
XLOC_001528	1[+]11776765-11785704	AT1G32580|transcript:AT1G32580.1,AT1G32575|transcript:AT1G32575.1,AT1G06593|transcript:AT1G06593.1,AT1G06587|transcript:AT1G06587.1,AT1G32570|transcript:AT1G32570.2,AT1G32570|transcript:AT1G32570.1	STRG.3162.1,STRG.3162.2,STRG.3162.3,STRG.3162.4,STRG.3162.5,STRG.3162.6,STRG.3162.7
XLOC_001529	1[+]11785806-11788286	AT1G32582|transcript:at1g32582,AT1G32583|transcript:AT1G32583.1,AT1G06597|transcript:at1g06597,AT1G32583|transcript:AT1G32583.2	STRG.3163.1,STRG.3163.2,STRG.3163.4,STRG.3163.3,STRG.3163.5,STRG.3163.6
XLOC_001530	1[+]11797330-11801359	AT1G32630|transcript:AT1G32630.1,AT1G32630|transcript:AT1G32630.2	STRG.3166.1,STRG.3166.2
XLOC_001531	1[+]11811040-11812380	AT1G32660|transcript:AT1G32660.1	STRG.3168.1
XLOC_001532	1[+]11827359-11830003	AT1G32700|transcript:AT1G32700.1,AT1G32700|transcript:AT1G32700.2	STRG.3172.1,STRG.3172.3,STRG.3172.2
XLOC_001533	1[+]11833113-11833706	AT1G32710|transcript:AT1G32710.1	STRG.3174.1
XLOC_001534	1[+]11840910-11843308	AT1G32730|transcript:AT1G32730.1	STRG.3176.1
XLOC_001535	1[+]11844660-11846347	AT1G32740|transcript:AT1G32740.2,AT1G32740|transcript:AT1G32740.1,AT1G32740|transcript:AT1G32740.3,AT1G32740|transcript:AT1G32740.4	STRG.3177.2,STRG.3177.1,STRG.3177.3,STRG.3177.4
XLOC_001536	1[+]11858080-11859468	AT1G32760|transcript:AT1G32760.1	STRG.3179.1
XLOC_001537	1[+]11873274-11873480	AT1G06617|transcript:AT1G06617.1	STRG.3182.1
XLOC_001538	1[+]11881263-11887229	AT1G32810|transcript:AT1G32810.2	STRG.3184.1,STRG.3184.2,STRG.3184.3,STRG.3184.4
XLOC_001539	1[+]11902377-11907049	AT1G32850|transcript:AT1G32850.1	STRG.3185.1,STRG.3185.3,STRG.3185.2
XLOC_001540	1[+]11911631-11914816	AT1G32870|transcript:AT1G32870.3,AT1G32870|transcript:AT1G32870.1,AT1G32870|transcript:AT1G32870.2	STRG.3187.1,STRG.3187.2,STRG.3187.5,STRG.3187.3,STRG.3187.4
XLOC_001541	1[+]11925320-11927302	AT1G32910|transcript:AT1G32910.1	STRG.3190.1
XLOC_001542	1[+]11928552-11930150	AT1G32920|transcript:AT1G32920.1	STRG.3192.1,STRG.3192.2
XLOC_001543	1[+]11931149-11931801	AT1G32928|transcript:AT1G32928.1	STRG.3193.1
XLOC_001544	1[+]11937183-11944824	AT1G32940|transcript:AT1G32940.2,AT1G32940|transcript:AT1G32940.1,AT1G32940|transcript:AT1G32940.3,AT1G32940|transcript:AT1G32940.4,AT1G32950|transcript:AT1G32950.2,AT1G32950|transcript:AT1G32950.1	STRG.3195.2,STRG.3195.1,STRG.3195.3,STRG.3195.4,STRG.3195.5,STRG.3195.8,STRG.3195.7,STRG.3195.6,STRG.3195.9,STRG.3195.10
XLOC_001545	1[+]11945250-11948650	AT1G32960|transcript:AT1G32960.1	STRG.3196.1
XLOC_001546	1[+]11955656-11957402	AT1G32990|transcript:AT1G32990.1	STRG.3199.1
XLOC_001547	1[+]11966423-11967843	AT1G33040|transcript:AT1G33040.1	STRG.3060.1,STRG.3060.2
XLOC_001548	1[+]11985650-11990520	AT1G33080|transcript:AT1G33080.1,AT1G33080|transcript:AT1G33080.2	STRG.3200.1,STRG.3200.2
XLOC_001549	1[+]11993298-11996712	AT1G33090|transcript:AT1G33090.1	STRG.3201.1
XLOC_001550	1[+]11997500-12001421	AT1G33100|transcript:AT1G33100.1	STRG.3202.1
XLOC_001551	1[+]12002306-12008852	AT1G33110|transcript:AT1G33110.1,AT1G33110|transcript:AT1G33110.2	STRG.3204.1,STRG.3204.3,STRG.3204.2,STRG.3204.4
XLOC_001552	1[+]12010879-12026095	AT1G33140|transcript:AT1G33140.1,AT1G33120|transcript:AT1G33120.1	STRG.3205.1,STRG.3205.2,STRG.3205.3,STRG.3205.4,STRG.3205.5
XLOC_001553	1[+]12026936-12030539	AT1G33170|transcript:AT1G33170.1	STRG.3210.1
XLOC_001554	1[+]12043514-12044583	-	STRG.3209.1
XLOC_001555	1[+]12044872-12045879	AT1G33220|transcript:AT1G33220.1	STRG.3208.1
XLOC_001556	1[+]12046379-12050160	AT1G33230|transcript:AT1G33230.2,AT1G33230|transcript:AT1G33230.1	STRG.3214.1,STRG.3214.2,STRG.3214.3
XLOC_001557	1[+]12064323-12068101	AT1G33265|transcript:AT1G33265.1,AT1G33260|transcript:AT1G33260.1,AT1G33260|transcript:AT1G33260.2	STRG.3217.1,STRG.3217.2,STRG.3217.3,STRG.3217.4,STRG.3217.5
XLOC_001558	1[+]12072611-12076289	AT1G33290|transcript:AT1G33290.1,AT1G33290|transcript:AT1G33290.2,AT1G33290|transcript:AT1G33290.3,AT1G33280|transcript:AT1G33280.1	STRG.3219.1,STRG.3219.2,STRG.3219.3,STRG.3219.4,STRG.3219.5,STRG.3219.6
XLOC_001559	1[+]12081009-12083619	AT1G33320|transcript:AT1G33320.1,AT1G33320|transcript:AT1G33320.3	STRG.3220.1,STRG.3220.2,STRG.3220.3,STRG.3220.4
XLOC_001560	1[+]12083969-12084054	AT1G06667|transcript:AT1G06667.1	STRG.3221.1
XLOC_001561	1[+]12084914-12088999	AT1G33340|transcript:AT1G33340.1,AT1G33330|transcript:AT1G33330.1,AT1G33330|transcript:AT1G33330.3,AT1G33330|transcript:AT1G33330.2	STRG.3222.1,STRG.3222.6,STRG.3222.3,STRG.3222.2,STRG.3222.4,STRG.3222.5,STRG.3222.7,STRG.3222.8
XLOC_001562	1[+]12089635-12089662	AT1G33355|transcript:AT1G33355.1	STRG.3224.1
XLOC_001563	1[+]12091780-12096518	AT1G33360|transcript:AT1G33360.1	STRG.3225.1,STRG.3225.2,STRG.3225.3
XLOC_001564	1[+]12118990-12126651	AT1G33415|transcript:AT1G33415.1,AT1G33415|transcript:AT1G33415.2,AT1G33415|transcript:AT1G33415.3,AT1G33415|transcript:AT1G33415.4,AT1G33415|transcript:AT1G33415.5	STRG.3231.1,STRG.3231.3,STRG.3231.2,STRG.3231.4,STRG.3231.5,STRG.3231.6,STRG.3231.7,STRG.3231.8,STRG.3231.9,STRG.3231.10
XLOC_001565	1[+]12144440-12147208	AT1G33470|transcript:AT1G33470.1,AT1G33470|transcript:AT1G33470.3,AT1G33470|transcript:AT1G33470.2	STRG.3235.1,STRG.3235.2,STRG.3235.3,STRG.3235.4,STRG.3235.5
XLOC_001566	1[+]12152519-12154921	AT1G33500|transcript:AT1G33500.2,AT1G33500|transcript:AT1G33500.3,AT1G33500|transcript:AT1G33500.1	STRG.3238.1,STRG.3238.2,STRG.3238.3
XLOC_001567	1[+]12168768-12172119	AT1G33560|transcript:AT1G33560.1	STRG.3213.1
XLOC_001568	1[+]12177673-12179628	AT1G33590|transcript:AT1G33590.2	STRG.3239.1,STRG.3239.2,STRG.3239.3
XLOC_001569	1[+]12180483-12188054	AT1G33600|transcript:AT1G33600.1,AT1G33600|transcript:AT1G33600.2	STRG.3240.1,STRG.3240.3,STRG.3240.2
XLOC_001570	1[+]12188678-12190461	AT1G33610|transcript:AT1G33610.1	STRG.3246.1
XLOC_001571	1[+]12191133-12193270	AT1G33612|transcript:AT1G33612.1	STRG.3247.1
XLOC_001572	1[+]12199359-12199789	AT1G06687|transcript:AT1G06687.1	STRG.3249.1
XLOC_001573	1[+]12201963-12203408	AT1G33670|transcript:AT1G33670.1	STRG.3250.1
XLOC_001574	1[+]12203945-12208698	AT1G33680|transcript:AT1G33680.1	STRG.3251.1,STRG.3251.3,STRG.3251.2,STRG.3251.4
XLOC_001575	1[+]12226852-12228556	AT1G33730|transcript:AT1G33730.1,AT1G33730|transcript:AT1G33730.2	STRG.3254.1,STRG.3254.2
XLOC_001576	1[+]12233632-12236579	AT1G33750|transcript:AT1G33750.1	STRG.3257.1,STRG.3257.2
XLOC_001577	1[+]12237547-12238710	AT1G33760|transcript:AT1G33760.1	STRG.3258.1
XLOC_001578	1[+]12241614-12245292	AT1G33770|transcript:AT1G33770.1	STRG.3259.1,STRG.3259.2
XLOC_001579	1[+]12256240-12260638	AT1G33790|transcript:AT1G33790.3,AT1G33790|transcript:AT1G33790.4,AT1G33790|transcript:AT1G33790.5,AT1G33790|transcript:AT1G33790.1,AT1G33790|transcript:AT1G33790.2,AT1G33790|transcript:AT1G33790.6	STRG.3261.1,STRG.3261.2,STRG.3261.3,STRG.3261.4,STRG.3261.5,STRG.3261.7,STRG.3261.6,STRG.3261.8
XLOC_001580	1[+]12261165-12262750	AT1G33800|transcript:AT1G33800.1	STRG.3262.1
XLOC_001581	1[+]12264942-12266920	AT1G33810|transcript:AT1G33810.1	STRG.3263.1
XLOC_001582	1[+]12267751-12269913	AT1G33811|transcript:AT1G33811.1	STRG.3264.1,STRG.3264.2
XLOC_001583	1[+]12273120-12276922	-	STRG.3266.1,STRG.3266.2,STRG.3266.3,STRG.3266.4,STRG.3266.5,STRG.3266.6
XLOC_001584	1[+]12314904-12316258	AT1G33910|transcript:AT1G33910.1	STRG.3272.1
XLOC_001585	1[+]12323474-12327352	AT1G33930|transcript:AT1G33930.1	STRG.3273.1,STRG.3273.2,STRG.3273.3
XLOC_001586	1[+]12346138-12348733	AT1G33960|transcript:AT1G33960.2	STRG.3275.1,STRG.3275.2,STRG.3275.3
XLOC_001587	1[+]12351566-12355504	AT1G33980|transcript:AT1G33980.1,AT1G33980|transcript:AT1G33980.2	STRG.3277.1,STRG.3277.4,STRG.3277.2,STRG.3277.3
XLOC_001588	1[+]12355557-12358031	AT1G33990|transcript:AT1G33990.1	STRG.3278.1
XLOC_001589	1[+]12358198-12358531	AT1G06717|transcript:AT1G06717.1	STRG.3280.1
XLOC_001590	1[+]12361353-12361763	AT1G06723|transcript:AT1G06723.1	STRG.3282.1
XLOC_001591	1[+]12366810-12370014	AT1G34020|transcript:AT1G34020.2,AT1G34020|transcript:AT1G34020.1,AT1G34020|transcript:AT1G34020.3	STRG.3283.1,STRG.3283.2,STRG.3283.3,STRG.3283.6,STRG.3283.4,STRG.3283.5
XLOC_001592	1[+]12374259-12376367	AT1G34040|transcript:AT1G34040.1,AT1G34040|transcript:AT1G34040.2	STRG.3285.1,STRG.3285.2
XLOC_001593	1[+]12386239-12387686	-	STRG.3241.1,STRG.3241.2,STRG.3241.4,STRG.3241.3
XLOC_001594	1[+]12393426-12396194	AT1G34050|transcript:AT1G34050.1	STRG.3243.1
XLOC_001595	1[+]12426700-12429714	AT1G34120|transcript:AT1G34120.1,AT1G34120|transcript:AT1G34120.4,AT1G34120|transcript:AT1G34120.2,AT1G34120|transcript:AT1G34120.3,AT1G34120|transcript:AT1G34120.5	STRG.3288.1,STRG.3288.2,STRG.3288.3,STRG.3288.4,STRG.3288.5,STRG.3288.6,STRG.3288.7
XLOC_001596	1[+]12429846-12433236	AT1G34130|transcript:AT1G34130.1	STRG.3289.1
XLOC_001597	1[+]12435882-12439507	AT1G34150|transcript:AT1G34150.1	STRG.3291.1,STRG.3291.2
XLOC_001598	1[+]12441244-12443373	AT1G34160|transcript:AT1G34160.1,AT1G34160|transcript:AT1G34160.2	STRG.3292.1,STRG.3292.2,STRG.3292.3
XLOC_001599	1[+]12448543-12454721	AT1G34190|transcript:AT1G34190.1,AT1G34180|transcript:AT1G34180.1,AT1G34180|transcript:AT1G34180.3,AT1G34180|transcript:AT1G34180.2,AT1G34180|transcript:AT1G34180.4	STRG.3293.1,STRG.3293.3,STRG.3293.2,STRG.3293.4
XLOC_001600	1[+]12454810-12455109	-	STRG.3294.1
XLOC_001601	1[+]12455614-12457547	AT1G34200|transcript:AT1G34200.1	STRG.3295.1,STRG.3295.2,STRG.3295.3
XLOC_001602	1[+]12458564-12462905	AT1G34210|transcript:AT1G34210.1,AT1G34210|transcript:AT1G34210.2	STRG.3297.1,STRG.3297.2,STRG.3297.3,STRG.3297.4
XLOC_001603	1[+]12472845-12474210	AT1G34245|transcript:AT1G34245.1	STRG.3296.1,STRG.3296.2
XLOC_001604	1[+]12485317-12492207	AT1G34260|transcript:AT1G34260.2,AT1G34260|transcript:AT1G34260.1,AT1G34260|transcript:AT1G34260.3,AT1G34260|transcript:AT1G34260.4	STRG.3299.1,STRG.3299.2,STRG.3299.3,STRG.3299.4,STRG.3299.5,STRG.3299.6
XLOC_001605	1[+]12503360-12506294	AT1G34300|transcript:AT1G34300.1	STRG.3301.1,STRG.3301.2
XLOC_001606	1[+]12520059-12524377	AT1G34320|transcript:AT1G34320.1,AT1G34320|transcript:AT1G34320.2	STRG.3304.1,STRG.3304.2,STRG.3304.3
XLOC_001607	1[+]12528069-12529732	-	STRG.3303.1,STRG.3303.2
XLOC_001608	1[+]12530815-12546244	AT1G34360|transcript:AT1G34360.1,AT1G34360|transcript:AT1G34360.2,AT1G34360|transcript:AT1G34360.3,AT1G34355|transcript:AT1G34355.2,AT1G34355|transcript:AT1G34355.1,AT1G34355|transcript:AT1G34355.3,AT1G34350|transcript:AT1G34350.2,AT1G34350|transcript:AT1G34350.1,AT1G34340|transcript:AT1G34340.1	STRG.3305.1,STRG.3305.2,STRG.3305.3,STRG.3305.4,STRG.3305.5,STRG.3305.6,STRG.3305.9,STRG.3305.8,STRG.3305.7,STRG.3305.10,STRG.3305.11,STRG.3305.12
XLOC_001609	1[+]12550339-12552629	AT1G34370|transcript:AT1G34370.1,AT1G34370|transcript:AT1G34370.3,AT1G34370|transcript:AT1G34370.2	STRG.3307.1,STRG.3307.2,STRG.3307.3
XLOC_001610	1[+]12577722-12580824	AT1G34410|transcript:AT1G34410.1	STRG.3306.1
XLOC_001611	1[+]12582122-12582721	AT1G34418|transcript:AT1G34418.1	STRG.3311.1,STRG.3311.2
XLOC_001612	1[+]12584345-12587778	AT1G34420|transcript:AT1G34420.1	STRG.3313.1
XLOC_001613	1[+]12595110-12607033	AT1G34470|transcript:AT1G34470.1,AT1G34460|transcript:AT1G34460.7,AT1G34460|transcript:AT1G34460.8,AT1G34460|transcript:AT1G34460.9,AT1G34460|transcript:AT1G34460.6,AT1G34460|transcript:AT1G34460.4,AT1G34460|transcript:AT1G34460.5,AT1G34460|transcript:AT1G34460.3,AT1G34460|transcript:AT1G34460.1,AT1G34460|transcript:AT1G34460.2	STRG.3321.7,STRG.3321.5,STRG.3321.6,STRG.3321.8,STRG.3321.4,STRG.3321.1,STRG.3321.2,STRG.3321.3,STRG.3321.9,STRG.3321.10
XLOC_001614	1[+]12607222-12609084	AT1G34480|transcript:AT1G34480.1	STRG.3323.1
XLOC_001615	1[+]12609440-12610495	AT1G34490|transcript:AT1G34490.1	STRG.3316.1
XLOC_001616	1[+]12611638-12612663	AT1G34500|transcript:AT1G34500.1	STRG.3315.1
XLOC_001617	1[+]12623434-12624508	AT1G34520|transcript:AT1G34520.1	STRG.3318.1
XLOC_001618	1[+]12637054-12638692	AT1G34540|transcript:AT1G34540.1	STRG.3319.1
XLOC_001619	1[+]12660497-12663870	AT1G34580|transcript:AT1G34580.1,AT1G34580|transcript:AT1G34580.2	STRG.3327.1,STRG.3327.2
XLOC_001620	1[+]12685176-12687641	AT1G34630|transcript:AT1G34630.1,AT1G34630|transcript:AT1G34630.3,AT1G34630|transcript:AT1G34630.4,AT1G34630|transcript:AT1G34630.2,AT1G34630|transcript:AT1G34630.5	STRG.3330.1,STRG.3330.3,STRG.3330.4,STRG.3330.2,STRG.3330.5
XLOC_001621	1[+]12692995-12697834	AT1G34650|transcript:AT1G34650.1	STRG.3328.1,STRG.3329.1
XLOC_001622	1[+]12709090-12710665	AT1G34670|transcript:AT1G34670.1	STRG.3335.1
XLOC_001623	1[+]12746405-12748617	AT1G34770|transcript:AT1G34770.1,AT1G34770|transcript:AT1G34770.2,AT1G34770|transcript:AT1G34770.3,AT1G34770|transcript:AT1G34770.4,AT1G34770|transcript:AT1G34770.5,AT1G34770|transcript:AT1G34770.6	STRG.3338.1,STRG.3338.2,STRG.3338.3,STRG.3338.4,STRG.3338.6,STRG.3338.7,STRG.3338.5
XLOC_001624	1[+]12751156-12752905	AT1G34844|transcript:AT1G34844.1,AT1G34844|transcript:AT1G34844.2,AT1G34844|transcript:AT1G34844.3	STRG.3341.1,STRG.3341.2,STRG.3341.3
XLOC_001625	1[+]12763902-12765686	AT1G34790|transcript:AT1G34790.1	STRG.3340.1
XLOC_001626	1[+]12840366-12845689	-	STRG.3342.1
XLOC_001627	1[+]12851983-12853235	AT1G35140|transcript:AT1G35140.1	STRG.3343.1
XLOC_001628	1[+]12867081-12868890	AT1G35160|transcript:AT1G35160.1,AT1G35160|transcript:AT1G35160.2	STRG.3344.1,STRG.3344.2
XLOC_001629	1[+]12882654-12884762	AT1G35183|transcript:AT1G35183.2,AT1G35183|transcript:AT1G35183.3,AT1G35183|transcript:AT1G35183.1	STRG.3346.1,STRG.3346.2
XLOC_001630	1[+]12890376-12892955	AT1G35190|transcript:AT1G35190.1,AT1G35190|transcript:AT1G35190.2	STRG.3349.1,STRG.3349.2,STRG.3349.3
XLOC_001631	1[+]12908848-12914858	AT1G35220|transcript:AT1G35220.2,AT1G35220|transcript:AT1G35220.3,AT1G35220|transcript:AT1G35220.1,AT1G35220|transcript:AT1G35220.4,AT1G35220|transcript:AT1G35220.5,AT1G35220|transcript:AT1G35220.7	STRG.3354.1,STRG.3354.2,STRG.3354.3,STRG.3354.4,STRG.3354.5,STRG.3354.6,STRG.3354.7,STRG.3354.8,STRG.3354.9
XLOC_001632	1[+]12917070-12917829	AT1G35230|transcript:AT1G35230.1	STRG.3351.1
XLOC_001633	1[+]12938193-12939478	-	STRG.3362.1
XLOC_001634	1[+]12942538-12942926	-	STRG.3363.1
XLOC_001635	1[+]12964986-12966113	AT1G35330|transcript:AT1G35330.1	STRG.3359.1
XLOC_001636	1[+]12972058-12972304	AT1G06857|transcript:AT1G06857.1	STRG.3357.1
XLOC_001637	1[+]12977668-12979947	AT1G35340|transcript:AT1G35340.4,AT1G35340|transcript:AT1G35340.1,AT1G35340|transcript:AT1G35340.2,AT1G35340|transcript:AT1G35340.5,AT1G35340|transcript:AT1G35340.3,AT1G35340|transcript:AT1G35340.6,AT1G35340|transcript:AT1G35340.7	STRG.3366.1,STRG.3366.2,STRG.3366.3,STRG.3366.4,STRG.3366.5,STRG.3366.6,STRG.3366.7,STRG.3366.8,STRG.3366.9
XLOC_001638	1[+]12986823-12986908	AT1G06873|transcript:AT1G06873.1	STRG.3369.1
XLOC_001639	1[+]12987190-12987887	AT1G06877|transcript:AT1G06877.1	STRG.3370.1,STRG.3370.2,STRG.3370.3
XLOC_001640	1[+]13026206-13027691	AT1G35420|transcript:AT1G35420.1,AT1G35420|transcript:AT1G35420.2,AT1G35420|transcript:AT1G35420.3	STRG.3372.1,STRG.3372.2,STRG.3372.3,STRG.3372.4
XLOC_001641	1[+]13028537-13029077	-	STRG.3371.1
XLOC_001642	1[+]13039660-13042159	AT1G35460|transcript:AT1G35460.1,AT1G35460|transcript:AT1G35460.2	STRG.3378.1,STRG.3378.2
XLOC_001643	1[+]13061549-13063455	AT1G35490|transcript:AT1G35490.1,AT1G35490|transcript:AT1G35490.2	STRG.3379.1
XLOC_001644	1[+]13071141-13074984	AT1G35510|transcript:AT1G35510.1	STRG.3382.1,STRG.3382.2
XLOC_001645	1[+]13076503-13080265	AT1G35516|transcript:AT1G35516.1,AT1G35516|transcript:AT1G35516.2,AT1G35515|transcript:AT1G35515.1	STRG.3383.1,STRG.3383.2,STRG.3383.3,STRG.3383.4,STRG.3383.5,STRG.3383.6,STRG.3383.7,STRG.3383.8,STRG.3383.9
XLOC_001646	1[+]13089816-13097286	AT1G35530|transcript:AT1G35530.3,AT1G35530|transcript:AT1G35530.2,AT1G35530|transcript:AT1G35530.5,AT1G35530|transcript:AT1G35530.1,AT1G35530|transcript:AT1G35530.4	STRG.3385.1,STRG.3385.2
XLOC_001647	1[+]13112506-13113136	AT1G35550|transcript:AT1G35550.1	STRG.3387.1
XLOC_001648	1[+]13138678-13139113	-	STRG.3384.1
XLOC_001649	1[+]13145697-13146719	-	STRG.3391.1,STRG.3391.2,STRG.3391.3,STRG.3391.4
XLOC_001650	1[+]13153583-13153948	AT1G35617|transcript:AT1G35617.1	STRG.3399.1
XLOC_001651	1[+]13156346-13158520	AT1G35620|transcript:AT1G35620.1	STRG.3400.1,STRG.3400.2
XLOC_001652	1[+]13167733-13168082	AT1G06917|transcript:AT1G06917.1	STRG.3402.1
XLOC_001653	1[+]13192608-13198142	AT1G35660|transcript:AT1G35660.1	STRG.3403.1
XLOC_001654	1[+]13205345-13208289	AT1G35670|transcript:AT1G35670.1	STRG.3404.1
XLOC_001655	1[+]13208683-13210428	AT1G35680|transcript:AT1G35680.1	STRG.3405.1
XLOC_001656	1[+]13220471-13224681	AT1G35710|transcript:AT1G35710.1	STRG.3407.1
XLOC_001657	1[+]13225168-13227239	AT1G35720|transcript:AT1G35720.1	STRG.3408.1
XLOC_001658	1[+]13312942-13315214	AT1G06933|transcript:AT1G06933.1	STRG.3413.1,STRG.3413.2
XLOC_001659	1[+]13450089-13453683	AT1G36050|transcript:AT1G36050.2,AT1G36050|transcript:AT1G36050.1	STRG.3417.1,STRG.3417.2,STRG.3417.3
XLOC_001660	1[+]13470980-13471202	AT1G06947|transcript:AT1G06947.1	STRG.3397.1
XLOC_001661	1[+]13477846-13478293	AT1G06957|transcript:AT1G06957.1	STRG.3393.1
XLOC_001662	1[+]13478848-13480795	-	STRG.3394.1
XLOC_001663	1[+]13501086-13502437	AT1G06963|transcript:AT1G06963.1	STRG.3395.1
XLOC_001664	1[+]13533168-13544015	AT1G36160|transcript:AT1G36160.2,AT1G36160|transcript:AT1G36160.1	STRG.3422.1,STRG.3422.2
XLOC_001665	1[+]13545965-13558600	AT1G36180|transcript:AT1G36180.2,AT1G36180|transcript:AT1G36180.3,AT1G36180|transcript:AT1G36180.1	STRG.3423.1,STRG.3423.2,STRG.3423.3
XLOC_001666	1[+]13634993-13635641	-	STRG.3419.1
XLOC_001667	1[+]13640508-13643126	AT1G36280|transcript:AT1G36280.1,AT1G36280|transcript:AT1G36280.2	STRG.3421.1,STRG.3421.2,STRG.3421.3
XLOC_001668	1[+]13669425-13671203	AT1G36310|transcript:AT1G36310.1,AT1G36310|transcript:AT1G36310.2	STRG.3424.1,STRG.3424.2
XLOC_001669	1[+]13671774-13674205	AT1G36320|transcript:AT1G36320.1	STRG.3425.1
XLOC_001670	1[+]13700765-13701632	AT1G36380|transcript:AT1G36380.1	STRG.3429.1
XLOC_001671	1[+]13701971-13702749	AT1G06977|transcript:AT1G06977.1	STRG.3431.1
XLOC_001672	1[+]13817907-13818253	-	STRG.3427.1
XLOC_001673	1[+]13818305-13823749	-	STRG.3428.1
XLOC_001674	1[+]13857781-13859018	AT1G06987|transcript:AT1G06987.1	STRG.3440.1,STRG.3440.2,STRG.3440.3
XLOC_001675	1[+]13867568-13872653	AT1G06993|transcript:AT1G06993.1,AT1G36675|transcript:AT1G36675.1	STRG.3441.1,STRG.3441.2,STRG.3441.3
XLOC_001676	1[+]13982982-13985480	AT1G36922|transcript:AT1G36922.1,AT1G36922|transcript:AT1G36922.2,AT1G36920|transcript:AT1G36920.1,AT1G36920|transcript:AT1G36920.2,AT1G36920|transcript:AT1G36920.3	STRG.3435.1,STRG.3435.2,STRG.3435.3,STRG.3435.4,STRG.3435.5,STRG.3435.6
XLOC_001677	1[+]13986436-13987289	AT1G36925|transcript:AT1G36925.1	STRG.3433.1
XLOC_001678	1[+]14003819-14005502	AT1G36940|transcript:AT1G36940.1,AT1G36940|transcript:AT1G36940.2	STRG.3436.1
XLOC_001679	1[+]14024634-14027040	AT1G36980|transcript:AT1G36980.1,AT1G36980|transcript:AT1G36980.2	STRG.3447.1,STRG.3447.2
XLOC_001680	1[+]14034817-14038190	AT1G37000|transcript:AT1G37000.1	STRG.3444.2,STRG.3444.3,STRG.3444.1
XLOC_001681	1[+]14041693-14042042	AT1G07003|transcript:AT1G07003.1	STRG.3443.1
XLOC_001682	1[+]14158452-14161938	AT1G37130|transcript:AT1G37130.1	STRG.3454.1,STRG.3454.2,STRG.3454.3,STRG.3454.4
XLOC_001683	1[+]14377942-14379895	-	STRG.3455.2,STRG.3455.1,STRG.3455.3
XLOC_001684	1[+]14423595-14425548	-	STRG.3456.2,STRG.3456.1,STRG.3456.3
XLOC_001685	1[+]14481460-14482234	-	STRG.3457.1,STRG.3457.2
XLOC_001686	1[+]15157046-15157339	-	STRG.3461.1
XLOC_001687	1[+]15475150-15482524	-	STRG.3459.1
XLOC_001688	1[+]15891281-15894584	AT1G42430|transcript:AT1G42430.1,AT1G42430|transcript:AT1G42430.2	STRG.3465.1,STRG.3465.2
XLOC_001689	1[+]15926226-15939015	AT1G42480|transcript:AT1G42480.1,AT1G42480|transcript:AT1G42480.2,AT1G42480|transcript:AT1G42480.3,AT1G42470|transcript:AT1G42470.1	STRG.3468.1,STRG.3468.2,STRG.3468.3,STRG.3468.4,STRG.3468.5
XLOC_001690	1[+]15973054-15979952	AT1G42540|transcript:AT1G42540.2,AT1G42540|transcript:AT1G42540.3,AT1G42540|transcript:AT1G42540.4,AT1G42540|transcript:AT1G42540.1,AT1G42550|transcript:AT1G42550.1	STRG.3474.2,STRG.3474.3,STRG.3474.4,STRG.3474.1,STRG.3474.5,STRG.3475.1
XLOC_001691	1[+]16041656-16042880	AT1G42680|transcript:AT1G42680.1	STRG.3470.1
XLOC_001692	1[+]16086206-16088395	-	STRG.3471.1,STRG.3471.2
XLOC_001693	1[+]16125720-16129895	AT1G42970|transcript:AT1G42970.1,AT1G42960|transcript:AT1G42960.1	STRG.3484.1,STRG.3484.2,STRG.3484.3
XLOC_001694	1[+]16131687-16132318	AT1G07143|transcript:AT1G07143.1	STRG.3486.1
XLOC_001695	1[+]16140526-16141792	AT1G43000|transcript:AT1G43000.2,AT1G43000|transcript:AT1G43000.1	STRG.3487.1,STRG.3487.2
XLOC_001696	1[+]16155278-16157950	AT1G43020|transcript:AT1G43020.1,AT1G43020|transcript:AT1G43020.3,AT1G43020|transcript:AT1G43020.4,AT1G43020|transcript:AT1G43020.5,AT1G43020|transcript:AT1G43020.2	STRG.3489.1,STRG.3489.2,STRG.3489.3,STRG.3489.5,STRG.3489.6,STRG.3489.4
XLOC_001697	1[+]16184038-16184776	AT1G43040|transcript:AT1G43040.2,AT1G43040|transcript:AT1G43040.1	STRG.3490.1,STRG.3490.2
XLOC_001698	1[+]16232415-16236236	AT1G43140|transcript:AT1G43140.1,AT1G07147|transcript:AT1G07147.1	STRG.3492.1,STRG.3492.2
XLOC_001699	1[+]16263805-16264945	AT1G43160|transcript:AT1G43160.1	STRG.3493.1
XLOC_001700	1[+]16266553-16268945	AT1G43170|transcript:AT1G43170.1,AT1G43170|transcript:AT1G43170.5,AT1G43170|transcript:AT1G43170.6,AT1G43170|transcript:AT1G43170.7,AT1G43170|transcript:AT1G43170.8,AT1G43170|transcript:AT1G43170.9,AT1G43170|transcript:AT1G43170.4,AT1G43170|transcript:AT1G43170.2,AT1G43170|transcript:AT1G43170.3	STRG.3494.1,STRG.3494.2,STRG.3494.3,STRG.3494.4,STRG.3494.5,STRG.3494.6,STRG.3494.7,STRG.3494.8,STRG.3494.9,STRG.3494.10
XLOC_001701	1[+]16269075-16270513	AT1G43171|transcript:AT1G43171.1	STRG.3495.1
XLOC_001702	1[+]16324551-16324961	-	STRG.3499.1
XLOC_001703	1[+]16413560-16414793	-	STRG.3504.1,STRG.3504.2,STRG.3504.3,STRG.3504.4
XLOC_001704	1[+]16415357-16416022	AT1G43600|transcript:AT1G43600.1	STRG.3505.1
XLOC_001705	1[+]16416062-16416771	AT1G07167|transcript:AT1G07167.1	STRG.3506.1
XLOC_001706	1[+]16417285-16417517	AT1G07173|transcript:AT1G07173.1	STRG.3508.1
XLOC_001707	1[+]16424578-16425345	AT1G43610|transcript:AT1G43610.1	STRG.3509.1
XLOC_001708	1[+]16466014-16466321	AT1G07183|transcript:AT1G07183.1	STRG.3513.1
XLOC_001709	1[+]16467298-16472021	AT1G43670|transcript:AT1G43670.1	STRG.3514.1,STRG.3514.2
XLOC_001710	1[+]16472109-16473690	AT1G43680|transcript:AT1G43680.1	STRG.3515.1
XLOC_001711	1[+]16478159-16482859	AT1G43690|transcript:AT1G43690.1	STRG.3516.1
XLOC_001712	1[+]16484231-16486327	AT1G43700|transcript:AT1G43700.1	STRG.3517.1
XLOC_001713	1[+]16537510-16538091	AT1G43765|transcript:AT1G43765.1	STRG.3477.1,STRG.3477.2,STRG.3477.3
XLOC_001714	1[+]16548417-16551909	AT1G43770|transcript:AT1G43770.2,AT1G43770|transcript:AT1G43770.3,AT1G43770|transcript:AT1G43770.1	STRG.3479.1,STRG.3479.2
XLOC_001715	1[+]16563811-16567399	AT1G43780|transcript:AT1G43780.1	STRG.3478.1
XLOC_001716	1[+]16575335-16576643	AT1G43790|transcript:AT1G43790.1	STRG.3480.1,STRG.3480.2
XLOC_001717	1[+]16577521-16579722	AT1G43800|transcript:AT1G43800.1	STRG.3483.1
XLOC_001718	1[+]16609851-16610175	-	STRG.3482.1
XLOC_001719	1[+]16616988-16622049	AT1G43850|transcript:AT1G43850.1,AT1G43850|transcript:AT1G43850.2	STRG.3519.1,STRG.3519.2
XLOC_001720	1[+]16646696-16649839	AT1G43890|transcript:AT1G43890.1,AT1G43890|transcript:AT1G43890.2,AT1G43890|transcript:AT1G43890.3	STRG.3522.1,STRG.3522.2,STRG.3522.3,STRG.3522.4
XLOC_001721	1[+]16654030-16655928	AT1G43900|transcript:AT1G43900.1	STRG.3524.1,STRG.3524.2
XLOC_001722	1[+]16714622-16715564	AT1G44010|transcript:AT1G44010.1	STRG.3529.1
XLOC_001723	1[+]16739192-16741652	AT1G44050|transcript:AT1G44050.1	STRG.3532.1
XLOC_001724	1[+]16792627-16793231	-	STRG.3537.1
XLOC_001725	1[+]16794820-16796450	AT1G44160|transcript:AT1G44160.1	STRG.3542.1
XLOC_001726	1[+]16831016-16834011	AT1G44318|transcript:AT1G44318.1	STRG.3544.1
XLOC_001727	1[+]16847684-16848343	AT1G44414|transcript:AT1G44414.1	STRG.3547.1
XLOC_001728	1[+]16870221-16873427	AT1G44575|transcript:AT1G44575.1,AT1G44575|transcript:AT1G44575.3,AT1G44575|transcript:AT1G44575.2	STRG.3551.1,STRG.3551.2
XLOC_001729	1[+]16887217-16889335	AT1G44740|transcript:AT1G44740.1	STRG.3554.1,STRG.3554.2
XLOC_001730	1[+]16892527-16896153	AT1G44750|transcript:AT1G44750.3,AT1G44750|transcript:AT1G44750.4,AT1G44750|transcript:AT1G44750.5,AT1G44750|transcript:AT1G44750.1,AT1G44750|transcript:AT1G44750.2,AT1G44750|transcript:AT1G44750.6,AT1G44750|transcript:AT1G44750.8,AT1G44750|transcript:AT1G44750.7	STRG.3555.2,STRG.3555.1,STRG.3555.3,STRG.3555.4,STRG.3555.5,STRG.3555.8,STRG.3555.6,STRG.3555.7,STRG.3555.10,STRG.3555.9
XLOC_001731	1[+]16909708-16912270	AT1G44780|transcript:AT1G44780.1,AT1G44780|transcript:AT1G44780.2	STRG.3558.1,STRG.3558.2
XLOC_001732	1[+]16923440-16924821	AT1G44810|transcript:AT1G44810.1	STRG.3560.1
XLOC_001733	1[+]16926297-16929240	AT1G44820|transcript:AT1G44820.1	STRG.3562.1,STRG.3562.2,STRG.3562.3
XLOC_001734	1[+]16933699-16934568	AT1G44830|transcript:AT1G44830.1	STRG.3561.1
XLOC_001735	1[+]16939692-16942558	AT1G44835|transcript:AT1G44835.1,AT1G44835|transcript:AT1G44835.2	STRG.3563.1,STRG.3563.2
XLOC_001736	1[+]16945355-16946280	-	STRG.3564.1
XLOC_001737	1[+]16963095-16965019	AT1G44890|transcript:AT1G44890.1	STRG.3565.1,STRG.3565.2
XLOC_001738	1[+]16970214-16975039	AT1G44900|transcript:AT1G44900.2,AT1G44900|transcript:AT1G44900.1	STRG.3566.1,STRG.3566.2,STRG.3566.3
XLOC_001739	1[+]16975604-16982965	AT1G44910|transcript:AT1G44910.2,AT1G44910|transcript:AT1G44910.1	STRG.3570.2,STRG.3570.1,STRG.3570.3
XLOC_001740	1[+]16992409-16993479	AT1G07273|transcript:AT1G07273.1	STRG.3567.1,STRG.3567.2,STRG.3567.3
XLOC_001741	1[+]16994074-16995044	AT1G44940|transcript:AT1G44940.1,AT1G44940|transcript:AT1G44940.2	STRG.3568.1
XLOC_001742	1[+]16999443-17003867	AT1G44960|transcript:AT1G44960.1,AT1G44970|transcript:AT1G44970.1	STRG.3572.1,STRG.3572.2,STRG.3572.3,STRG.3572.4,STRG.3572.5
XLOC_001743	1[+]17009051-17011929	AT1G45000|transcript:AT1G45000.1,AT1G45000|transcript:AT1G45000.2	STRG.3573.1,STRG.3573.2,STRG.3573.3
XLOC_001744	1[+]17021514-17022795	AT1G45015|transcript:AT1G45015.1,AT1G45015|transcript:AT1G45015.2	STRG.3576.1,STRG.3576.2
XLOC_001745	1[+]17024806-17026256	-	STRG.3577.1
XLOC_001746	1[+]17028601-17030351	-	STRG.3578.1
XLOC_001747	1[+]17030894-17033269	AT1G45050|transcript:AT1G45050.2,AT1G45050|transcript:AT1G45050.1	STRG.3579.1,STRG.3579.3,STRG.3579.2
XLOC_001748	1[+]17052475-17054827	AT1G45110|transcript:AT1G45110.1	STRG.3581.1,STRG.3581.2
XLOC_001749	1[+]17055127-17059777	-	STRG.3582.1,STRG.3582.2,STRG.3582.3,STRG.3582.4
XLOC_001750	1[+]17065111-17069269	AT1G45130|transcript:AT1G45130.1,AT1G45130|transcript:AT1G45130.2	STRG.3585.1,STRG.3585.2,STRG.3585.3,STRG.3585.4
XLOC_001751	1[+]17090807-17091338	AT1G45165|transcript:AT1G45165.1	STRG.3589.1
XLOC_001752	1[+]17091839-17092082	AT1G07293|transcript:AT1G07293.1	STRG.3583.1
XLOC_001753	1[+]17098475-17101954	AT1G45180|transcript:AT1G45180.1,AT1G45180|transcript:AT1G45180.2,AT1G45180|transcript:AT1G45180.3,AT1G45180|transcript:AT1G45180.4	STRG.3593.1,STRG.3593.2,STRG.3593.3,STRG.3593.4
XLOC_001754	1[+]17104351-17105004	AT1G45190|transcript:AT1G45190.1	STRG.3590.1
XLOC_001755	1[+]17115749-17119246	AT1G45191|transcript:AT1G45191.3,AT1G45191|transcript:AT1G45191.4,AT1G45191|transcript:AT1G45191.6,AT1G45191|transcript:AT1G45191.1,AT1G45191|transcript:AT1G45191.2,AT1G45191|transcript:AT1G45191.5	STRG.3594.1,STRG.3594.2,STRG.3594.3,STRG.3594.4
XLOC_001756	1[+]17123785-17129223	AT1G45201|transcript:AT1G45201.3,AT1G45201|transcript:AT1G45201.2	STRG.3595.1,STRG.3595.2,STRG.3595.3
XLOC_001757	1[+]17152896-17154843	AT1G45233|transcript:AT1G45233.2	STRG.3598.1
XLOC_001758	1[+]17156607-17156678	AT1G45234|transcript:AT1G45234.1	STRG.3600.1
XLOC_001759	1[+]17179250-17180806	AT1G45474|transcript:AT1G45474.2,AT1G45474|transcript:AT1G45474.1	STRG.3604.1,STRG.3604.2
XLOC_001760	1[+]17191362-17193422	AT1G45688|transcript:AT1G45688.1,AT1G45688|transcript:AT1G45688.2	STRG.3607.1,STRG.3607.2,STRG.3607.3
XLOC_001761	1[+]17199294-17200841	AT1G45976|transcript:AT1G45976.1	STRG.3610.1,STRG.3610.2
XLOC_001762	1[+]17202260-17202729	-	STRG.3612.1
XLOC_001763	1[+]17204027-17206315	-	STRG.3613.1
XLOC_001764	1[+]17224720-17226541	AT1G46264|transcript:AT1G46264.1	STRG.3614.1
XLOC_001765	1[+]17233558-17234225	-	STRG.3615.1
XLOC_001766	1[+]17252952-17253903	AT1G46554|transcript:AT1G46554.1	STRG.3619.1
XLOC_001767	1[+]17278482-17278759	AT1G07317|transcript:AT1G07317.1	STRG.3622.1
XLOC_001768	1[+]17291755-17292755	AT1G47130|transcript:AT1G47130.1	STRG.3608.1
XLOC_001769	1[+]17300691-17302914	AT1G47210|transcript:AT1G47210.2,AT1G47210|transcript:AT1G47210.1	STRG.3625.1
XLOC_001770	1[+]17303676-17305197	AT1G47220|transcript:AT1G47220.1	STRG.3626.1
XLOC_001771	1[+]17306574-17308848	AT1G47230|transcript:AT1G47230.1,AT1G47230|transcript:AT1G47230.2	STRG.3627.1,STRG.3627.2
XLOC_001772	1[+]17312833-17313395	AT1G07327|transcript:AT1G07327.1	STRG.3629.1
XLOC_001773	1[+]17313893-17314323	-	STRG.3630.1
XLOC_001774	1[+]17319119-17321202	AT1G47250|transcript:AT1G47250.1	STRG.3631.1
XLOC_001775	1[+]17324318-17324911	AT1G47265|transcript:AT1G47265.1	STRG.3633.1
XLOC_001776	1[+]17326530-17328772	AT1G47270|transcript:AT1G47270.2,AT1G47270|transcript:AT1G47270.1,AT1G47270|transcript:AT1G47270.3	STRG.3634.1,STRG.3634.2,STRG.3634.3
XLOC_001777	1[+]17328813-17330536	AT1G47271|transcript:AT1G47271.1	STRG.3635.1
XLOC_001778	1[+]17330819-17332336	AT1G47278|transcript:AT1G47278.1,AT1G47278|transcript:AT1G47278.3,AT1G47278|transcript:AT1G47278.2	STRG.3636.1,STRG.3636.2,STRG.3636.3,STRG.3636.5,STRG.3636.4
XLOC_001779	1[+]17335751-17339377	AT1G47290|transcript:AT1G47290.2,AT1G47290|transcript:AT1G47290.1	STRG.3638.1,STRG.3638.2,STRG.3638.3
XLOC_001780	1[+]17342739-17344828	AT1G47310|transcript:AT1G47310.1	STRG.3639.1
XLOC_001781	1[+]17351018-17353875	AT1G47330|transcript:AT1G47330.2,AT1G47330|transcript:AT1G47330.1	STRG.3640.1,STRG.3640.2
XLOC_001782	1[+]17382998-17383830	AT1G47395|transcript:AT1G47395.1	STRG.3644.1
XLOC_001783	1[+]17385707-17386485	AT1G47400|transcript:AT1G47400.1	STRG.3645.1
XLOC_001784	1[+]17386795-17387008	AT1G07357|transcript:at1g07357	STRG.3646.1
XLOC_001785	1[+]17388989-17390773	AT1G07367|transcript:AT1G07367.1	STRG.3647.1
XLOC_001786	1[+]17392590-17393096	-	STRG.3649.1
XLOC_001787	1[+]17394072-17395673	AT1G47410|transcript:AT1G47410.2,AT1G47410|transcript:AT1G47410.1	STRG.3650.1,STRG.3650.2
XLOC_001788	1[+]17417492-17419442	AT1G47480|transcript:AT1G47480.1	STRG.3653.1
XLOC_001789	1[+]17422432-17423071	AT1G47485|transcript:AT1G47485.1	STRG.3654.1
XLOC_001790	1[+]17424473-17435408	AT1G47500|transcript:AT1G47500.1,AT1G47500|transcript:AT1G47500.2,AT1G47490|transcript:AT1G47490.1,AT1G47490|transcript:AT1G47490.2	STRG.3655.1,STRG.3655.2,STRG.3655.3,STRG.3655.4,STRG.3655.5,STRG.3655.6,STRG.3655.7,STRG.3655.8,STRG.3655.9,STRG.3655.10,STRG.3655.11
XLOC_001791	1[+]17441294-17441769	-	STRG.3658.1
XLOC_001792	1[+]17443216-17444202	-	STRG.3659.1,STRG.3659.2
XLOC_001793	1[+]17451553-17454461	AT1G47530|transcript:AT1G47530.1,AT1G47530|transcript:AT1G47530.2	STRG.3660.1,STRG.3660.2,STRG.3660.3,STRG.3660.4
XLOC_001794	1[+]17456987-17476950	AT1G47560|transcript:AT1G47560.1,AT1G47550|transcript:AT1G47550.1,AT1G47550|transcript:AT1G47550.2	STRG.3662.1,STRG.3662.2,STRG.3662.4,STRG.3662.3,STRG.3662.5,STRG.3662.6,STRG.3662.7
XLOC_001795	1[+]17477579-17483502	AT1G47570|transcript:AT1G47570.1,AT1G47570|transcript:AT1G47570.2,AT1G47570|transcript:AT1G47570.3	STRG.3663.1,STRG.3663.2,STRG.3663.3
XLOC_001796	1[+]17484314-17486602	AT1G47580|transcript:AT1G47580.1,AT1G47578|transcript:AT1G47578.1	STRG.3665.1,STRG.3665.2,STRG.3665.3,STRG.3665.4
XLOC_001797	1[+]17491731-17494779	AT1G47600|transcript:AT1G47600.1,AT1G47600|transcript:AT1G47600.2	STRG.3673.1,STRG.3673.2
XLOC_001798	1[+]17498909-17499156	AT1G07397|transcript:AT1G07397.1	STRG.3668.1
XLOC_001799	1[+]17504714-17506043	AT1G47610|transcript:AT1G47610.1	STRG.3670.1
XLOC_001800	1[+]17525342-17526308	AT1G47655|transcript:AT1G47655.1	STRG.3675.1
XLOC_001801	1[+]17544077-17544831	AT1G47690|transcript:AT1G47690.1	STRG.3676.1
XLOC_001802	1[+]17547323-17548076	AT1G47700|transcript:AT1G47700.1	STRG.3678.1
XLOC_001803	1[+]17557091-17560331	AT1G47710|transcript:AT1G47710.2,AT1G47710|transcript:AT1G47710.1	STRG.3680.1,STRG.3680.2
XLOC_001804	1[+]17566511-17569297	AT1G47740|transcript:AT1G47740.1,AT1G47740|transcript:AT1G47740.3,AT1G47740|transcript:AT1G47740.2	STRG.3689.1,STRG.3689.2,STRG.3689.3
XLOC_001805	1[+]17572414-17573373	AT1G47760|transcript:AT1G47760.1	STRG.3682.1
XLOC_001806	1[+]17580389-17582572	AT1G07413|transcript:AT1G07413.1	STRG.3685.2,STRG.3685.1,STRG.3685.3
XLOC_001807	1[+]17582663-17583446	-	STRG.3686.1
XLOC_001808	1[+]17583744-17584637	-	STRG.3687.1,STRG.3687.2
XLOC_001809	1[+]17586623-17590066	AT1G07437|transcript:AT1G07437.1,AT1G07417|transcript:AT1G07417.1	STRG.3688.2,STRG.3688.1,STRG.3688.3,STRG.3688.4,STRG.3688.5
XLOC_001810	1[+]17594683-17595868	AT1G47780|transcript:AT1G47780.1	STRG.3683.1
XLOC_001811	1[+]17597898-17599744	AT1G47786|transcript:AT1G47786.1	STRG.3684.1
XLOC_001812	1[+]17611905-17612842	AT1G47820|transcript:AT1G47820.2,AT1G47820|transcript:AT1G47820.1	STRG.3691.1,STRG.3691.2,STRG.3691.3
XLOC_001813	1[+]17634664-17637809	AT1G47870|transcript:AT1G47870.1,AT1G47870|transcript:AT1G47870.2	STRG.3697.1,STRG.3697.2,STRG.3697.3
XLOC_001814	1[+]17643976-17647107	AT1G47890|transcript:AT1G47890.1	STRG.3699.1
XLOC_001815	1[+]17660752-17661058	AT1G47915|transcript:AT1G47915.1	STRG.3701.1
XLOC_001816	1[+]17661095-17662455	AT1G47920|transcript:AT1G47920.1	STRG.3702.1
XLOC_001817	1[+]17662872-17664048	-	STRG.3703.1
XLOC_001818	1[+]17686990-17688859	AT1G47970|transcript:AT1G47970.1	STRG.3708.1
XLOC_001819	1[+]17695289-17696075	AT1G07457|transcript:AT1G07457.1	STRG.3711.1
XLOC_001820	1[+]17698598-17701095	AT1G47990|transcript:AT1G47990.1	STRG.3712.1,STRG.3712.2
XLOC_001821	1[+]17723382-17729774	AT1G48060|transcript:AT1G48060.1,AT1G48050|transcript:AT1G48050.1,AT1G48050|transcript:AT1G48050.2,AT1G48050|transcript:AT1G48050.3	STRG.3716.1,STRG.3716.2,STRG.3716.4,STRG.3716.3,STRG.3716.5
XLOC_001822	1[+]17766738-17769951	AT1G48100|transcript:AT1G48100.1	STRG.3719.1
XLOC_001823	1[+]17780429-17781727	AT1G48130|transcript:AT1G48130.1	STRG.3722.1
XLOC_001824	1[+]17781988-17785125	AT1G48140|transcript:AT1G48140.1,AT1G48140|transcript:AT1G48140.2	STRG.3723.1,STRG.3723.3,STRG.3723.2
XLOC_001825	1[+]17785397-17786368	AT1G48150|transcript:AT1G48150.1	STRG.3724.1
XLOC_001826	1[+]17788763-17792340	AT1G48175|transcript:AT1G48175.1,AT1G48175|transcript:AT1G48175.2,AT1G48175|transcript:AT1G48175.3,AT1G48175|transcript:AT1G48175.4,AT1G48175|transcript:AT1G48175.5,AT1G48175|transcript:AT1G48175.6,AT1G48170|transcript:AT1G48170.1	STRG.3726.1,STRG.3726.2,STRG.3726.3,STRG.3726.4,STRG.3726.5,STRG.3726.10,STRG.3726.6,STRG.3726.7,STRG.3726.8,STRG.3726.9
XLOC_001827	1[+]17798431-17802330	AT1G48210|transcript:AT1G48210.1,AT1G48210|transcript:AT1G48210.2,AT1G48210|transcript:AT1G48210.3,AT1G48210|transcript:AT1G48210.5,AT1G48210|transcript:AT1G48210.7,AT1G48210|transcript:AT1G48210.4,AT1G48210|transcript:AT1G48210.6	STRG.3729.1,STRG.3729.2,STRG.3729.3,STRG.3729.6,STRG.3729.5,STRG.3729.4
XLOC_001828	1[+]17802863-17804955	AT1G48220|transcript:AT1G48220.1	STRG.3730.1
XLOC_001829	1[+]17805761-17808993	AT1G48230|transcript:AT1G48230.2,AT1G48230|transcript:AT1G48230.1	STRG.3731.2,STRG.3731.1,STRG.3731.3
XLOC_001830	1[+]17825685-17826317	AT1G48267|transcript:at1g48267	STRG.3734.2,STRG.3734.1
XLOC_001831	1[+]17832854-17837781	AT1G48280|transcript:AT1G48280.1	STRG.3736.1,STRG.3736.2,STRG.3736.3
XLOC_001832	1[+]17847042-17848338	AT1G48300|transcript:AT1G48300.1	STRG.3737.1
XLOC_001833	1[+]17854060-17855960	AT1G48315|transcript:AT1G48315.1,AT1G48315|transcript:AT1G48315.2,AT1G48315|transcript:AT1G48315.3,AT1G48315|transcript:AT1G48315.4,AT1G48315|transcript:AT1G48315.5	STRG.3739.1,STRG.3739.2,STRG.3739.3,STRG.3739.4,STRG.3739.5
XLOC_001834	1[+]17857258-17857722	AT1G48325|transcript:AT1G48325.1	STRG.3741.1
XLOC_001835	1[+]17863660-17864558	AT1G48330|transcript:AT1G48330.1	STRG.3742.1
XLOC_001836	1[+]17867102-17873261	AT1G48360|transcript:AT1G48360.1,AT1G48360|transcript:AT1G48360.2,AT1G48360|transcript:AT1G48360.4,AT1G48360|transcript:AT1G48360.5,AT1G48360|transcript:AT1G48360.6,AT1G48360|transcript:AT1G48360.3,AT1G48350|transcript:AT1G48350.1	STRG.3743.1,STRG.3743.2,STRG.3743.3,STRG.3743.4,STRG.3743.5,STRG.3743.6,STRG.3743.7,STRG.3743.8
XLOC_001837	1[+]17874436-17877462	AT1G48370|transcript:AT1G48370.1,AT1G48370|transcript:AT1G48370.2	STRG.3744.1,STRG.3744.2
XLOC_001838	1[+]17906871-17908534	AT1G48440|transcript:AT1G48440.1	STRG.3751.1
XLOC_001839	1[+]17910779-17913344	AT1G48460|transcript:AT1G48460.1,AT1G07487|transcript:AT1G07487.1,AT1G48460|transcript:AT1G48460.2	STRG.3753.1,STRG.3754.1,STRG.3753.2,STRG.3753.3
XLOC_001840	1[+]17913711-17916101	AT1G48470|transcript:AT1G48470.1	STRG.3755.1
XLOC_001841	1[+]17918207-17921116	AT1G48480|transcript:AT1G48480.1	STRG.3756.1
XLOC_001842	1[+]17931390-17934662	AT1G48500|transcript:AT1G48500.1,AT1G48500|transcript:AT1G48500.2,AT1G48500|transcript:AT1G48500.3	STRG.3758.1,STRG.3758.2,STRG.3758.3
XLOC_001843	1[+]17934746-17936979	AT1G48510|transcript:AT1G48510.3,AT1G48510|transcript:AT1G48510.4,AT1G48510|transcript:AT1G48510.2,AT1G48510|transcript:AT1G48510.1	STRG.3759.1,STRG.3759.2,STRG.3759.3,STRG.3759.5,STRG.3759.6,STRG.3759.4
XLOC_001844	1[+]17940050-17942864	AT1G48520|transcript:AT1G48520.2,AT1G48520|transcript:AT1G48520.1,AT1G48520|transcript:AT1G48520.3	STRG.3760.2,STRG.3760.1
XLOC_001845	1[+]17945369-17950598	AT1G48540|transcript:AT1G48540.1,AT1G48540|transcript:AT1G48540.3,AT1G48540|transcript:AT1G48540.2	STRG.3762.1,STRG.3762.2,STRG.3762.3
XLOC_001846	1[+]17952854-17955509	AT1G48560|transcript:AT1G48560.1,AT1G48560|transcript:AT1G48560.2	STRG.3764.1,STRG.3764.2
XLOC_001847	1[+]17962520-17964465	AT1G48590|transcript:AT1G48590.1,AT1G48590|transcript:AT1G48590.4,AT1G48590|transcript:AT1G48590.2,AT1G48590|transcript:AT1G48590.3	STRG.3698.1
XLOC_001848	1[+]17965871-17969354	AT1G48600|transcript:AT1G48600.2,AT1G48600|transcript:AT1G48600.1	STRG.3768.1,STRG.3768.2
XLOC_001849	1[+]17983646-17989163	AT1G48640|transcript:AT1G48640.1,AT1G48635|transcript:AT1G48635.1,AT1G48635|transcript:AT1G48635.2	STRG.3775.1,STRG.3775.2,STRG.3775.3
XLOC_001850	1[+]18010497-18012888	AT1G48698|transcript:AT1G48698.1,AT1G48698|transcript:AT1G48698.2,AT1G48698|transcript:AT1G48698.3	STRG.3780.1,STRG.3780.3,STRG.3780.2
XLOC_001851	1[+]18013578-18021132	AT1G48725|transcript:AT1G48725.1,AT1G48720|transcript:AT1G48720.1	STRG.3781.1,STRG.3781.5,STRG.3781.2,STRG.3781.3,STRG.3781.4,STRG.3781.6,STRG.3781.7,STRG.3781.8,STRG.3781.9
XLOC_001852	1[+]18030704-18031593	AT1G48745|transcript:AT1G48745.1	STRG.3784.1
XLOC_001853	1[+]18035967-18036510	AT1G48750|transcript:AT1G48750.1	STRG.3785.1
XLOC_001854	1[+]18040129-18042886	AT1G48770|transcript:AT1G48770.2,AT1G48770|transcript:AT1G48770.1,AT1G48770|transcript:AT1G48770.3,AT1G48780|transcript:AT1G48780.2,AT1G48780|transcript:AT1G48780.1	STRG.3787.1,STRG.3787.2,STRG.3787.3,STRG.3787.5,STRG.3787.6,STRG.3787.4,STRG.3787.7,STRG.3787.8
XLOC_001855	1[+]18049810-18053152	AT1G48800|transcript:AT1G48800.1	STRG.3788.1
XLOC_001856	1[+]18055228-18059521	AT1G48820|transcript:AT1G48820.1	STRG.3791.1,STRG.3791.2,STRG.3791.3
XLOC_001857	1[+]18061356-18065031	AT1G48840|transcript:AT1G48840.1	STRG.3793.1
XLOC_001858	1[+]18080318-18084012	AT1G48880|transcript:AT1G48880.1	STRG.3790.1,STRG.3790.2
XLOC_001859	1[+]18098081-18101732	AT1G48920|transcript:AT1G48920.1	STRG.3798.1,STRG.3798.2
XLOC_001860	1[+]18106860-18110386	AT1G48950|transcript:AT1G48950.1	STRG.3801.1
XLOC_001861	1[+]18112458-18113733	AT1G48960|transcript:AT1G48960.1	STRG.3807.2,STRG.3807.1
XLOC_001862	1[+]18115790-18117008	AT1G07517|transcript:AT1G07517.1	STRG.3809.1
XLOC_001863	1[+]18118017-18120667	AT1G48980|transcript:AT1G48980.1,AT1G48980|transcript:AT1G48980.2,AT1G48980|transcript:AT1G48980.4,AT1G48980|transcript:AT1G48980.3	STRG.3802.1
XLOC_001864	1[+]18121434-18122155	AT1G48990|transcript:AT1G48990.1	STRG.3803.1
XLOC_001865	1[+]18132545-18134017	AT1G49010|transcript:AT1G49010.1	STRG.3812.1
XLOC_001866	1[+]18136666-18139131	AT1G49030|transcript:AT1G49030.1,AT1G49032|transcript:AT1G49032.1,AT1G49032|transcript:AT1G49032.2	STRG.3813.1,STRG.3814.1
XLOC_001867	1[+]18150466-18153364	AT1G49050|transcript:AT1G49050.3,AT1G49050|transcript:AT1G49050.1,AT1G49050|transcript:AT1G49050.2	STRG.3822.1,STRG.3822.2,STRG.3822.3
XLOC_001868	1[+]18161640-18162789	-	STRG.3823.1
XLOC_001869	1[+]18171563-18172450	AT1G49110|transcript:AT1G49110.1	STRG.3825.1
XLOC_001870	1[+]18173427-18174416	AT1G49120|transcript:AT1G49120.1	STRG.3826.1
XLOC_001871	1[+]18178479-18179228	AT1G49150|transcript:AT1G49150.1	STRG.3829.1
XLOC_001872	1[+]18198227-18199168	AT1G49200|transcript:AT1G49200.1	STRG.3816.1
XLOC_001873	1[+]18201889-18202764	AT1G49210|transcript:AT1G49210.1	STRG.3818.1
XLOC_001874	1[+]18205934-18206701	AT1G49220|transcript:AT1G49220.1	STRG.3819.1
XLOC_001875	1[+]18209194-18210177	AT1G49230|transcript:AT1G49230.1	STRG.3821.1
XLOC_001876	1[+]18215800-18218339	AT1G49240|transcript:AT1G49240.1	STRG.3836.1
XLOC_001877	1[+]18218341-18219269	AT1G49245|transcript:AT1G49245.1	STRG.3837.1
XLOC_001878	1[+]18220533-18224375	AT1G49250|transcript:AT1G49250.1	STRG.3833.1,STRG.3834.1,STRG.3835.1
XLOC_001879	1[+]18225870-18226967	AT1G49260|transcript:AT1G49260.1	STRG.3831.1
XLOC_001880	1[+]18234679-18237543	AT1G49300|transcript:AT1G49300.1,AT1G49300|transcript:AT1G49300.2	STRG.3838.1,STRG.3838.2
XLOC_001881	1[+]18246305-18248088	AT1G49320|transcript:AT1G49320.1	STRG.3841.1
XLOC_001882	1[+]18249866-18251038	AT1G49330|transcript:AT1G49330.1	STRG.3840.1
XLOC_001883	1[+]18252047-18267270	AT1G49350|transcript:AT1G49350.1,AT1G49340|transcript:AT1G49340.1,AT1G49340|transcript:AT1G49340.3,AT1G49340|transcript:AT1G49340.2,AT1G49340|transcript:AT1G49340.4	STRG.3843.1,STRG.3843.2,STRG.3843.3,STRG.3843.4,STRG.3843.5,STRG.3843.6,STRG.3843.7,STRG.3843.8,STRG.3843.9
XLOC_001884	1[+]18268864-18269454	AT1G07547|transcript:AT1G07547.1	STRG.3846.1
XLOC_001885	1[+]18276609-18281212	AT1G49390|transcript:AT1G49390.1,AT1G49390|transcript:AT1G49390.2,AT1G49380|transcript:AT1G49380.1	STRG.3848.1,STRG.3848.2,STRG.3848.3,STRG.3848.4,STRG.3848.5
XLOC_001886	1[+]18282968-18284202	AT1G49400|transcript:AT1G49400.1	STRG.3849.1
XLOC_001887	1[+]18290942-18295905	AT1G49430|transcript:AT1G49430.1,AT1G49430|transcript:AT1G49430.2	STRG.3851.1,STRG.3851.2
XLOC_001888	1[+]18305445-18307641	AT1G49450|transcript:AT1G49450.1	STRG.3852.1,STRG.3852.2
XLOC_001889	1[+]18310428-18311714	AT1G49470|transcript:AT1G49470.1	STRG.3853.1
XLOC_001890	1[+]18312883-18314099	AT1G49475|transcript:AT1G49475.1	STRG.3854.1
XLOC_001891	1[+]18317522-18320270	-	STRG.3857.1
XLOC_001892	1[+]18326846-18328714	AT1G49510|transcript:AT1G49510.1,AT1G49510|transcript:AT1G49510.2,AT1G49510|transcript:AT1G49510.3	STRG.3859.1,STRG.3859.2,STRG.3859.3
XLOC_001893	1[+]18329659-18333689	AT1G49530|transcript:AT1G49530.1,AT1G49520|transcript:AT1G49520.1	STRG.3861.1,STRG.3861.2,STRG.3861.5,STRG.3861.3,STRG.3861.4,STRG.3861.6
XLOC_001894	1[+]18333956-18334247	AT1G07567|transcript:AT1G07567.1	STRG.3864.1
XLOC_001895	1[+]18339235-18339941	-	STRG.3860.1
XLOC_001896	1[+]18342443-18344452	AT1G49560|transcript:AT1G49560.1,AT1G49560|transcript:AT1G49560.2	STRG.3865.1,STRG.3865.2,STRG.3865.3
XLOC_001897	1[+]18346958-18349049	AT1G49570|transcript:AT1G49570.1	STRG.3867.1,STRG.3867.2,STRG.3867.3
XLOC_001898	1[+]18350308-18350700	-	STRG.3866.1
XLOC_001899	1[+]18351324-18354634	AT1G49580|transcript:AT1G49580.1	STRG.3869.1
XLOC_001900	1[+]18354744-18356733	AT1G49590|transcript:AT1G49590.3,AT1G49590|transcript:AT1G49590.1,AT1G49590|transcript:AT1G49590.2	STRG.3870.1,STRG.3870.2,STRG.3870.3
XLOC_001901	1[+]18386867-18387166	AT1G49680|transcript:AT1G49680.1	STRG.3885.1
XLOC_001902	1[+]18400003-18402628	AT1G49720|transcript:AT1G49720.1,AT1G49720|transcript:AT1G49720.2,AT1G49720|transcript:AT1G49720.3	STRG.3889.1,STRG.3889.3,STRG.3889.2
XLOC_001903	1[+]18407400-18410368	AT1G49740|transcript:AT1G49740.1	STRG.3892.1,STRG.3892.2,STRG.3892.3
XLOC_001904	1[+]18416469-18420214	AT1G49760|transcript:AT1G49760.2,AT1G49760|transcript:AT1G49760.1	STRG.3894.2,STRG.3894.1,STRG.3894.3,STRG.3894.4
XLOC_001905	1[+]18442882-18445350	AT1G49820|transcript:AT1G49820.1	STRG.3899.1
XLOC_001906	1[+]18447615-18450922	AT1G49832|transcript:AT1G49832.1,AT1G49832|transcript:AT1G49832.2	STRG.3901.1,STRG.3901.2,STRG.3901.3,STRG.3901.4
XLOC_001907	1[+]18451746-18454463	AT1G49840|transcript:AT1G49840.1	STRG.3902.1,STRG.3902.2,STRG.3902.3
XLOC_001908	1[+]18458526-18459970	AT1G49860|transcript:AT1G49860.1	STRG.3904.1,STRG.3904.2
XLOC_001909	1[+]18460158-18466106	AT1G49880|transcript:AT1G49880.1,AT1G49880|transcript:AT1G49880.2,AT1G49870|transcript:AT1G49870.1,AT1G49870|transcript:AT1G49870.2	STRG.3905.1,STRG.3905.3,STRG.3905.2,STRG.3905.4,STRG.3905.5
XLOC_001910	1[+]18470046-18473833	AT1G49890|transcript:AT1G49890.1	STRG.3906.1,STRG.3906.2
XLOC_001911	1[+]18478951-18481539	AT1G49910|transcript:AT1G49910.1	STRG.3908.1
XLOC_001912	1[+]18498639-18501886	AT1G49960|transcript:AT1G49960.1	STRG.3912.1
XLOC_001913	1[+]18504757-18506275	AT1G49975|transcript:AT1G49975.1	STRG.3914.1,STRG.3914.2
XLOC_001914	1[+]18507922-18513340	AT1G49980|transcript:AT1G49980.1,AT1G49980|transcript:AT1G49980.2,AT1G49980|transcript:AT1G49980.3,AT1G49980|transcript:AT1G49980.4,AT1G49980|transcript:AT1G49980.5,AT1G49980|transcript:AT1G49980.7,AT1G49980|transcript:AT1G49980.6,AT1G49980|transcript:AT1G49980.8,AT1G49980|transcript:AT1G49980.9	STRG.3915.1,STRG.3915.2,STRG.3915.3,STRG.3915.4,STRG.3915.5,STRG.3915.7,STRG.3915.6,STRG.3915.8,STRG.3915.9
XLOC_001915	1[+]18513624-18515099	AT1G49990|transcript:AT1G49990.1	STRG.3916.1
XLOC_001916	1[+]18517586-18520000	AT1G50010|transcript:AT1G50010.1	STRG.3918.1
XLOC_001917	1[+]18520004-18520624	AT1G07607|transcript:AT1G07607.1	STRG.3921.1
XLOC_001918	1[+]18542061-18544034	AT1G50040|transcript:AT1G50040.1	STRG.3872.1
XLOC_001919	1[+]18546086-18549046	AT1G50050|transcript:AT1G50050.2,AT1G50050|transcript:AT1G50050.1	STRG.3873.1
XLOC_001920	1[+]18549959-18550036	AT1G07613|transcript:at1g07613	STRG.3875.1
XLOC_001921	1[+]18551121-18552660	AT1G50060|transcript:AT1G50060.1	STRG.3876.1
XLOC_001922	1[+]18561728-18566269	AT1G50120|transcript:AT1G50120.1,AT1G50120|transcript:AT1G50120.2	STRG.3923.1,STRG.3923.2,STRG.3923.3,STRG.3923.4
XLOC_001923	1[+]18581981-18587285	AT1G50180|transcript:AT1G50180.1,AT1G50170|transcript:AT1G50170.1,AT1G50170|transcript:AT1G50170.2,AT1G50170|transcript:AT1G50170.3	STRG.3926.1,STRG.3926.2,STRG.3926.3,STRG.3926.4
XLOC_001924	1[+]18606511-18614500	AT1G50240|transcript:AT1G50240.2,AT1G50240|transcript:AT1G50240.3	STRG.3929.1,STRG.3929.2,STRG.3929.3
XLOC_001925	1[+]18622017-18624250	AT1G50270|transcript:AT1G50270.1	STRG.3931.1
XLOC_001926	1[+]18635955-18638449	AT1G50310|transcript:AT1G50310.1,AT1G50310|transcript:AT1G50310.2	STRG.3935.1
XLOC_001927	1[+]18648645-18649300	AT1G50350|transcript:AT1G50350.1	STRG.3932.1
XLOC_001928	1[+]18649706-18657400	AT1G50360|transcript:AT1G50360.1	STRG.3936.1
XLOC_001929	1[+]18658508-18666515	AT1G50380|transcript:AT1G50380.2,AT1G50370|transcript:AT1G50370.1	STRG.3937.1,STRG.3937.2,STRG.3937.3,STRG.3937.4,STRG.3937.5
XLOC_001930	1[+]18668010-18670576	AT1G50400|transcript:AT1G50400.1	STRG.3939.1
XLOC_001931	1[+]18672132-18677652	AT1G50410|transcript:AT1G50410.2,AT1G50410|transcript:AT1G50410.1,AT1G50410|transcript:AT1G50410.3,AT1G50410|transcript:AT1G50410.4	STRG.3940.1,STRG.3940.2,STRG.3940.3,STRG.3940.4
XLOC_001932	1[+]18685769-18687907	AT1G50440|transcript:AT1G50440.4,AT1G50440|transcript:AT1G50440.1,AT1G50440|transcript:AT1G50440.5,AT1G50440|transcript:AT1G50440.2,AT1G50440|transcript:AT1G50440.3	STRG.3948.2,STRG.3948.1,STRG.3948.4,STRG.3948.3,STRG.3948.5,STRG.3948.6
XLOC_001933	1[+]18692617-18693378	-	STRG.3951.1
XLOC_001934	1[+]18693644-18697709	AT1G50460|transcript:AT1G50460.1,AT1G50460|transcript:AT1G50460.2,AT1G50460|transcript:AT1G50460.3	STRG.3952.1,STRG.3952.2,STRG.3952.3,STRG.3952.4,STRG.3952.5
XLOC_001935	1[+]18701882-18704938	AT1G50480|transcript:AT1G50480.1	STRG.3954.1,STRG.3954.2
XLOC_001936	1[+]18716112-18726272	AT1G50560|transcript:AT1G50560.1,AT1G50520|transcript:AT1G50520.1,AT1G50510|transcript:AT1G50510.1	STRG.3957.1,STRG.3957.2,STRG.3957.3,STRG.3957.4,STRG.3957.5,STRG.3957.6,STRG.3957.7
XLOC_001937	1[+]18727554-18727851	AT1G07653|transcript:AT1G07653.1	STRG.3960.1
XLOC_001938	1[+]18730759-18732238	AT1G50580|transcript:AT1G50580.1	STRG.3962.1
XLOC_001939	1[+]18748241-18751338	AT1G50620|transcript:AT1G50620.1	STRG.3965.1,STRG.3965.3,STRG.3965.2
XLOC_001940	1[+]18755730-18756041	AT1G07657|transcript:AT1G07657.1	STRG.3967.1
XLOC_001941	1[+]18770937-18774759	AT1G50660|transcript:AT1G50660.1	STRG.3970.1
XLOC_001942	1[+]18781764-18784582	AT1G50700|transcript:AT1G50700.1,AT1G50700|transcript:AT1G50700.2,AT1G50700|transcript:AT1G50700.3	STRG.3975.1,STRG.3975.2,STRG.3975.3,STRG.3975.4
XLOC_001943	1[+]18795209-18802490	AT1G50730|transcript:AT1G50730.1,AT1G50730|transcript:AT1G50730.3,AT1G50730|transcript:AT1G50730.2	STRG.3979.1,STRG.3979.2,STRG.3979.4,STRG.3979.3
XLOC_001944	1[+]18802552-18803755	AT1G50732|transcript:AT1G50732.1	STRG.3980.1
XLOC_001945	1[+]18807672-18813627	AT1G50740|transcript:AT1G50740.1	STRG.3981.1,STRG.3981.2,STRG.3981.4,STRG.3981.5,STRG.3981.3
XLOC_001946	1[+]18813670-18814351	AT1G07683|transcript:AT1G07683.1	STRG.3983.1
XLOC_001947	1[+]18821233-18823156	AT1G50780|transcript:AT1G50780.1	STRG.3942.1,STRG.3943.1
XLOC_001948	1[+]18839047-18844577	AT1G50840|transcript:AT1G50840.2,AT1G50840|transcript:AT1G50840.1	STRG.3984.1,STRG.3984.2
XLOC_001949	1[+]18866197-18872968	AT1G50920|transcript:AT1G50920.1,AT1G07697|transcript:AT1G07697.1,AT1G50900|transcript:AT1G50900.1	STRG.3986.1,STRG.3986.2,STRG.3986.3,STRG.3986.4,STRG.3986.5
XLOC_001950	1[+]18876810-18877844	AT1G50930|transcript:AT1G50930.2,AT1G50930|transcript:AT1G50930.1	STRG.3990.2,STRG.3990.1
XLOC_001951	1[+]18880112-18884326	AT1G50950|transcript:AT1G50950.1,AT1G50950|transcript:AT1G50950.2	STRG.3992.1,STRG.3992.2,STRG.3992.3,STRG.3992.4
XLOC_001952	1[+]18889473-18891838	AT1G50960|transcript:AT1G50960.1	STRG.3989.1
XLOC_001953	1[+]18896142-18900369	AT1G50970|transcript:AT1G50970.2,AT1G50970|transcript:AT1G50970.3,AT1G50970|transcript:AT1G50970.1	STRG.3995.1,STRG.3995.2,STRG.3995.3
XLOC_001954	1[+]18909913-18910169	AT1G51000|transcript:AT1G51000.1	STRG.3996.1
XLOC_001955	1[+]18911389-18912001	AT1G51010|transcript:AT1G51010.1	STRG.3997.1
XLOC_001956	1[+]18913110-18913828	AT1G51020|transcript:AT1G51020.1	STRG.3998.1
XLOC_001957	1[+]18915134-18915596	AT1G51030|transcript:AT1G51030.1	STRG.3999.1
XLOC_001958	1[+]18917415-18917891	AT1G51035|transcript:AT1G51035.1	STRG.4000.1
XLOC_001959	1[+]18920658-18923319	AT1G51040|transcript:AT1G51040.1	STRG.4001.1,STRG.4002.1
XLOC_001960	1[+]18926811-18929762	AT1G51070|transcript:AT1G51070.1,AT1G51070|transcript:AT1G51070.2,AT1G51060|transcript:AT1G51060.1	STRG.4004.2,STRG.4004.1,STRG.4004.3,STRG.4004.4,STRG.4004.5
XLOC_001961	1[+]18932494-18934049	AT1G51090|transcript:AT1G51090.1	STRG.4006.1,STRG.4006.2
XLOC_001962	1[+]18934299-18937665	AT1G51110|transcript:AT1G51110.1,AT1G51100|transcript:AT1G51100.1	STRG.4007.2,STRG.4007.1,STRG.4007.3
XLOC_001963	1[+]18938091-18939149	AT1G51120|transcript:AT1G51120.1	STRG.4008.1
XLOC_001964	1[+]18948615-18948996	-	STRG.4011.1
XLOC_001965	1[+]18949532-18951891	AT1G51160|transcript:AT1G51160.2,AT1G51160|transcript:AT1G51160.3,AT1G51160|transcript:AT1G51160.1	STRG.4012.1,STRG.4012.2,STRG.4012.3
XLOC_001966	1[+]18977176-18980618	AT1G51190|transcript:AT1G51190.1	STRG.3994.1,STRG.3994.2
XLOC_001967	1[+]18984281-18986653	AT1G51200|transcript:AT1G51200.1,AT1G51200|transcript:AT1G51200.3,AT1G51200|transcript:AT1G51200.4,AT1G51200|transcript:AT1G51200.2	STRG.4016.1,STRG.4016.2,STRG.4016.3,STRG.4016.4,STRG.4016.5,STRG.4016.6
XLOC_001968	1[+]19007364-19011285	AT1G51270|transcript:AT1G51270.3,AT1G51270|transcript:AT1G51270.5,AT1G51270|transcript:AT1G51270.6,AT1G51270|transcript:AT1G51270.7,AT1G51270|transcript:AT1G51270.1,AT1G51270|transcript:AT1G51270.8,AT1G51270|transcript:AT1G51270.2,AT1G51270|transcript:AT1G51270.9,AT1G51270|transcript:AT1G51270.10,AT1G51270|transcript:AT1G51270.11,AT1G51270|transcript:AT1G51270.12,AT1G51270|transcript:AT1G51270.13…	STRG.4018.1,STRG.4018.8,STRG.4018.2,STRG.4018.3,STRG.4018.5,STRG.4018.7,STRG.4018.4,STRG.4018.6,STRG.4018.11,STRG.4018.12,STRG.4018.10,STRG.4018.9
XLOC_001969	1[+]19030998-19035121	AT1G51340|transcript:AT1G51340.2,AT1G51340|transcript:AT1G51340.3,AT1G51340|transcript:AT1G51340.4,AT1G51340|transcript:AT1G51340.5,AT1G51340|transcript:AT1G51340.1	STRG.4021.2,STRG.4021.3,STRG.4021.1,STRG.4021.4,STRG.4021.5,STRG.4021.6,STRG.4021.7
XLOC_001970	1[+]19035644-19039398	AT1G51350|transcript:AT1G51350.1	STRG.4023.1,STRG.4023.2
XLOC_001971	1[+]19041397-19042414	AT1G51355|transcript:AT1G51355.1	STRG.4022.1
XLOC_001972	1[+]19044163-19047518	AT1G51370|transcript:AT1G51370.3,AT1G51370|transcript:AT1G51370.1,AT1G51370|transcript:AT1G51370.2,AT1G51360|transcript:AT1G51360.1	STRG.4024.1,STRG.4024.2,STRG.4024.3,STRG.4024.4
XLOC_001973	1[+]19047557-19052094	AT1G51390|transcript:AT1G51390.1,AT1G51380|transcript:AT1G51380.1,AT1G51380|transcript:AT1G51380.2,AT1G51380|transcript:AT1G51380.3,AT1G51380|transcript:AT1G51380.4	STRG.4025.2,STRG.4025.1,STRG.4025.3,STRG.4025.4,STRG.4025.5,STRG.4025.6,STRG.4025.7
XLOC_001974	1[+]19052139-19053535	AT1G07737|transcript:AT1G07737.1,AT1G51402|transcript:AT1G51402.1	STRG.4028.1,STRG.4028.2
XLOC_001975	1[+]19057472-19061714	AT1G51405|transcript:AT1G51405.1,AT1G51405|transcript:AT1G51405.2,AT1G51410|transcript:AT1G51410.1	STRG.4030.1,STRG.4030.3,STRG.4030.2,STRG.4030.4
XLOC_001976	1[+]19068241-19069823	AT1G51430|transcript:AT1G51430.1	STRG.4032.1,STRG.4032.2,STRG.4032.3,STRG.4032.4,STRG.4032.5
XLOC_001977	1[+]19070798-19072753	AT1G51440|transcript:AT1G51440.1	STRG.4033.1
XLOC_001978	1[+]19074328-19076545	AT1G51450|transcript:AT1G51450.1	STRG.4034.1
XLOC_001979	1[+]19087384-19090523	AT1G51470|transcript:AT1G51470.1	STRG.4036.1
XLOC_001980	1[+]19106687-19112812	AT1G51530|transcript:AT1G51530.1,AT1G51530|transcript:AT1G51530.2,AT1G51520|transcript:AT1G51520.2,AT1G51520|transcript:AT1G51520.1	STRG.4040.1,STRG.4040.3,STRG.4040.2,STRG.4040.4,STRG.4040.5
XLOC_001981	1[+]19113085-19115393	AT1G51538|transcript:AT1G51538.1	STRG.4041.1
XLOC_001982	1[+]19115557-19117534	AT1G51540|transcript:AT1G51540.1	STRG.4042.1,STRG.4042.2,STRG.4042.3
XLOC_001983	1[+]19125562-19128161	AT1G51580|transcript:AT1G51580.1	STRG.4045.1,STRG.4045.2,STRG.4045.3,STRG.4045.4
XLOC_001984	1[+]19129915-19130104	AT1G07757|transcript:AT1G07757.1	STRG.4047.1
XLOC_001985	1[+]19132221-19139989	AT1G51610|transcript:AT1G51610.1,AT1G51600|transcript:AT1G51600.1,AT1G51600|transcript:AT1G51600.2	STRG.4048.1,STRG.4048.2,STRG.4048.3,STRG.4048.4
XLOC_001986	1[+]19140130-19141926	AT1G51620|transcript:AT1G51620.1,AT1G51620|transcript:AT1G51620.2	STRG.4049.1,STRG.4049.2
XLOC_001987	1[+]19149454-19152288	AT1G51645|transcript:AT1G51645.1,AT1G51645|transcript:AT1G51645.2,AT1G51645|transcript:AT1G51645.3	STRG.4051.1,STRG.4051.2,STRG.4051.3
XLOC_001988	1[+]19152508-19158769	AT1G51660|transcript:AT1G51660.1,AT1G51670|transcript:AT1G51670.1,AT1G51670|transcript:AT1G51670.2,AT1G51650|transcript:AT1G51650.1	STRG.4053.1,STRG.4053.2,STRG.4053.3,STRG.4053.4,STRG.4053.5
XLOC_001989	1[+]19163843-19170449	AT1G51690|transcript:AT1G51690.1,AT1G51690|transcript:AT1G51690.4,AT1G51690|transcript:AT1G51690.3,AT1G51690|transcript:AT1G51690.5,AT1G51690|transcript:AT1G51690.2	STRG.4056.1,STRG.4056.2,STRG.4056.3
XLOC_001990	1[+]19173880-19175228	AT1G51700|transcript:AT1G51700.1	STRG.4057.1
XLOC_001991	1[+]19180744-19186532	AT1G51720|transcript:AT1G51720.1,AT1G51720|transcript:AT1G51720.2,AT1G51720|transcript:AT1G51720.4,AT1G51720|transcript:AT1G51720.3	STRG.4059.1,STRG.4059.2,STRG.4059.3,STRG.4059.5,STRG.4059.4
XLOC_001992	1[+]19188799-19197285	AT1G51745|transcript:AT1G51745.1,AT1G51745|transcript:AT1G51745.2,AT1G51740|transcript:AT1G51740.2,AT1G51740|transcript:AT1G51740.1	STRG.4061.1,STRG.4061.3,STRG.4061.2,STRG.4061.4,STRG.4061.5
XLOC_001993	1[+]19199351-19206586	AT1G51780|transcript:AT1G51780.1,AT1G51760|transcript:AT1G51760.1	STRG.4062.1,STRG.4062.3,STRG.4062.2
XLOC_001994	1[+]19201789-19203386	AT1G51770|transcript:AT1G51770.2,AT1G51770|transcript:AT1G51770.1	STRG.4063.1
XLOC_001995	1[+]19214071-19218053	AT1G51800|transcript:AT1G51800.1	STRG.4065.1,STRG.4065.2
XLOC_001996	1[+]19292909-19294117	AT1G51915|transcript:AT1G51915.1,AT1G51913|transcript:AT1G51913.1	STRG.4069.1,STRG.4069.2,STRG.4069.3,STRG.4069.4
XLOC_001997	1[+]19294184-19294612	AT1G51920|transcript:AT1G51920.1	STRG.4070.1
XLOC_001998	1[+]19305081-19307518	AT1G51950|transcript:AT1G51950.1	STRG.4075.1
[truncated: 23,858 more rows]
